# Supplementary material for: QBiC-Pred: quantitative predictions of transcription factor binding changes due to sequence variants
Source: Nucleic Acids Res. 2019 May 22;47(W1):W127–35. doi: 10.1093/nar/gkz363 (PMC6602471; doi:10.1093/nar/gkz363)
Supplement: gkz363_Supplemental_Files [file gkz363_supplemental_files.zip]

Archive with 3 entries (3 files):
- Supplementary_Table_1_In_vitro_mutation_binding_data.xlsx
- Supplementary_Table_2_ELK1_mutation_file_in_sequence_format.txt
- Supplementary_Table_3_MAFK_ASB_mutation_file_in_VCF_format.vcf
