# Supplementary material for: QBiC-Pred: quantitative predictions of transcription factor binding changes due to sequence variants
Source: Nucleic Acids Res. 2019 May 22;47(W1):W127–35. doi: 10.1093/nar/gkz363 (PMC6602471; doi:10.1093/nar/gkz363)
Supplement: gkz363_Supplemental_Files [file gkz363_supplemental_files.zip › Supplementary_Table_1_In_vitro_mutation_binding_data.xlsx]

## Sheet: ETS1
Name	Sequence	Signal
seq01_wt0	CGGAAGTGTCGTAAACGTCGGATATCCGGTTCTTCTGTCTTGATTCGCTTGACGCTGCTG	11.9401
seq02_wt0	GCTGCTGCGGTGCATACCCCACCGGATGTGACCCCGGTCTTGATTCGCTTGACGCTGCTG	10.2033
seq03_wt0	TAAAGGGAAGACGGTTGTGGTAGTTCCGGGTATTAAGTCTTGATTCGCTTGACGCTGCTG	8.5216
seq04_wt0	GGAAAAAGGCCCAGGGTAACACCGGAAGTGGGCTTAGTCTTGATTCGCTTGACGCTGCTG	11.9812
seq05_wt0	TCCGGCTACCAGCTCCACCCACTTCAGGCCTTGTAGGTCTTGATTCGCTTGACGCTGCTG	8.36194
seq06_wt0	CAGCATAGGACTTCTTCCCTGAAGCAATTGATAACCGTCTTGATTCGCTTGACGCTGCTG	8.39446
seq07_wt0	CTGGGACTTGACCCAACTCTGCCACGTGGGTCGTTTGTCTTGATTCGCTTGACGCTGCTG	8.20212
seq08_wt0	GATTAATTTCTGCCCTTATTCGCACGTGCCATAACAGTCTTGATTCGCTTGACGCTGCTG	8.21675
seq09_wt0	TGTCGGGTAAGGGAATGTAGATCACGTGAATGAAAAGTCTTGATTCGCTTGACGCTGCTG	8.22159
seq10_wt0	GTGTATAGGATCCCATCCAACACACGTGTTAAAATGGTCTTGATTCGCTTGACGCTGCTG	8.34651
seq11_wt0	CACAATTTTTACAGTAATGTAGCACGCGTAACTCCTGTCTTGATTCGCTTGACGCTGCTG	8.15228
seq12_wt0	TACTGACTTATATATGCGAATGCACATGAATAGACCGTCTTGATTCGCTTGACGCTGCTG	8.14975
seq01_p01	AGGAAGTGTCGTAAACGTCGGATATCCGGTTCTTCTGTCTTGATTCGCTTGACGCTGCTG	11.9634
seq01_p01	TGGAAGTGTCGTAAACGTCGGATATCCGGTTCTTCTGTCTTGATTCGCTTGACGCTGCTG	11.9289
seq01_p01	GGGAAGTGTCGTAAACGTCGGATATCCGGTTCTTCTGTCTTGATTCGCTTGACGCTGCTG	11.8607
seq01_p02	CAGAAGTGTCGTAAACGTCGGATATCCGGTTCTTCTGTCTTGATTCGCTTGACGCTGCTG	12.0899
seq01_p02	CTGAAGTGTCGTAAACGTCGGATATCCGGTTCTTCTGTCTTGATTCGCTTGACGCTGCTG	11.8242
seq01_p02	CCGAAGTGTCGTAAACGTCGGATATCCGGTTCTTCTGTCTTGATTCGCTTGACGCTGCTG	12.0303
seq01_p03	CGAAAGTGTCGTAAACGTCGGATATCCGGTTCTTCTGTCTTGATTCGCTTGACGCTGCTG	11.9427
seq01_p03	CGTAAGTGTCGTAAACGTCGGATATCCGGTTCTTCTGTCTTGATTCGCTTGACGCTGCTG	12.0026
seq01_p03	CGCAAGTGTCGTAAACGTCGGATATCCGGTTCTTCTGTCTTGATTCGCTTGACGCTGCTG	11.837
seq01_p04	CGGTAGTGTCGTAAACGTCGGATATCCGGTTCTTCTGTCTTGATTCGCTTGACGCTGCTG	11.8178
seq01_p04	CGGCAGTGTCGTAAACGTCGGATATCCGGTTCTTCTGTCTTGATTCGCTTGACGCTGCTG	11.7166
seq01_p04	CGGGAGTGTCGTAAACGTCGGATATCCGGTTCTTCTGTCTTGATTCGCTTGACGCTGCTG	11.6729
seq01_p05	CGGATGTGTCGTAAACGTCGGATATCCGGTTCTTCTGTCTTGATTCGCTTGACGCTGCTG	11.7526
seq01_p05	CGGACGTGTCGTAAACGTCGGATATCCGGTTCTTCTGTCTTGATTCGCTTGACGCTGCTG	11.7125
seq01_p05	CGGAGGTGTCGTAAACGTCGGATATCCGGTTCTTCTGTCTTGATTCGCTTGACGCTGCTG	11.681
seq01_p06	CGGAAATGTCGTAAACGTCGGATATCCGGTTCTTCTGTCTTGATTCGCTTGACGCTGCTG	12.0906
seq01_p06	CGGAATTGTCGTAAACGTCGGATATCCGGTTCTTCTGTCTTGATTCGCTTGACGCTGCTG	12.2381
seq01_p06	CGGAACTGTCGTAAACGTCGGATATCCGGTTCTTCTGTCTTGATTCGCTTGACGCTGCTG	11.8184
seq01_p07	CGGAAGAGTCGTAAACGTCGGATATCCGGTTCTTCTGTCTTGATTCGCTTGACGCTGCTG	11.7969
seq01_p07	CGGAAGCGTCGTAAACGTCGGATATCCGGTTCTTCTGTCTTGATTCGCTTGACGCTGCTG	11.7513
seq01_p07	CGGAAGGGTCGTAAACGTCGGATATCCGGTTCTTCTGTCTTGATTCGCTTGACGCTGCTG	11.5894
seq01_p08	CGGAAGTATCGTAAACGTCGGATATCCGGTTCTTCTGTCTTGATTCGCTTGACGCTGCTG	11.4783
seq01_p08	CGGAAGTTTCGTAAACGTCGGATATCCGGTTCTTCTGTCTTGATTCGCTTGACGCTGCTG	11.617
seq01_p08	CGGAAGTCTCGTAAACGTCGGATATCCGGTTCTTCTGTCTTGATTCGCTTGACGCTGCTG	11.3399
seq01_p09	CGGAAGTGACGTAAACGTCGGATATCCGGTTCTTCTGTCTTGATTCGCTTGACGCTGCTG	11.7895
seq01_p09	CGGAAGTGCCGTAAACGTCGGATATCCGGTTCTTCTGTCTTGATTCGCTTGACGCTGCTG	11.72
seq01_p09	CGGAAGTGGCGTAAACGTCGGATATCCGGTTCTTCTGTCTTGATTCGCTTGACGCTGCTG	11.7067
seq01_p10	CGGAAGTGTAGTAAACGTCGGATATCCGGTTCTTCTGTCTTGATTCGCTTGACGCTGCTG	11.5793
seq01_p10	CGGAAGTGTTGTAAACGTCGGATATCCGGTTCTTCTGTCTTGATTCGCTTGACGCTGCTG	11.6011
seq01_p10	CGGAAGTGTGGTAAACGTCGGATATCCGGTTCTTCTGTCTTGATTCGCTTGACGCTGCTG	11.5218
seq01_p11	CGGAAGTGTCATAAACGTCGGATATCCGGTTCTTCTGTCTTGATTCGCTTGACGCTGCTG	11.7046
seq01_p11	CGGAAGTGTCTTAAACGTCGGATATCCGGTTCTTCTGTCTTGATTCGCTTGACGCTGCTG	11.5639
seq01_p11	CGGAAGTGTCCTAAACGTCGGATATCCGGTTCTTCTGTCTTGATTCGCTTGACGCTGCTG	11.6948
seq01_p12	CGGAAGTGTCGAAAACGTCGGATATCCGGTTCTTCTGTCTTGATTCGCTTGACGCTGCTG	11.9867
seq01_p12	CGGAAGTGTCGCAAACGTCGGATATCCGGTTCTTCTGTCTTGATTCGCTTGACGCTGCTG	11.9604
seq01_p12	CGGAAGTGTCGGAAACGTCGGATATCCGGTTCTTCTGTCTTGATTCGCTTGACGCTGCTG	12.751
seq01_p13	CGGAAGTGTCGTTAACGTCGGATATCCGGTTCTTCTGTCTTGATTCGCTTGACGCTGCTG	11.975
seq01_p13	CGGAAGTGTCGTCAACGTCGGATATCCGGTTCTTCTGTCTTGATTCGCTTGACGCTGCTG	11.8404
seq01_p13	CGGAAGTGTCGTGAACGTCGGATATCCGGTTCTTCTGTCTTGATTCGCTTGACGCTGCTG	11.6965
seq01_p14	CGGAAGTGTCGTATACGTCGGATATCCGGTTCTTCTGTCTTGATTCGCTTGACGCTGCTG	11.6152
seq01_p14	CGGAAGTGTCGTACACGTCGGATATCCGGTTCTTCTGTCTTGATTCGCTTGACGCTGCTG	11.6305
seq01_p14	CGGAAGTGTCGTAGACGTCGGATATCCGGTTCTTCTGTCTTGATTCGCTTGACGCTGCTG	11.6569
seq01_p15	CGGAAGTGTCGTAATCGTCGGATATCCGGTTCTTCTGTCTTGATTCGCTTGACGCTGCTG	11.7881
seq01_p15	CGGAAGTGTCGTAACCGTCGGATATCCGGTTCTTCTGTCTTGATTCGCTTGACGCTGCTG	11.863
seq01_p15	CGGAAGTGTCGTAAGCGTCGGATATCCGGTTCTTCTGTCTTGATTCGCTTGACGCTGCTG	11.7022
seq01_p16	CGGAAGTGTCGTAAAAGTCGGATATCCGGTTCTTCTGTCTTGATTCGCTTGACGCTGCTG	12.076
seq01_p16	CGGAAGTGTCGTAAATGTCGGATATCCGGTTCTTCTGTCTTGATTCGCTTGACGCTGCTG	11.9144
seq01_p16	CGGAAGTGTCGTAAAGGTCGGATATCCGGTTCTTCTGTCTTGATTCGCTTGACGCTGCTG	11.8476
seq01_p17	CGGAAGTGTCGTAAACATCGGATATCCGGTTCTTCTGTCTTGATTCGCTTGACGCTGCTG	12.0284
seq01_p17	CGGAAGTGTCGTAAACTTCGGATATCCGGTTCTTCTGTCTTGATTCGCTTGACGCTGCTG	11.8912
seq01_p17	CGGAAGTGTCGTAAACCTCGGATATCCGGTTCTTCTGTCTTGATTCGCTTGACGCTGCTG	11.6985
seq01_p18	CGGAAGTGTCGTAAACGACGGATATCCGGTTCTTCTGTCTTGATTCGCTTGACGCTGCTG	12.3836
seq01_p18	CGGAAGTGTCGTAAACGCCGGATATCCGGTTCTTCTGTCTTGATTCGCTTGACGCTGCTG	13.0785
seq01_p18	CGGAAGTGTCGTAAACGGCGGATATCCGGTTCTTCTGTCTTGATTCGCTTGACGCTGCTG	12.3685
seq01_p19	CGGAAGTGTCGTAAACGTAGGATATCCGGTTCTTCTGTCTTGATTCGCTTGACGCTGCTG	11.7196
seq01_p19	CGGAAGTGTCGTAAACGTTGGATATCCGGTTCTTCTGTCTTGATTCGCTTGACGCTGCTG	11.4866
seq01_p19	CGGAAGTGTCGTAAACGTGGGATATCCGGTTCTTCTGTCTTGATTCGCTTGACGCTGCTG	11.5546
seq01_p20	CGGAAGTGTCGTAAACGTCAGATATCCGGTTCTTCTGTCTTGATTCGCTTGACGCTGCTG	11.6346
seq01_p20	CGGAAGTGTCGTAAACGTCTGATATCCGGTTCTTCTGTCTTGATTCGCTTGACGCTGCTG	11.7822
seq01_p20	CGGAAGTGTCGTAAACGTCCGATATCCGGTTCTTCTGTCTTGATTCGCTTGACGCTGCTG	12.1995
seq01_p21	CGGAAGTGTCGTAAACGTCGAATATCCGGTTCTTCTGTCTTGATTCGCTTGACGCTGCTG	11.989
seq01_p21	CGGAAGTGTCGTAAACGTCGTATATCCGGTTCTTCTGTCTTGATTCGCTTGACGCTGCTG	11.8176
seq01_p21	CGGAAGTGTCGTAAACGTCGCATATCCGGTTCTTCTGTCTTGATTCGCTTGACGCTGCTG	12.1773
seq01_p22	CGGAAGTGTCGTAAACGTCGGTTATCCGGTTCTTCTGTCTTGATTCGCTTGACGCTGCTG	9.20945
seq01_p22	CGGAAGTGTCGTAAACGTCGGCTATCCGGTTCTTCTGTCTTGATTCGCTTGACGCTGCTG	8.78627
seq01_p22	CGGAAGTGTCGTAAACGTCGGGTATCCGGTTCTTCTGTCTTGATTCGCTTGACGCTGCTG	10.4691
seq01_p23	CGGAAGTGTCGTAAACGTCGGAAATCCGGTTCTTCTGTCTTGATTCGCTTGACGCTGCTG	9.71339
seq01_p23	CGGAAGTGTCGTAAACGTCGGACATCCGGTTCTTCTGTCTTGATTCGCTTGACGCTGCTG	12.6231
seq01_p23	CGGAAGTGTCGTAAACGTCGGAGATCCGGTTCTTCTGTCTTGATTCGCTTGACGCTGCTG	8.82972
seq01_p24	CGGAAGTGTCGTAAACGTCGGATTTCCGGTTCTTCTGTCTTGATTCGCTTGACGCTGCTG	12.5245
seq01_p24	CGGAAGTGTCGTAAACGTCGGATCTCCGGTTCTTCTGTCTTGATTCGCTTGACGCTGCTG	8.46964
seq01_p24	CGGAAGTGTCGTAAACGTCGGATGTCCGGTTCTTCTGTCTTGATTCGCTTGACGCTGCTG	9.65105
seq01_p25	CGGAAGTGTCGTAAACGTCGGATAACCGGTTCTTCTGTCTTGATTCGCTTGACGCTGCTG	8.34207
seq01_p25	CGGAAGTGTCGTAAACGTCGGATACCCGGTTCTTCTGTCTTGATTCGCTTGACGCTGCTG	8.31061
seq01_p25	CGGAAGTGTCGTAAACGTCGGATAGCCGGTTCTTCTGTCTTGATTCGCTTGACGCTGCTG	8.18239
seq01_p26	CGGAAGTGTCGTAAACGTCGGATATACGGTTCTTCTGTCTTGATTCGCTTGACGCTGCTG	9.20579
seq01_p26	CGGAAGTGTCGTAAACGTCGGATATTCGGTTCTTCTGTCTTGATTCGCTTGACGCTGCTG	8.55075
seq01_p26	CGGAAGTGTCGTAAACGTCGGATATGCGGTTCTTCTGTCTTGATTCGCTTGACGCTGCTG	8.37721
seq01_p27	CGGAAGTGTCGTAAACGTCGGATATCAGGTTCTTCTGTCTTGATTCGCTTGACGCTGCTG	8.51175
seq01_p27	CGGAAGTGTCGTAAACGTCGGATATCTGGTTCTTCTGTCTTGATTCGCTTGACGCTGCTG	8.36851
seq01_p27	CGGAAGTGTCGTAAACGTCGGATATCGGGTTCTTCTGTCTTGATTCGCTTGACGCTGCTG	8.65284
seq01_p28	CGGAAGTGTCGTAAACGTCGGATATCCAGTTCTTCTGTCTTGATTCGCTTGACGCTGCTG	8.63844
seq01_p28	CGGAAGTGTCGTAAACGTCGGATATCCTGTTCTTCTGTCTTGATTCGCTTGACGCTGCTG	10.1396
seq01_p28	CGGAAGTGTCGTAAACGTCGGATATCCCGTTCTTCTGTCTTGATTCGCTTGACGCTGCTG	8.69523
seq01_p29	CGGAAGTGTCGTAAACGTCGGATATCCGATTCTTCTGTCTTGATTCGCTTGACGCTGCTG	8.64205
seq01_p29	CGGAAGTGTCGTAAACGTCGGATATCCGTTTCTTCTGTCTTGATTCGCTTGACGCTGCTG	9.44501
seq01_p29	CGGAAGTGTCGTAAACGTCGGATATCCGCTTCTTCTGTCTTGATTCGCTTGACGCTGCTG	10.1079
seq01_p30	CGGAAGTGTCGTAAACGTCGGATATCCGGATCTTCTGTCTTGATTCGCTTGACGCTGCTG	9.93517
seq01_p30	CGGAAGTGTCGTAAACGTCGGATATCCGGCTCTTCTGTCTTGATTCGCTTGACGCTGCTG	10.6755
seq01_p30	CGGAAGTGTCGTAAACGTCGGATATCCGGGTCTTCTGTCTTGATTCGCTTGACGCTGCTG	10.1592
seq01_p31	CGGAAGTGTCGTAAACGTCGGATATCCGGTACTTCTGTCTTGATTCGCTTGACGCTGCTG	11.7713
seq01_p31	CGGAAGTGTCGTAAACGTCGGATATCCGGTCCTTCTGTCTTGATTCGCTTGACGCTGCTG	12.101
seq01_p31	CGGAAGTGTCGTAAACGTCGGATATCCGGTGCTTCTGTCTTGATTCGCTTGACGCTGCTG	11.8717
seq01_p32	CGGAAGTGTCGTAAACGTCGGATATCCGGTTATTCTGTCTTGATTCGCTTGACGCTGCTG	12.0696
seq01_p32	CGGAAGTGTCGTAAACGTCGGATATCCGGTTTTTCTGTCTTGATTCGCTTGACGCTGCTG	11.9401
seq01_p32	CGGAAGTGTCGTAAACGTCGGATATCCGGTTGTTCTGTCTTGATTCGCTTGACGCTGCTG	11.9478
seq01_p33	CGGAAGTGTCGTAAACGTCGGATATCCGGTTCATCTGTCTTGATTCGCTTGACGCTGCTG	12.0803
seq01_p33	CGGAAGTGTCGTAAACGTCGGATATCCGGTTCCTCTGTCTTGATTCGCTTGACGCTGCTG	12.0151
seq01_p33	CGGAAGTGTCGTAAACGTCGGATATCCGGTTCGTCTGTCTTGATTCGCTTGACGCTGCTG	11.9183
seq01_p34	CGGAAGTGTCGTAAACGTCGGATATCCGGTTCTACTGTCTTGATTCGCTTGACGCTGCTG	11.9977
seq01_p34	CGGAAGTGTCGTAAACGTCGGATATCCGGTTCTCCTGTCTTGATTCGCTTGACGCTGCTG	11.816
seq01_p34	CGGAAGTGTCGTAAACGTCGGATATCCGGTTCTGCTGTCTTGATTCGCTTGACGCTGCTG	11.8055
seq01_p35	CGGAAGTGTCGTAAACGTCGGATATCCGGTTCTTATGTCTTGATTCGCTTGACGCTGCTG	11.9187
seq01_p35	CGGAAGTGTCGTAAACGTCGGATATCCGGTTCTTTTGTCTTGATTCGCTTGACGCTGCTG	11.8788
seq01_p35	CGGAAGTGTCGTAAACGTCGGATATCCGGTTCTTGTGTCTTGATTCGCTTGACGCTGCTG	11.9243
seq01_p36	CGGAAGTGTCGTAAACGTCGGATATCCGGTTCTTCAGTCTTGATTCGCTTGACGCTGCTG	12.0142
seq01_p36	CGGAAGTGTCGTAAACGTCGGATATCCGGTTCTTCCGTCTTGATTCGCTTGACGCTGCTG	12.0723
seq01_p36	CGGAAGTGTCGTAAACGTCGGATATCCGGTTCTTCGGTCTTGATTCGCTTGACGCTGCTG	11.9715
seq02_p01	ACTGCTGCGGTGCATACCCCACCGGATGTGACCCCGGTCTTGATTCGCTTGACGCTGCTG	10.375
seq02_p01	TCTGCTGCGGTGCATACCCCACCGGATGTGACCCCGGTCTTGATTCGCTTGACGCTGCTG	10.1202
seq02_p01	CCTGCTGCGGTGCATACCCCACCGGATGTGACCCCGGTCTTGATTCGCTTGACGCTGCTG	10.3515
seq02_p02	GATGCTGCGGTGCATACCCCACCGGATGTGACCCCGGTCTTGATTCGCTTGACGCTGCTG	10.3587
seq02_p02	GTTGCTGCGGTGCATACCCCACCGGATGTGACCCCGGTCTTGATTCGCTTGACGCTGCTG	10.4003
seq02_p02	GGTGCTGCGGTGCATACCCCACCGGATGTGACCCCGGTCTTGATTCGCTTGACGCTGCTG	10.1706
seq02_p03	GCAGCTGCGGTGCATACCCCACCGGATGTGACCCCGGTCTTGATTCGCTTGACGCTGCTG	10.3415
seq02_p03	GCCGCTGCGGTGCATACCCCACCGGATGTGACCCCGGTCTTGATTCGCTTGACGCTGCTG	10.3231
seq02_p03	GCGGCTGCGGTGCATACCCCACCGGATGTGACCCCGGTCTTGATTCGCTTGACGCTGCTG	10.0189
seq02_p04	GCTACTGCGGTGCATACCCCACCGGATGTGACCCCGGTCTTGATTCGCTTGACGCTGCTG	10.0573
seq02_p04	GCTTCTGCGGTGCATACCCCACCGGATGTGACCCCGGTCTTGATTCGCTTGACGCTGCTG	10.2627
seq02_p04	GCTCCTGCGGTGCATACCCCACCGGATGTGACCCCGGTCTTGATTCGCTTGACGCTGCTG	10.2479
seq02_p05	GCTGATGCGGTGCATACCCCACCGGATGTGACCCCGGTCTTGATTCGCTTGACGCTGCTG	10.2288
seq02_p05	GCTGTTGCGGTGCATACCCCACCGGATGTGACCCCGGTCTTGATTCGCTTGACGCTGCTG	10.2929
seq02_p05	GCTGGTGCGGTGCATACCCCACCGGATGTGACCCCGGTCTTGATTCGCTTGACGCTGCTG	10.2276
seq02_p06	GCTGCAGCGGTGCATACCCCACCGGATGTGACCCCGGTCTTGATTCGCTTGACGCTGCTG	10.3756
seq02_p06	GCTGCCGCGGTGCATACCCCACCGGATGTGACCCCGGTCTTGATTCGCTTGACGCTGCTG	10.6569
seq02_p06	GCTGCGGCGGTGCATACCCCACCGGATGTGACCCCGGTCTTGATTCGCTTGACGCTGCTG	10.9418
seq02_p07	GCTGCTACGGTGCATACCCCACCGGATGTGACCCCGGTCTTGATTCGCTTGACGCTGCTG	10.3415
seq02_p07	GCTGCTTCGGTGCATACCCCACCGGATGTGACCCCGGTCTTGATTCGCTTGACGCTGCTG	10.2819
seq02_p07	GCTGCTCCGGTGCATACCCCACCGGATGTGACCCCGGTCTTGATTCGCTTGACGCTGCTG	11.4305
seq02_p08	GCTGCTGAGGTGCATACCCCACCGGATGTGACCCCGGTCTTGATTCGCTTGACGCTGCTG	10.0627
seq02_p08	GCTGCTGTGGTGCATACCCCACCGGATGTGACCCCGGTCTTGATTCGCTTGACGCTGCTG	10.3421
seq02_p08	GCTGCTGGGGTGCATACCCCACCGGATGTGACCCCGGTCTTGATTCGCTTGACGCTGCTG	10.2854
seq02_p09	GCTGCTGCAGTGCATACCCCACCGGATGTGACCCCGGTCTTGATTCGCTTGACGCTGCTG	10.2456
seq02_p09	GCTGCTGCTGTGCATACCCCACCGGATGTGACCCCGGTCTTGATTCGCTTGACGCTGCTG	9.41785
seq02_p09	GCTGCTGCCGTGCATACCCCACCGGATGTGACCCCGGTCTTGATTCGCTTGACGCTGCTG	10.3619
seq02_p10	GCTGCTGCGATGCATACCCCACCGGATGTGACCCCGGTCTTGATTCGCTTGACGCTGCTG	9.94764
seq02_p10	GCTGCTGCGTTGCATACCCCACCGGATGTGACCCCGGTCTTGATTCGCTTGACGCTGCTG	9.99859
seq02_p10	GCTGCTGCGCTGCATACCCCACCGGATGTGACCCCGGTCTTGATTCGCTTGACGCTGCTG	10.0721
seq02_p11	GCTGCTGCGGAGCATACCCCACCGGATGTGACCCCGGTCTTGATTCGCTTGACGCTGCTG	10.1762
seq02_p11	GCTGCTGCGGCGCATACCCCACCGGATGTGACCCCGGTCTTGATTCGCTTGACGCTGCTG	10.0224
seq02_p11	GCTGCTGCGGGGCATACCCCACCGGATGTGACCCCGGTCTTGATTCGCTTGACGCTGCTG	10.2633
seq02_p12	GCTGCTGCGGTACATACCCCACCGGATGTGACCCCGGTCTTGATTCGCTTGACGCTGCTG	10.4914
seq02_p12	GCTGCTGCGGTTCATACCCCACCGGATGTGACCCCGGTCTTGATTCGCTTGACGCTGCTG	10.1662
seq02_p12	GCTGCTGCGGTCCATACCCCACCGGATGTGACCCCGGTCTTGATTCGCTTGACGCTGCTG	10.1972
seq02_p13	GCTGCTGCGGTGAATACCCCACCGGATGTGACCCCGGTCTTGATTCGCTTGACGCTGCTG	10.3174
seq02_p13	GCTGCTGCGGTGTATACCCCACCGGATGTGACCCCGGTCTTGATTCGCTTGACGCTGCTG	10.1408
seq02_p13	GCTGCTGCGGTGGATACCCCACCGGATGTGACCCCGGTCTTGATTCGCTTGACGCTGCTG	10.2837
seq02_p14	GCTGCTGCGGTGCTTACCCCACCGGATGTGACCCCGGTCTTGATTCGCTTGACGCTGCTG	10.2831
seq02_p14	GCTGCTGCGGTGCCTACCCCACCGGATGTGACCCCGGTCTTGATTCGCTTGACGCTGCTG	10.041
seq02_p14	GCTGCTGCGGTGCGTACCCCACCGGATGTGACCCCGGTCTTGATTCGCTTGACGCTGCTG	9.92704
seq02_p15	GCTGCTGCGGTGCAAACCCCACCGGATGTGACCCCGGTCTTGATTCGCTTGACGCTGCTG	10.5751
seq02_p15	GCTGCTGCGGTGCACACCCCACCGGATGTGACCCCGGTCTTGATTCGCTTGACGCTGCTG	10.258
seq02_p15	GCTGCTGCGGTGCAGACCCCACCGGATGTGACCCCGGTCTTGATTCGCTTGACGCTGCTG	10.1712
seq02_p16	GCTGCTGCGGTGCATTCCCCACCGGATGTGACCCCGGTCTTGATTCGCTTGACGCTGCTG	10.158
seq02_p16	GCTGCTGCGGTGCATCCCCCACCGGATGTGACCCCGGTCTTGATTCGCTTGACGCTGCTG	10.8222
seq02_p16	GCTGCTGCGGTGCATGCCCCACCGGATGTGACCCCGGTCTTGATTCGCTTGACGCTGCTG	10.2726
seq02_p17	GCTGCTGCGGTGCATAACCCACCGGATGTGACCCCGGTCTTGATTCGCTTGACGCTGCTG	10.4025
seq02_p17	GCTGCTGCGGTGCATATCCCACCGGATGTGACCCCGGTCTTGATTCGCTTGACGCTGCTG	10.6457
seq02_p17	GCTGCTGCGGTGCATAGCCCACCGGATGTGACCCCGGTCTTGATTCGCTTGACGCTGCTG	10.0701
seq02_p18	GCTGCTGCGGTGCATACACCACCGGATGTGACCCCGGTCTTGATTCGCTTGACGCTGCTG	10.1966
seq02_p18	GCTGCTGCGGTGCATACTCCACCGGATGTGACCCCGGTCTTGATTCGCTTGACGCTGCTG	10.0498
seq02_p18	GCTGCTGCGGTGCATACGCCACCGGATGTGACCCCGGTCTTGATTCGCTTGACGCTGCTG	10.4305
seq02_p19	GCTGCTGCGGTGCATACCACACCGGATGTGACCCCGGTCTTGATTCGCTTGACGCTGCTG	10.69
seq02_p19	GCTGCTGCGGTGCATACCTCACCGGATGTGACCCCGGTCTTGATTCGCTTGACGCTGCTG	9.97082
seq02_p19	GCTGCTGCGGTGCATACCGCACCGGATGTGACCCCGGTCTTGATTCGCTTGACGCTGCTG	10.3276
seq02_p20	GCTGCTGCGGTGCATACCCAACCGGATGTGACCCCGGTCTTGATTCGCTTGACGCTGCTG	10.3202
seq02_p20	GCTGCTGCGGTGCATACCCTACCGGATGTGACCCCGGTCTTGATTCGCTTGACGCTGCTG	10.1911
seq02_p20	GCTGCTGCGGTGCATACCCGACCGGATGTGACCCCGGTCTTGATTCGCTTGACGCTGCTG	10.4993
seq02_p21	GCTGCTGCGGTGCATACCCCTCCGGATGTGACCCCGGTCTTGATTCGCTTGACGCTGCTG	8.63662
seq02_p21	GCTGCTGCGGTGCATACCCCCCCGGATGTGACCCCGGTCTTGATTCGCTTGACGCTGCTG	8.70736
seq02_p21	GCTGCTGCGGTGCATACCCCGCCGGATGTGACCCCGGTCTTGATTCGCTTGACGCTGCTG	9.33316
seq02_p22	GCTGCTGCGGTGCATACCCCAACGGATGTGACCCCGGTCTTGATTCGCTTGACGCTGCTG	8.26444
seq02_p22	GCTGCTGCGGTGCATACCCCATCGGATGTGACCCCGGTCTTGATTCGCTTGACGCTGCTG	8.40939
seq02_p22	GCTGCTGCGGTGCATACCCCAGCGGATGTGACCCCGGTCTTGATTCGCTTGACGCTGCTG	8.49785
seq02_p23	GCTGCTGCGGTGCATACCCCACAGGATGTGACCCCGGTCTTGATTCGCTTGACGCTGCTG	8.47371
seq02_p23	GCTGCTGCGGTGCATACCCCACTGGATGTGACCCCGGTCTTGATTCGCTTGACGCTGCTG	8.33762
seq02_p23	GCTGCTGCGGTGCATACCCCACGGGATGTGACCCCGGTCTTGATTCGCTTGACGCTGCTG	8.13955
seq02_p24	GCTGCTGCGGTGCATACCCCACCAGATGTGACCCCGGTCTTGATTCGCTTGACGCTGCTG	8.36194
seq02_p24	GCTGCTGCGGTGCATACCCCACCTGATGTGACCCCGGTCTTGATTCGCTTGACGCTGCTG	8.18239
seq02_p24	GCTGCTGCGGTGCATACCCCACCCGATGTGACCCCGGTCTTGATTCGCTTGACGCTGCTG	8.06609
seq02_p25	GCTGCTGCGGTGCATACCCCACCGAATGTGACCCCGGTCTTGATTCGCTTGACGCTGCTG	8.20457
seq02_p25	GCTGCTGCGGTGCATACCCCACCGTATGTGACCCCGGTCTTGATTCGCTTGACGCTGCTG	8.22882
seq02_p25	GCTGCTGCGGTGCATACCCCACCGCATGTGACCCCGGTCTTGATTCGCTTGACGCTGCTG	8.18982
seq02_p26	GCTGCTGCGGTGCATACCCCACCGGTTGTGACCCCGGTCTTGATTCGCTTGACGCTGCTG	8.33539
seq02_p26	GCTGCTGCGGTGCATACCCCACCGGCTGTGACCCCGGTCTTGATTCGCTTGACGCTGCTG	8.15735
seq02_p26	GCTGCTGCGGTGCATACCCCACCGGGTGTGACCCCGGTCTTGATTCGCTTGACGCTGCTG	8.20701
seq02_p27	GCTGCTGCGGTGCATACCCCACCGGAAGTGACCCCGGTCTTGATTCGCTTGACGCTGCTG	10.9589
seq02_p27	GCTGCTGCGGTGCATACCCCACCGGACGTGACCCCGGTCTTGATTCGCTTGACGCTGCTG	8.55459
seq02_p27	GCTGCTGCGGTGCATACCCCACCGGAGGTGACCCCGGTCTTGATTCGCTTGACGCTGCTG	8.30606
seq02_p28	GCTGCTGCGGTGCATACCCCACCGGATATGACCCCGGTCTTGATTCGCTTGACGCTGCTG	9.71167
seq02_p28	GCTGCTGCGGTGCATACCCCACCGGATTTGACCCCGGTCTTGATTCGCTTGACGCTGCTG	8.52748
seq02_p28	GCTGCTGCGGTGCATACCCCACCGGATCTGACCCCGGTCTTGATTCGCTTGACGCTGCTG	8.28309
seq02_p29	GCTGCTGCGGTGCATACCCCACCGGATGAGACCCCGGTCTTGATTCGCTTGACGCTGCTG	8.54496
seq02_p29	GCTGCTGCGGTGCATACCCCACCGGATGCGACCCCGGTCTTGATTCGCTTGACGCTGCTG	9.3015
seq02_p29	GCTGCTGCGGTGCATACCCCACCGGATGGGACCCCGGTCTTGATTCGCTTGACGCTGCTG	8.45327
seq02_p30	GCTGCTGCGGTGCATACCCCACCGGATGTAACCCCGGTCTTGATTCGCTTGACGCTGCTG	10.0112
seq02_p30	GCTGCTGCGGTGCATACCCCACCGGATGTTACCCCGGTCTTGATTCGCTTGACGCTGCTG	9.95492
seq02_p30	GCTGCTGCGGTGCATACCCCACCGGATGTCACCCCGGTCTTGATTCGCTTGACGCTGCTG	9.82337
seq02_p31	GCTGCTGCGGTGCATACCCCACCGGATGTGTCCCCGGTCTTGATTCGCTTGACGCTGCTG	9.62388
seq02_p31	GCTGCTGCGGTGCATACCCCACCGGATGTGCCCCCGGTCTTGATTCGCTTGACGCTGCTG	9.94764
seq02_p31	GCTGCTGCGGTGCATACCCCACCGGATGTGGCCCCGGTCTTGATTCGCTTGACGCTGCTG	10.29
seq02_p32	GCTGCTGCGGTGCATACCCCACCGGATGTGAACCCGGTCTTGATTCGCTTGACGCTGCTG	9.99577
seq02_p32	GCTGCTGCGGTGCATACCCCACCGGATGTGATCCCGGTCTTGATTCGCTTGACGCTGCTG	10.1248
seq02_p32	GCTGCTGCGGTGCATACCCCACCGGATGTGAGCCCGGTCTTGATTCGCTTGACGCTGCTG	9.88646
seq02_p33	GCTGCTGCGGTGCATACCCCACCGGATGTGACACCGGTCTTGATTCGCTTGACGCTGCTG	10.2732
seq02_p33	GCTGCTGCGGTGCATACCCCACCGGATGTGACTCCGGTCTTGATTCGCTTGACGCTGCTG	10.5755
seq02_p33	GCTGCTGCGGTGCATACCCCACCGGATGTGACGCCGGTCTTGATTCGCTTGACGCTGCTG	10.0217
seq02_p34	GCTGCTGCGGTGCATACCCCACCGGATGTGACCACGGTCTTGATTCGCTTGACGCTGCTG	10.1573
seq02_p34	GCTGCTGCGGTGCATACCCCACCGGATGTGACCTCGGTCTTGATTCGCTTGACGCTGCTG	9.96723
seq02_p34	GCTGCTGCGGTGCATACCCCACCGGATGTGACCGCGGTCTTGATTCGCTTGACGCTGCTG	10.4553
seq02_p35	GCTGCTGCGGTGCATACCCCACCGGATGTGACCCAGGTCTTGATTCGCTTGACGCTGCTG	10.2992
seq02_p35	GCTGCTGCGGTGCATACCCCACCGGATGTGACCCTGGTCTTGATTCGCTTGACGCTGCTG	10.0532
seq02_p35	GCTGCTGCGGTGCATACCCCACCGGATGTGACCCGGGTCTTGATTCGCTTGACGCTGCTG	10.1917
seq02_p36	GCTGCTGCGGTGCATACCCCACCGGATGTGACCCCAGTCTTGATTCGCTTGACGCTGCTG	10.1163
seq02_p36	GCTGCTGCGGTGCATACCCCACCGGATGTGACCCCTGTCTTGATTCGCTTGACGCTGCTG	10.1118
seq02_p36	GCTGCTGCGGTGCATACCCCACCGGATGTGACCCCCGTCTTGATTCGCTTGACGCTGCTG	9.89633
seq03_p01	AAAAGGGAAGACGGTTGTGGTAGTTCCGGGTATTAAGTCTTGATTCGCTTGACGCTGCTG	8.59432
seq03_p01	CAAAGGGAAGACGGTTGTGGTAGTTCCGGGTATTAAGTCTTGATTCGCTTGACGCTGCTG	8.60177
seq03_p01	GAAAGGGAAGACGGTTGTGGTAGTTCCGGGTATTAAGTCTTGATTCGCTTGACGCTGCTG	8.75154
seq03_p02	TTAAGGGAAGACGGTTGTGGTAGTTCCGGGTATTAAGTCTTGATTCGCTTGACGCTGCTG	8.4818
seq03_p02	TCAAGGGAAGACGGTTGTGGTAGTTCCGGGTATTAAGTCTTGATTCGCTTGACGCTGCTG	8.61839
seq03_p02	TGAAGGGAAGACGGTTGTGGTAGTTCCGGGTATTAAGTCTTGATTCGCTTGACGCTGCTG	8.50978
seq03_p03	TATAGGGAAGACGGTTGTGGTAGTTCCGGGTATTAAGTCTTGATTCGCTTGACGCTGCTG	8.47573
seq03_p03	TACAGGGAAGACGGTTGTGGTAGTTCCGGGTATTAAGTCTTGATTCGCTTGACGCTGCTG	8.44708
seq03_p03	TAGAGGGAAGACGGTTGTGGTAGTTCCGGGTATTAAGTCTTGATTCGCTTGACGCTGCTG	8.61655
seq03_p04	TAATGGGAAGACGGTTGTGGTAGTTCCGGGTATTAAGTCTTGATTCGCTTGACGCTGCTG	8.60177
seq03_p04	TAACGGGAAGACGGTTGTGGTAGTTCCGGGTATTAAGTCTTGATTCGCTTGACGCTGCTG	8.88111
seq03_p04	TAAGGGGAAGACGGTTGTGGTAGTTCCGGGTATTAAGTCTTGATTCGCTTGACGCTGCTG	8.70563
seq03_p05	TAAAAGGAAGACGGTTGTGGTAGTTCCGGGTATTAAGTCTTGATTCGCTTGACGCTGCTG	8.73471
seq03_p05	TAAATGGAAGACGGTTGTGGTAGTTCCGGGTATTAAGTCTTGATTCGCTTGACGCTGCTG	8.48583
seq03_p05	TAAACGGAAGACGGTTGTGGTAGTTCCGGGTATTAAGTCTTGATTCGCTTGACGCTGCTG	10.1286
seq03_p06	TAAAGAGAAGACGGTTGTGGTAGTTCCGGGTATTAAGTCTTGATTCGCTTGACGCTGCTG	8.26209
seq03_p06	TAAAGTGAAGACGGTTGTGGTAGTTCCGGGTATTAAGTCTTGATTCGCTTGACGCTGCTG	8.37287
seq03_p06	TAAAGCGAAGACGGTTGTGGTAGTTCCGGGTATTAAGTCTTGATTCGCTTGACGCTGCTG	8.47776
seq03_p07	TAAAGGAAAGACGGTTGTGGTAGTTCCGGGTATTAAGTCTTGATTCGCTTGACGCTGCTG	8.77149
seq03_p07	TAAAGGTAAGACGGTTGTGGTAGTTCCGGGTATTAAGTCTTGATTCGCTTGACGCTGCTG	8.53916
seq03_p07	TAAAGGCAAGACGGTTGTGGTAGTTCCGGGTATTAAGTCTTGATTCGCTTGACGCTGCTG	8.32418
seq03_p08	TAAAGGGTAGACGGTTGTGGTAGTTCCGGGTATTAAGTCTTGATTCGCTTGACGCTGCTG	8.3837
seq03_p08	TAAAGGGCAGACGGTTGTGGTAGTTCCGGGTATTAAGTCTTGATTCGCTTGACGCTGCTG	8.08746
seq03_p08	TAAAGGGGAGACGGTTGTGGTAGTTCCGGGTATTAAGTCTTGATTCGCTTGACGCTGCTG	8.22641
seq03_p09	TAAAGGGATGACGGTTGTGGTAGTTCCGGGTATTAAGTCTTGATTCGCTTGACGCTGCTG	8.33762
seq03_p09	TAAAGGGACGACGGTTGTGGTAGTTCCGGGTATTAAGTCTTGATTCGCTTGACGCTGCTG	8.42836
seq03_p09	TAAAGGGAGGACGGTTGTGGTAGTTCCGGGTATTAAGTCTTGATTCGCTTGACGCTGCTG	8.35755
seq03_p10	TAAAGGGAAAACGGTTGTGGTAGTTCCGGGTATTAAGTCTTGATTCGCTTGACGCTGCTG	8.50978
seq03_p10	TAAAGGGAATACGGTTGTGGTAGTTCCGGGTATTAAGTCTTGATTCGCTTGACGCTGCTG	8.36851
seq03_p10	TAAAGGGAACACGGTTGTGGTAGTTCCGGGTATTAAGTCTTGATTCGCTTGACGCTGCTG	8.29232
seq03_p11	TAAAGGGAAGTCGGTTGTGGTAGTTCCGGGTATTAAGTCTTGATTCGCTTGACGCTGCTG	9.66356
seq03_p11	TAAAGGGAAGCCGGTTGTGGTAGTTCCGGGTATTAAGTCTTGATTCGCTTGACGCTGCTG	8.86728
seq03_p11	TAAAGGGAAGGCGGTTGTGGTAGTTCCGGGTATTAAGTCTTGATTCGCTTGACGCTGCTG	8.3966
seq03_p12	TAAAGGGAAGAAGGTTGTGGTAGTTCCGGGTATTAAGTCTTGATTCGCTTGACGCTGCTG	8.45121
seq03_p12	TAAAGGGAAGATGGTTGTGGTAGTTCCGGGTATTAAGTCTTGATTCGCTTGACGCTGCTG	8.50581
seq03_p12	TAAAGGGAAGAGGGTTGTGGTAGTTCCGGGTATTAAGTCTTGATTCGCTTGACGCTGCTG	8.59991
seq03_p13	TAAAGGGAAGACAGTTGTGGTAGTTCCGGGTATTAAGTCTTGATTCGCTTGACGCTGCTG	8.42206
seq03_p13	TAAAGGGAAGACTGTTGTGGTAGTTCCGGGTATTAAGTCTTGATTCGCTTGACGCTGCTG	8.35535
seq03_p13	TAAAGGGAAGACCGTTGTGGTAGTTCCGGGTATTAAGTCTTGATTCGCTTGACGCTGCTG	8.50184
seq03_p14	TAAAGGGAAGACGATTGTGGTAGTTCCGGGTATTAAGTCTTGATTCGCTTGACGCTGCTG	8.49785
seq03_p14	TAAAGGGAAGACGTTTGTGGTAGTTCCGGGTATTAAGTCTTGATTCGCTTGACGCTGCTG	8.29921
seq03_p14	TAAAGGGAAGACGCTTGTGGTAGTTCCGGGTATTAAGTCTTGATTCGCTTGACGCTGCTG	8.41151
seq03_p15	TAAAGGGAAGACGGATGTGGTAGTTCCGGGTATTAAGTCTTGATTCGCTTGACGCTGCTG	11.5184
seq03_p15	TAAAGGGAAGACGGCTGTGGTAGTTCCGGGTATTAAGTCTTGATTCGCTTGACGCTGCTG	8.34651
seq03_p15	TAAAGGGAAGACGGGTGTGGTAGTTCCGGGTATTAAGTCTTGATTCGCTTGACGCTGCTG	8.30834
seq03_p16	TAAAGGGAAGACGGTAGTGGTAGTTCCGGGTATTAAGTCTTGATTCGCTTGACGCTGCTG	8.69523
seq03_p16	TAAAGGGAAGACGGTCGTGGTAGTTCCGGGTATTAAGTCTTGATTCGCTTGACGCTGCTG	8.52943
seq03_p16	TAAAGGGAAGACGGTGGTGGTAGTTCCGGGTATTAAGTCTTGATTCGCTTGACGCTGCTG	8.67596
seq03_p17	TAAAGGGAAGACGGTTATGGTAGTTCCGGGTATTAAGTCTTGATTCGCTTGACGCTGCTG	8.72281
seq03_p17	TAAAGGGAAGACGGTTTTGGTAGTTCCGGGTATTAAGTCTTGATTCGCTTGACGCTGCTG	8.5157
seq03_p17	TAAAGGGAAGACGGTTCTGGTAGTTCCGGGTATTAAGTCTTGATTCGCTTGACGCTGCTG	8.62571
seq03_p18	TAAAGGGAAGACGGTTGAGGTAGTTCCGGGTATTAAGTCTTGATTCGCTTGACGCTGCTG	8.64205
seq03_p18	TAAAGGGAAGACGGTTGCGGTAGTTCCGGGTATTAAGTCTTGATTCGCTTGACGCTGCTG	8.57932
seq03_p18	TAAAGGGAAGACGGTTGGGGTAGTTCCGGGTATTAAGTCTTGATTCGCTTGACGCTGCTG	8.61655
seq03_p19	TAAAGGGAAGACGGTTGTAGTAGTTCCGGGTATTAAGTCTTGATTCGCTTGACGCTGCTG	8.80896
seq03_p19	TAAAGGGAAGACGGTTGTTGTAGTTCCGGGTATTAAGTCTTGATTCGCTTGACGCTGCTG	8.54303
seq03_p19	TAAAGGGAAGACGGTTGTCGTAGTTCCGGGTATTAAGTCTTGATTCGCTTGACGCTGCTG	8.55651
seq03_p20	TAAAGGGAAGACGGTTGTGATAGTTCCGGGTATTAAGTCTTGATTCGCTTGACGCTGCTG	8.57743
seq03_p20	TAAAGGGAAGACGGTTGTGTTAGTTCCGGGTATTAAGTCTTGATTCGCTTGACGCTGCTG	8.46964
seq03_p20	TAAAGGGAAGACGGTTGTGCTAGTTCCGGGTATTAAGTCTTGATTCGCTTGACGCTGCTG	8.59619
seq03_p21	TAAAGGGAAGACGGTTGTGGAAGTTCCGGGTATTAAGTCTTGATTCGCTTGACGCTGCTG	8.75989
seq03_p21	TAAAGGGAAGACGGTTGTGGCAGTTCCGGGTATTAAGTCTTGATTCGCTTGACGCTGCTG	8.56605
seq03_p21	TAAAGGGAAGACGGTTGTGGGAGTTCCGGGTATTAAGTCTTGATTCGCTTGACGCTGCTG	8.36851
seq03_p22	TAAAGGGAAGACGGTTGTGGTTGTTCCGGGTATTAAGTCTTGATTCGCTTGACGCTGCTG	8.30834
seq03_p22	TAAAGGGAAGACGGTTGTGGTCGTTCCGGGTATTAAGTCTTGATTCGCTTGACGCTGCTG	8.44087
seq03_p22	TAAAGGGAAGACGGTTGTGGTGGTTCCGGGTATTAAGTCTTGATTCGCTTGACGCTGCTG	8.47776
seq03_p23	TAAAGGGAAGACGGTTGTGGTAATTCCGGGTATTAAGTCTTGATTCGCTTGACGCTGCTG	8.24555
seq03_p23	TAAAGGGAAGACGGTTGTGGTATTTCCGGGTATTAAGTCTTGATTCGCTTGACGCTGCTG	10.6262
seq03_p23	TAAAGGGAAGACGGTTGTGGTACTTCCGGGTATTAAGTCTTGATTCGCTTGACGCTGCTG	11.5411
seq03_p24	TAAAGGGAAGACGGTTGTGGTAGATCCGGGTATTAAGTCTTGATTCGCTTGACGCTGCTG	8.32867
seq03_p24	TAAAGGGAAGACGGTTGTGGTAGCTCCGGGTATTAAGTCTTGATTCGCTTGACGCTGCTG	8.27612
seq03_p24	TAAAGGGAAGACGGTTGTGGTAGGTCCGGGTATTAAGTCTTGATTCGCTTGACGCTGCTG	8.29921
seq03_p25	TAAAGGGAAGACGGTTGTGGTAGTACCGGGTATTAAGTCTTGATTCGCTTGACGCTGCTG	8.12412
seq03_p25	TAAAGGGAAGACGGTTGTGGTAGTCCCGGGTATTAAGTCTTGATTCGCTTGACGCTGCTG	8.14466
seq03_p25	TAAAGGGAAGACGGTTGTGGTAGTGCCGGGTATTAAGTCTTGATTCGCTTGACGCTGCTG	8.44294
seq03_p26	TAAAGGGAAGACGGTTGTGGTAGTTACGGGTATTAAGTCTTGATTCGCTTGACGCTGCTG	8.37287
seq03_p26	TAAAGGGAAGACGGTTGTGGTAGTTTCGGGTATTAAGTCTTGATTCGCTTGACGCTGCTG	8.02514
seq03_p26	TAAAGGGAAGACGGTTGTGGTAGTTGCGGGTATTAAGTCTTGATTCGCTTGACGCTGCTG	8.37504
seq03_p27	TAAAGGGAAGACGGTTGTGGTAGTTCAGGGTATTAAGTCTTGATTCGCTTGACGCTGCTG	8.12412
seq03_p27	TAAAGGGAAGACGGTTGTGGTAGTTCTGGGTATTAAGTCTTGATTCGCTTGACGCTGCTG	8.17243
seq03_p27	TAAAGGGAAGACGGTTGTGGTAGTTCGGGGTATTAAGTCTTGATTCGCTTGACGCTGCTG	8.20945
seq03_p28	TAAAGGGAAGACGGTTGTGGTAGTTCCAGGTATTAAGTCTTGATTCGCTTGACGCTGCTG	8.13186
seq03_p28	TAAAGGGAAGACGGTTGTGGTAGTTCCTGGTATTAAGTCTTGATTCGCTTGACGCTGCTG	8.29232
seq03_p28	TAAAGGGAAGACGGTTGTGGTAGTTCCCGGTATTAAGTCTTGATTCGCTTGACGCTGCTG	8.32418
seq03_p29	TAAAGGGAAGACGGTTGTGGTAGTTCCGAGTATTAAGTCTTGATTCGCTTGACGCTGCTG	8.29462
seq03_p29	TAAAGGGAAGACGGTTGTGGTAGTTCCGTGTATTAAGTCTTGATTCGCTTGACGCTGCTG	8.2738
seq03_p29	TAAAGGGAAGACGGTTGTGGTAGTTCCGCGTATTAAGTCTTGATTCGCTTGACGCTGCTG	8.29921
seq03_p30	TAAAGGGAAGACGGTTGTGGTAGTTCCGGATATTAAGTCTTGATTCGCTTGACGCTGCTG	8.80413
seq03_p30	TAAAGGGAAGACGGTTGTGGTAGTTCCGGTTATTAAGTCTTGATTCGCTTGACGCTGCTG	9.95128
seq03_p30	TAAAGGGAAGACGGTTGTGGTAGTTCCGGCTATTAAGTCTTGATTCGCTTGACGCTGCTG	9.00422
seq03_p31	TAAAGGGAAGACGGTTGTGGTAGTTCCGGGAATTAAGTCTTGATTCGCTTGACGCTGCTG	8.52943
seq03_p31	TAAAGGGAAGACGGTTGTGGTAGTTCCGGGCATTAAGTCTTGATTCGCTTGACGCTGCTG	8.58684
seq03_p31	TAAAGGGAAGACGGTTGTGGTAGTTCCGGGGATTAAGTCTTGATTCGCTTGACGCTGCTG	8.47978
seq03_p32	TAAAGGGAAGACGGTTGTGGTAGTTCCGGGTTTTAAGTCTTGATTCGCTTGACGCTGCTG	8.53333
seq03_p32	TAAAGGGAAGACGGTTGTGGTAGTTCCGGGTCTTAAGTCTTGATTCGCTTGACGCTGCTG	8.36194
seq03_p32	TAAAGGGAAGACGGTTGTGGTAGTTCCGGGTGTTAAGTCTTGATTCGCTTGACGCTGCTG	8.60363
seq03_p33	TAAAGGGAAGACGGTTGTGGTAGTTCCGGGTAATAAGTCTTGATTCGCTTGACGCTGCTG	8.56796
seq03_p33	TAAAGGGAAGACGGTTGTGGTAGTTCCGGGTACTAAGTCTTGATTCGCTTGACGCTGCTG	8.61471
seq03_p33	TAAAGGGAAGACGGTTGTGGTAGTTCCGGGTAGTAAGTCTTGATTCGCTTGACGCTGCTG	8.59432
seq03_p34	TAAAGGGAAGACGGTTGTGGTAGTTCCGGGTATAAAGTCTTGATTCGCTTGACGCTGCTG	8.76321
seq03_p34	TAAAGGGAAGACGGTTGTGGTAGTTCCGGGTATCAAGTCTTGATTCGCTTGACGCTGCTG	8.75656
seq03_p34	TAAAGGGAAGACGGTTGTGGTAGTTCCGGGTATGAAGTCTTGATTCGCTTGACGCTGCTG	8.65284
seq03_p35	TAAAGGGAAGACGGTTGTGGTAGTTCCGGGTATTTAGTCTTGATTCGCTTGACGCTGCTG	8.52748
seq03_p35	TAAAGGGAAGACGGTTGTGGTAGTTCCGGGTATTCAGTCTTGATTCGCTTGACGCTGCTG	8.52356
seq03_p35	TAAAGGGAAGACGGTTGTGGTAGTTCCGGGTATTGAGTCTTGATTCGCTTGACGCTGCTG	8.53722
seq03_p36	TAAAGGGAAGACGGTTGTGGTAGTTCCGGGTATTATGTCTTGATTCGCTTGACGCTGCTG	8.49785
seq03_p36	TAAAGGGAAGACGGTTGTGGTAGTTCCGGGTATTACGTCTTGATTCGCTTGACGCTGCTG	8.47371
seq03_p36	TAAAGGGAAGACGGTTGTGGTAGTTCCGGGTATTAGGTCTTGATTCGCTTGACGCTGCTG	8.47371
seq04_p01	AGAAAAAGGCCCAGGGTAACACCGGAAGTGGGCTTAGTCTTGATTCGCTTGACGCTGCTG	11.8846
seq04_p01	TGAAAAAGGCCCAGGGTAACACCGGAAGTGGGCTTAGTCTTGATTCGCTTGACGCTGCTG	11.7977
seq04_p01	CGAAAAAGGCCCAGGGTAACACCGGAAGTGGGCTTAGTCTTGATTCGCTTGACGCTGCTG	11.9598
seq04_p02	GAAAAAAGGCCCAGGGTAACACCGGAAGTGGGCTTAGTCTTGATTCGCTTGACGCTGCTG	12.0846
seq04_p02	GTAAAAAGGCCCAGGGTAACACCGGAAGTGGGCTTAGTCTTGATTCGCTTGACGCTGCTG	11.9773
seq04_p02	GCAAAAAGGCCCAGGGTAACACCGGAAGTGGGCTTAGTCTTGATTCGCTTGACGCTGCTG	11.9431
seq04_p03	GGTAAAAGGCCCAGGGTAACACCGGAAGTGGGCTTAGTCTTGATTCGCTTGACGCTGCTG	11.9392
seq04_p03	GGCAAAAGGCCCAGGGTAACACCGGAAGTGGGCTTAGTCTTGATTCGCTTGACGCTGCTG	11.6711
seq04_p03	GGGAAAAGGCCCAGGGTAACACCGGAAGTGGGCTTAGTCTTGATTCGCTTGACGCTGCTG	11.8636
seq04_p04	GGATAAAGGCCCAGGGTAACACCGGAAGTGGGCTTAGTCTTGATTCGCTTGACGCTGCTG	11.95
seq04_p04	GGACAAAGGCCCAGGGTAACACCGGAAGTGGGCTTAGTCTTGATTCGCTTGACGCTGCTG	11.9638
seq04_p04	GGAGAAAGGCCCAGGGTAACACCGGAAGTGGGCTTAGTCTTGATTCGCTTGACGCTGCTG	11.8533
seq04_p05	GGAATAAGGCCCAGGGTAACACCGGAAGTGGGCTTAGTCTTGATTCGCTTGACGCTGCTG	11.9403
seq04_p05	GGAACAAGGCCCAGGGTAACACCGGAAGTGGGCTTAGTCTTGATTCGCTTGACGCTGCTG	11.869
seq04_p05	GGAAGAAGGCCCAGGGTAACACCGGAAGTGGGCTTAGTCTTGATTCGCTTGACGCTGCTG	12.0998
seq04_p06	GGAAATAGGCCCAGGGTAACACCGGAAGTGGGCTTAGTCTTGATTCGCTTGACGCTGCTG	11.9699
seq04_p06	GGAAACAGGCCCAGGGTAACACCGGAAGTGGGCTTAGTCTTGATTCGCTTGACGCTGCTG	11.826
seq04_p06	GGAAAGAGGCCCAGGGTAACACCGGAAGTGGGCTTAGTCTTGATTCGCTTGACGCTGCTG	11.8576
seq04_p07	GGAAAATGGCCCAGGGTAACACCGGAAGTGGGCTTAGTCTTGATTCGCTTGACGCTGCTG	11.9959
seq04_p07	GGAAAACGGCCCAGGGTAACACCGGAAGTGGGCTTAGTCTTGATTCGCTTGACGCTGCTG	12.0473
seq04_p07	GGAAAAGGGCCCAGGGTAACACCGGAAGTGGGCTTAGTCTTGATTCGCTTGACGCTGCTG	11.8384
seq04_p08	GGAAAAAAGCCCAGGGTAACACCGGAAGTGGGCTTAGTCTTGATTCGCTTGACGCTGCTG	12.1026
seq04_p08	GGAAAAATGCCCAGGGTAACACCGGAAGTGGGCTTAGTCTTGATTCGCTTGACGCTGCTG	12.0651
seq04_p08	GGAAAAACGCCCAGGGTAACACCGGAAGTGGGCTTAGTCTTGATTCGCTTGACGCTGCTG	12.085
seq04_p09	GGAAAAAGACCCAGGGTAACACCGGAAGTGGGCTTAGTCTTGATTCGCTTGACGCTGCTG	12.0429
seq04_p09	GGAAAAAGTCCCAGGGTAACACCGGAAGTGGGCTTAGTCTTGATTCGCTTGACGCTGCTG	12.0637
seq04_p09	GGAAAAAGCCCCAGGGTAACACCGGAAGTGGGCTTAGTCTTGATTCGCTTGACGCTGCTG	12.1167
seq04_p10	GGAAAAAGGACCAGGGTAACACCGGAAGTGGGCTTAGTCTTGATTCGCTTGACGCTGCTG	12.0856
seq04_p10	GGAAAAAGGTCCAGGGTAACACCGGAAGTGGGCTTAGTCTTGATTCGCTTGACGCTGCTG	12.0492
seq04_p10	GGAAAAAGGGCCAGGGTAACACCGGAAGTGGGCTTAGTCTTGATTCGCTTGACGCTGCTG	11.9981
seq04_p11	GGAAAAAGGCACAGGGTAACACCGGAAGTGGGCTTAGTCTTGATTCGCTTGACGCTGCTG	12.1067
seq04_p11	GGAAAAAGGCTCAGGGTAACACCGGAAGTGGGCTTAGTCTTGATTCGCTTGACGCTGCTG	11.7899
seq04_p11	GGAAAAAGGCGCAGGGTAACACCGGAAGTGGGCTTAGTCTTGATTCGCTTGACGCTGCTG	11.8521
seq04_p12	GGAAAAAGGCCAAGGGTAACACCGGAAGTGGGCTTAGTCTTGATTCGCTTGACGCTGCTG	12.049
seq04_p12	GGAAAAAGGCCTAGGGTAACACCGGAAGTGGGCTTAGTCTTGATTCGCTTGACGCTGCTG	12.1147
seq04_p12	GGAAAAAGGCCGAGGGTAACACCGGAAGTGGGCTTAGTCTTGATTCGCTTGACGCTGCTG	12.009
seq04_p13	GGAAAAAGGCCCTGGGTAACACCGGAAGTGGGCTTAGTCTTGATTCGCTTGACGCTGCTG	12.0265
seq04_p13	GGAAAAAGGCCCCGGGTAACACCGGAAGTGGGCTTAGTCTTGATTCGCTTGACGCTGCTG	12.643
seq04_p13	GGAAAAAGGCCCGGGGTAACACCGGAAGTGGGCTTAGTCTTGATTCGCTTGACGCTGCTG	12.544
seq04_p14	GGAAAAAGGCCCAAGGTAACACCGGAAGTGGGCTTAGTCTTGATTCGCTTGACGCTGCTG	12.1346
seq04_p14	GGAAAAAGGCCCATGGTAACACCGGAAGTGGGCTTAGTCTTGATTCGCTTGACGCTGCTG	11.9352
seq04_p14	GGAAAAAGGCCCACGGTAACACCGGAAGTGGGCTTAGTCTTGATTCGCTTGACGCTGCTG	12.2423
seq04_p15	GGAAAAAGGCCCAGAGTAACACCGGAAGTGGGCTTAGTCTTGATTCGCTTGACGCTGCTG	11.9931
seq04_p15	GGAAAAAGGCCCAGTGTAACACCGGAAGTGGGCTTAGTCTTGATTCGCTTGACGCTGCTG	12.0483
seq04_p15	GGAAAAAGGCCCAGCGTAACACCGGAAGTGGGCTTAGTCTTGATTCGCTTGACGCTGCTG	11.9289
seq04_p16	GGAAAAAGGCCCAGGATAACACCGGAAGTGGGCTTAGTCTTGATTCGCTTGACGCTGCTG	12.2482
seq04_p16	GGAAAAAGGCCCAGGTTAACACCGGAAGTGGGCTTAGTCTTGATTCGCTTGACGCTGCTG	11.9694
seq04_p16	GGAAAAAGGCCCAGGCTAACACCGGAAGTGGGCTTAGTCTTGATTCGCTTGACGCTGCTG	12.0823
seq04_p17	GGAAAAAGGCCCAGGGAAACACCGGAAGTGGGCTTAGTCTTGATTCGCTTGACGCTGCTG	12.2969
seq04_p17	GGAAAAAGGCCCAGGGCAACACCGGAAGTGGGCTTAGTCTTGATTCGCTTGACGCTGCTG	12.2279
seq04_p17	GGAAAAAGGCCCAGGGGAACACCGGAAGTGGGCTTAGTCTTGATTCGCTTGACGCTGCTG	12.1146
seq04_p18	GGAAAAAGGCCCAGGGTTACACCGGAAGTGGGCTTAGTCTTGATTCGCTTGACGCTGCTG	11.8168
seq04_p18	GGAAAAAGGCCCAGGGTCACACCGGAAGTGGGCTTAGTCTTGATTCGCTTGACGCTGCTG	11.8927
seq04_p18	GGAAAAAGGCCCAGGGTGACACCGGAAGTGGGCTTAGTCTTGATTCGCTTGACGCTGCTG	11.8325
seq04_p19	GGAAAAAGGCCCAGGGTATCACCGGAAGTGGGCTTAGTCTTGATTCGCTTGACGCTGCTG	11.4499
seq04_p19	GGAAAAAGGCCCAGGGTACCACCGGAAGTGGGCTTAGTCTTGATTCGCTTGACGCTGCTG	11.5618
seq04_p19	GGAAAAAGGCCCAGGGTAGCACCGGAAGTGGGCTTAGTCTTGATTCGCTTGACGCTGCTG	11.5382
seq04_p20	GGAAAAAGGCCCAGGGTAAAACCGGAAGTGGGCTTAGTCTTGATTCGCTTGACGCTGCTG	12.0797
seq04_p20	GGAAAAAGGCCCAGGGTAATACCGGAAGTGGGCTTAGTCTTGATTCGCTTGACGCTGCTG	11.9993
seq04_p20	GGAAAAAGGCCCAGGGTAAGACCGGAAGTGGGCTTAGTCTTGATTCGCTTGACGCTGCTG	12.0365
seq04_p21	GGAAAAAGGCCCAGGGTAACTCCGGAAGTGGGCTTAGTCTTGATTCGCTTGACGCTGCTG	10.5358
seq04_p21	GGAAAAAGGCCCAGGGTAACCCCGGAAGTGGGCTTAGTCTTGATTCGCTTGACGCTGCTG	10.5103
seq04_p21	GGAAAAAGGCCCAGGGTAACGCCGGAAGTGGGCTTAGTCTTGATTCGCTTGACGCTGCTG	10.6627
seq04_p22	GGAAAAAGGCCCAGGGTAACAACGGAAGTGGGCTTAGTCTTGATTCGCTTGACGCTGCTG	9.40408
seq04_p22	GGAAAAAGGCCCAGGGTAACATCGGAAGTGGGCTTAGTCTTGATTCGCTTGACGCTGCTG	8.5411
seq04_p22	GGAAAAAGGCCCAGGGTAACAGCGGAAGTGGGCTTAGTCTTGATTCGCTTGACGCTGCTG	10.2222
seq04_p23	GGAAAAAGGCCCAGGGTAACACAGGAAGTGGGCTTAGTCTTGATTCGCTTGACGCTGCTG	9.75071
seq04_p23	GGAAAAAGGCCCAGGGTAACACTGGAAGTGGGCTTAGTCTTGATTCGCTTGACGCTGCTG	8.224
seq04_p23	GGAAAAAGGCCCAGGGTAACACGGGAAGTGGGCTTAGTCTTGATTCGCTTGACGCTGCTG	8.48583
seq04_p24	GGAAAAAGGCCCAGGGTAACACCAGAAGTGGGCTTAGTCTTGATTCGCTTGACGCTGCTG	8.28077
seq04_p24	GGAAAAAGGCCCAGGGTAACACCTGAAGTGGGCTTAGTCTTGATTCGCTTGACGCTGCTG	8.36413
seq04_p24	GGAAAAAGGCCCAGGGTAACACCCGAAGTGGGCTTAGTCTTGATTCGCTTGACGCTGCTG	8.22641
seq04_p25	GGAAAAAGGCCCAGGGTAACACCGAAAGTGGGCTTAGTCTTGATTCGCTTGACGCTGCTG	8.21432
seq04_p25	GGAAAAAGGCCCAGGGTAACACCGTAAGTGGGCTTAGTCTTGATTCGCTTGACGCTGCTG	8.33539
seq04_p25	GGAAAAAGGCCCAGGGTAACACCGCAAGTGGGCTTAGTCTTGATTCGCTTGACGCTGCTG	8.09803
seq04_p26	GGAAAAAGGCCCAGGGTAACACCGGTAGTGGGCTTAGTCTTGATTCGCTTGACGCTGCTG	8.16239
seq04_p26	GGAAAAAGGCCCAGGGTAACACCGGCAGTGGGCTTAGTCTTGATTCGCTTGACGCTGCTG	8.36851
seq04_p26	GGAAAAAGGCCCAGGGTAACACCGGGAGTGGGCTTAGTCTTGATTCGCTTGACGCTGCTG	8.24079
seq04_p27	GGAAAAAGGCCCAGGGTAACACCGGATGTGGGCTTAGTCTTGATTCGCTTGACGCTGCTG	11.0406
seq04_p27	GGAAAAAGGCCCAGGGTAACACCGGACGTGGGCTTAGTCTTGATTCGCTTGACGCTGCTG	8.8009
seq04_p27	GGAAAAAGGCCCAGGGTAACACCGGAGGTGGGCTTAGTCTTGATTCGCTTGACGCTGCTG	8.24555
seq04_p28	GGAAAAAGGCCCAGGGTAACACCGGAAATGGGCTTAGTCTTGATTCGCTTGACGCTGCTG	11.464
seq04_p28	GGAAAAAGGCCCAGGGTAACACCGGAATTGGGCTTAGTCTTGATTCGCTTGACGCTGCTG	8.27146
seq04_p28	GGAAAAAGGCCCAGGGTAACACCGGAACTGGGCTTAGTCTTGATTCGCTTGACGCTGCTG	9.06743
seq04_p29	GGAAAAAGGCCCAGGGTAACACCGGAAGAGGGCTTAGTCTTGATTCGCTTGACGCTGCTG	9.85019
seq04_p29	GGAAAAAGGCCCAGGGTAACACCGGAAGCGGGCTTAGTCTTGATTCGCTTGACGCTGCTG	10.7809
seq04_p29	GGAAAAAGGCCCAGGGTAACACCGGAAGGGGGCTTAGTCTTGATTCGCTTGACGCTGCTG	9.5265
seq04_p30	GGAAAAAGGCCCAGGGTAACACCGGAAGTAGGCTTAGTCTTGATTCGCTTGACGCTGCTG	11.5625
seq04_p30	GGAAAAAGGCCCAGGGTAACACCGGAAGTTGGCTTAGTCTTGATTCGCTTGACGCTGCTG	11.5548
seq04_p30	GGAAAAAGGCCCAGGGTAACACCGGAAGTCGGCTTAGTCTTGATTCGCTTGACGCTGCTG	11.5137
seq04_p31	GGAAAAAGGCCCAGGGTAACACCGGAAGTGAGCTTAGTCTTGATTCGCTTGACGCTGCTG	11.9009
seq04_p31	GGAAAAAGGCCCAGGGTAACACCGGAAGTGTGCTTAGTCTTGATTCGCTTGACGCTGCTG	11.7406
seq04_p31	GGAAAAAGGCCCAGGGTAACACCGGAAGTGCGCTTAGTCTTGATTCGCTTGACGCTGCTG	11.6768
seq04_p32	GGAAAAAGGCCCAGGGTAACACCGGAAGTGGACTTAGTCTTGATTCGCTTGACGCTGCTG	11.9043
seq04_p32	GGAAAAAGGCCCAGGGTAACACCGGAAGTGGTCTTAGTCTTGATTCGCTTGACGCTGCTG	11.7415
seq04_p32	GGAAAAAGGCCCAGGGTAACACCGGAAGTGGCCTTAGTCTTGATTCGCTTGACGCTGCTG	12.0765
seq04_p33	GGAAAAAGGCCCAGGGTAACACCGGAAGTGGGATTAGTCTTGATTCGCTTGACGCTGCTG	12.0593
seq04_p33	GGAAAAAGGCCCAGGGTAACACCGGAAGTGGGTTTAGTCTTGATTCGCTTGACGCTGCTG	12.0403
seq04_p33	GGAAAAAGGCCCAGGGTAACACCGGAAGTGGGGTTAGTCTTGATTCGCTTGACGCTGCTG	12.0063
seq04_p34	GGAAAAAGGCCCAGGGTAACACCGGAAGTGGGCATAGTCTTGATTCGCTTGACGCTGCTG	12.0173
seq04_p34	GGAAAAAGGCCCAGGGTAACACCGGAAGTGGGCCTAGTCTTGATTCGCTTGACGCTGCTG	12.0885
seq04_p34	GGAAAAAGGCCCAGGGTAACACCGGAAGTGGGCGTAGTCTTGATTCGCTTGACGCTGCTG	11.8568
seq04_p35	GGAAAAAGGCCCAGGGTAACACCGGAAGTGGGCTAAGTCTTGATTCGCTTGACGCTGCTG	12.1286
seq04_p35	GGAAAAAGGCCCAGGGTAACACCGGAAGTGGGCTCAGTCTTGATTCGCTTGACGCTGCTG	12.0063
seq04_p35	GGAAAAAGGCCCAGGGTAACACCGGAAGTGGGCTGAGTCTTGATTCGCTTGACGCTGCTG	11.8636
seq04_p36	GGAAAAAGGCCCAGGGTAACACCGGAAGTGGGCTTTGTCTTGATTCGCTTGACGCTGCTG	12.1269
seq04_p36	GGAAAAAGGCCCAGGGTAACACCGGAAGTGGGCTTCGTCTTGATTCGCTTGACGCTGCTG	12.1036
seq04_p36	GGAAAAAGGCCCAGGGTAACACCGGAAGTGGGCTTGGTCTTGATTCGCTTGACGCTGCTG	11.8172
seq05_p01	ACCGGCTACCAGCTCCACCCACTTCAGGCCTTGTAGGTCTTGATTCGCTTGACGCTGCTG	8.17742
seq05_p01	CCCGGCTACCAGCTCCACCCACTTCAGGCCTTGTAGGTCTTGATTCGCTTGACGCTGCTG	8.03892
seq05_p01	GCCGGCTACCAGCTCCACCCACTTCAGGCCTTGTAGGTCTTGATTCGCTTGACGCTGCTG	8.08746
seq05_p02	TACGGCTACCAGCTCCACCCACTTCAGGCCTTGTAGGTCTTGATTCGCTTGACGCTGCTG	8.25739
seq05_p02	TTCGGCTACCAGCTCCACCCACTTCAGGCCTTGTAGGTCTTGATTCGCTTGACGCTGCTG	8.13699
seq05_p02	TGCGGCTACCAGCTCCACCCACTTCAGGCCTTGTAGGTCTTGATTCGCTTGACGCTGCTG	8.24317
seq05_p03	TCAGGCTACCAGCTCCACCCACTTCAGGCCTTGTAGGTCTTGATTCGCTTGACGCTGCTG	8.32643
seq05_p03	TCTGGCTACCAGCTCCACCCACTTCAGGCCTTGTAGGTCTTGATTCGCTTGACGCTGCTG	8.26444
seq05_p03	TCGGGCTACCAGCTCCACCCACTTCAGGCCTTGTAGGTCTTGATTCGCTTGACGCTGCTG	8.11634
seq05_p04	TCCAGCTACCAGCTCCACCCACTTCAGGCCTTGTAGGTCTTGATTCGCTTGACGCTGCTG	8.22882
seq05_p04	TCCTGCTACCAGCTCCACCCACTTCAGGCCTTGTAGGTCTTGATTCGCTTGACGCTGCTG	8.41785
seq05_p04	TCCCGCTACCAGCTCCACCCACTTCAGGCCTTGTAGGTCTTGATTCGCTTGACGCTGCTG	8.13955
seq05_p05	TCCGACTACCAGCTCCACCCACTTCAGGCCTTGTAGGTCTTGATTCGCTTGACGCTGCTG	8.37069
seq05_p05	TCCGTCTACCAGCTCCACCCACTTCAGGCCTTGTAGGTCTTGATTCGCTTGACGCTGCTG	8.24317
seq05_p05	TCCGCCTACCAGCTCCACCCACTTCAGGCCTTGTAGGTCTTGATTCGCTTGACGCTGCTG	8.46557
seq05_p06	TCCGGATACCAGCTCCACCCACTTCAGGCCTTGTAGGTCTTGATTCGCTTGACGCTGCTG	8.35755
seq05_p06	TCCGGTTACCAGCTCCACCCACTTCAGGCCTTGTAGGTCTTGATTCGCTTGACGCTGCTG	8.20212
seq05_p06	TCCGGGTACCAGCTCCACCCACTTCAGGCCTTGTAGGTCTTGATTCGCTTGACGCTGCTG	8.28077
seq05_p07	TCCGGCAACCAGCTCCACCCACTTCAGGCCTTGTAGGTCTTGATTCGCTTGACGCTGCTG	8.20212
seq05_p07	TCCGGCCACCAGCTCCACCCACTTCAGGCCTTGTAGGTCTTGATTCGCTTGACGCTGCTG	8.20212
seq05_p07	TCCGGCGACCAGCTCCACCCACTTCAGGCCTTGTAGGTCTTGATTCGCTTGACGCTGCTG	8.22882
seq05_p08	TCCGGCTTCCAGCTCCACCCACTTCAGGCCTTGTAGGTCTTGATTCGCTTGACGCTGCTG	8.67948
seq05_p08	TCCGGCTCCCAGCTCCACCCACTTCAGGCCTTGTAGGTCTTGATTCGCTTGACGCTGCTG	8.19967
seq05_p08	TCCGGCTGCCAGCTCCACCCACTTCAGGCCTTGTAGGTCTTGATTCGCTTGACGCTGCTG	8.33985
seq05_p09	TCCGGCTAACAGCTCCACCCACTTCAGGCCTTGTAGGTCTTGATTCGCTTGACGCTGCTG	8.31741
seq05_p09	TCCGGCTATCAGCTCCACCCACTTCAGGCCTTGTAGGTCTTGATTCGCTTGACGCTGCTG	8.34207
seq05_p09	TCCGGCTAGCAGCTCCACCCACTTCAGGCCTTGTAGGTCTTGATTCGCTTGACGCTGCTG	8.23122
seq05_p10	TCCGGCTACAAGCTCCACCCACTTCAGGCCTTGTAGGTCTTGATTCGCTTGACGCTGCTG	8.30378
seq05_p10	TCCGGCTACTAGCTCCACCCACTTCAGGCCTTGTAGGTCTTGATTCGCTTGACGCTGCTG	8.10329
seq05_p10	TCCGGCTACGAGCTCCACCCACTTCAGGCCTTGTAGGTCTTGATTCGCTTGACGCTGCTG	8.39017
seq05_p11	TCCGGCTACCTGCTCCACCCACTTCAGGCCTTGTAGGTCTTGATTCGCTTGACGCTGCTG	8.27146
seq05_p11	TCCGGCTACCCGCTCCACCCACTTCAGGCCTTGTAGGTCTTGATTCGCTTGACGCTGCTG	8.10591
seq05_p11	TCCGGCTACCGGCTCCACCCACTTCAGGCCTTGTAGGTCTTGATTCGCTTGACGCTGCTG	8.31515
seq05_p12	TCCGGCTACCAACTCCACCCACTTCAGGCCTTGTAGGTCTTGATTCGCTTGACGCTGCTG	8.35975
seq05_p12	TCCGGCTACCATCTCCACCCACTTCAGGCCTTGTAGGTCTTGATTCGCTTGACGCTGCTG	8.20457
seq05_p12	TCCGGCTACCACCTCCACCCACTTCAGGCCTTGTAGGTCTTGATTCGCTTGACGCTGCTG	8.31741
seq05_p13	TCCGGCTACCAGATCCACCCACTTCAGGCCTTGTAGGTCTTGATTCGCTTGACGCTGCTG	8.2738
seq05_p13	TCCGGCTACCAGTTCCACCCACTTCAGGCCTTGTAGGTCTTGATTCGCTTGACGCTGCTG	8.31967
seq05_p13	TCCGGCTACCAGGTCCACCCACTTCAGGCCTTGTAGGTCTTGATTCGCTTGACGCTGCTG	8.33985
seq05_p14	TCCGGCTACCAGCACCACCCACTTCAGGCCTTGTAGGTCTTGATTCGCTTGACGCTGCTG	8.2854
seq05_p14	TCCGGCTACCAGCCCCACCCACTTCAGGCCTTGTAGGTCTTGATTCGCTTGACGCTGCTG	8.27845
seq05_p14	TCCGGCTACCAGCGCCACCCACTTCAGGCCTTGTAGGTCTTGATTCGCTTGACGCTGCTG	8.26209
seq05_p15	TCCGGCTACCAGCTACACCCACTTCAGGCCTTGTAGGTCTTGATTCGCTTGACGCTGCTG	8.02237
seq05_p15	TCCGGCTACCAGCTTCACCCACTTCAGGCCTTGTAGGTCTTGATTCGCTTGACGCTGCTG	8.40301
seq05_p15	TCCGGCTACCAGCTGCACCCACTTCAGGCCTTGTAGGTCTTGATTCGCTTGACGCTGCTG	8.44294
seq05_p16	TCCGGCTACCAGCTCAACCCACTTCAGGCCTTGTAGGTCTTGATTCGCTTGACGCTGCTG	8.14211
seq05_p16	TCCGGCTACCAGCTCTACCCACTTCAGGCCTTGTAGGTCTTGATTCGCTTGACGCTGCTG	8.21189
seq05_p16	TCCGGCTACCAGCTCGACCCACTTCAGGCCTTGTAGGTCTTGATTCGCTTGACGCTGCTG	8.16993
seq05_p17	TCCGGCTACCAGCTCCTCCCACTTCAGGCCTTGTAGGTCTTGATTCGCTTGACGCTGCTG	8.2503
seq05_p17	TCCGGCTACCAGCTCCCCCCACTTCAGGCCTTGTAGGTCTTGATTCGCTTGACGCTGCTG	8.16993
seq05_p17	TCCGGCTACCAGCTCCGCCCACTTCAGGCCTTGTAGGTCTTGATTCGCTTGACGCTGCTG	8.21189
seq05_p18	TCCGGCTACCAGCTCCAACCACTTCAGGCCTTGTAGGTCTTGATTCGCTTGACGCTGCTG	8.35975
seq05_p18	TCCGGCTACCAGCTCCATCCACTTCAGGCCTTGTAGGTCTTGATTCGCTTGACGCTGCTG	8.24317
seq05_p18	TCCGGCTACCAGCTCCAGCCACTTCAGGCCTTGTAGGTCTTGATTCGCTTGACGCTGCTG	8.12153
seq05_p19	TCCGGCTACCAGCTCCACACACTTCAGGCCTTGTAGGTCTTGATTCGCTTGACGCTGCTG	8.09011
seq05_p19	TCCGGCTACCAGCTCCACTCACTTCAGGCCTTGTAGGTCTTGATTCGCTTGACGCTGCTG	8.3966
seq05_p19	TCCGGCTACCAGCTCCACGCACTTCAGGCCTTGTAGGTCTTGATTCGCTTGACGCTGCTG	8.13186
seq05_p20	TCCGGCTACCAGCTCCACCAACTTCAGGCCTTGTAGGTCTTGATTCGCTTGACGCTGCTG	8.20212
seq05_p20	TCCGGCTACCAGCTCCACCTACTTCAGGCCTTGTAGGTCTTGATTCGCTTGACGCTGCTG	8.18982
seq05_p20	TCCGGCTACCAGCTCCACCGACTTCAGGCCTTGTAGGTCTTGATTCGCTTGACGCTGCTG	8.06609
seq05_p21	TCCGGCTACCAGCTCCACCCTCTTCAGGCCTTGTAGGTCTTGATTCGCTTGACGCTGCTG	8.28309
seq05_p21	TCCGGCTACCAGCTCCACCCCCTTCAGGCCTTGTAGGTCTTGATTCGCTTGACGCTGCTG	8.12928
seq05_p21	TCCGGCTACCAGCTCCACCCGCTTCAGGCCTTGTAGGTCTTGATTCGCTTGACGCTGCTG	8.1472
seq05_p22	TCCGGCTACCAGCTCCACCCAATTCAGGCCTTGTAGGTCTTGATTCGCTTGACGCTGCTG	8.11634
seq05_p22	TCCGGCTACCAGCTCCACCCATTTCAGGCCTTGTAGGTCTTGATTCGCTTGACGCTGCTG	8.26444
seq05_p22	TCCGGCTACCAGCTCCACCCAGTTCAGGCCTTGTAGGTCTTGATTCGCTTGACGCTGCTG	8.27146
seq05_p23	TCCGGCTACCAGCTCCACCCACATCAGGCCTTGTAGGTCTTGATTCGCTTGACGCTGCTG	8.26913
seq05_p23	TCCGGCTACCAGCTCCACCCACCTCAGGCCTTGTAGGTCTTGATTCGCTTGACGCTGCTG	8.07414
seq05_p23	TCCGGCTACCAGCTCCACCCACGTCAGGCCTTGTAGGTCTTGATTCGCTTGACGCTGCTG	8.08746
seq05_p24	TCCGGCTACCAGCTCCACCCACTACAGGCCTTGTAGGTCTTGATTCGCTTGACGCTGCTG	8.29692
seq05_p24	TCCGGCTACCAGCTCCACCCACTCCAGGCCTTGTAGGTCTTGATTCGCTTGACGCTGCTG	8.28771
seq05_p24	TCCGGCTACCAGCTCCACCCACTGCAGGCCTTGTAGGTCTTGATTCGCTTGACGCTGCTG	8.33762
seq05_p25	TCCGGCTACCAGCTCCACCCACTTAAGGCCTTGTAGGTCTTGATTCGCTTGACGCTGCTG	8.11374
seq05_p25	TCCGGCTACCAGCTCCACCCACTTTAGGCCTTGTAGGTCTTGATTCGCTTGACGCTGCTG	8.19722
seq05_p25	TCCGGCTACCAGCTCCACCCACTTGAGGCCTTGTAGGTCTTGATTCGCTTGACGCTGCTG	8.24317
seq05_p26	TCCGGCTACCAGCTCCACCCACTTCTGGCCTTGTAGGTCTTGATTCGCTTGACGCTGCTG	8.25739
seq05_p26	TCCGGCTACCAGCTCCACCCACTTCCGGCCTTGTAGGTCTTGATTCGCTTGACGCTGCTG	13.1151
seq05_p26	TCCGGCTACCAGCTCCACCCACTTCGGGCCTTGTAGGTCTTGATTCGCTTGACGCTGCTG	8.02237
seq05_p27	TCCGGCTACCAGCTCCACCCACTTCAAGCCTTGTAGGTCTTGATTCGCTTGACGCTGCTG	8.3966
seq05_p27	TCCGGCTACCAGCTCCACCCACTTCATGCCTTGTAGGTCTTGATTCGCTTGACGCTGCTG	8.18239
seq05_p27	TCCGGCTACCAGCTCCACCCACTTCACGCCTTGTAGGTCTTGATTCGCTTGACGCTGCTG	8.07682
seq05_p28	TCCGGCTACCAGCTCCACCCACTTCAGACCTTGTAGGTCTTGATTCGCTTGACGCTGCTG	8.31741
seq05_p28	TCCGGCTACCAGCTCCACCCACTTCAGTCCTTGTAGGTCTTGATTCGCTTGACGCTGCTG	8.04166
seq05_p28	TCCGGCTACCAGCTCCACCCACTTCAGCCCTTGTAGGTCTTGATTCGCTTGACGCTGCTG	8.14975
seq05_p29	TCCGGCTACCAGCTCCACCCACTTCAGGACTTGTAGGTCTTGATTCGCTTGACGCTGCTG	8.19967
seq05_p29	TCCGGCTACCAGCTCCACCCACTTCAGGTCTTGTAGGTCTTGATTCGCTTGACGCTGCTG	8.30378
seq05_p29	TCCGGCTACCAGCTCCACCCACTTCAGGGCTTGTAGGTCTTGATTCGCTTGACGCTGCTG	8.11374
seq05_p30	TCCGGCTACCAGCTCCACCCACTTCAGGCATTGTAGGTCTTGATTCGCTTGACGCTGCTG	8.3443
seq05_p30	TCCGGCTACCAGCTCCACCCACTTCAGGCTTTGTAGGTCTTGATTCGCTTGACGCTGCTG	8.21675
seq05_p30	TCCGGCTACCAGCTCCACCCACTTCAGGCGTTGTAGGTCTTGATTCGCTTGACGCTGCTG	8.21432
seq05_p31	TCCGGCTACCAGCTCCACCCACTTCAGGCCATGTAGGTCTTGATTCGCTTGACGCTGCTG	8.02791
seq05_p31	TCCGGCTACCAGCTCCACCCACTTCAGGCCCTGTAGGTCTTGATTCGCTTGACGCTGCTG	8.18735
seq05_p31	TCCGGCTACCAGCTCCACCCACTTCAGGCCGTGTAGGTCTTGATTCGCTTGACGCTGCTG	8.26913
seq05_p32	TCCGGCTACCAGCTCCACCCACTTCAGGCCTAGTAGGTCTTGATTCGCTTGACGCTGCTG	8.18239
seq05_p32	TCCGGCTACCAGCTCCACCCACTTCAGGCCTCGTAGGTCTTGATTCGCTTGACGCTGCTG	8.19722
seq05_p32	TCCGGCTACCAGCTCCACCCACTTCAGGCCTGGTAGGTCTTGATTCGCTTGACGCTGCTG	8.19476
seq05_p33	TCCGGCTACCAGCTCCACCCACTTCAGGCCTTATAGGTCTTGATTCGCTTGACGCTGCTG	8.46352
seq05_p33	TCCGGCTACCAGCTCCACCCACTTCAGGCCTTTTAGGTCTTGATTCGCTTGACGCTGCTG	8.34873
seq05_p33	TCCGGCTACCAGCTCCACCCACTTCAGGCCTTCTAGGTCTTGATTCGCTTGACGCTGCTG	8.09011
seq05_p34	TCCGGCTACCAGCTCCACCCACTTCAGGCCTTGAAGGTCTTGATTCGCTTGACGCTGCTG	8.28077
seq05_p34	TCCGGCTACCAGCTCCACCCACTTCAGGCCTTGCAGGTCTTGATTCGCTTGACGCTGCTG	8.11374
seq05_p34	TCCGGCTACCAGCTCCACCCACTTCAGGCCTTGGAGGTCTTGATTCGCTTGACGCTGCTG	8.31741
seq05_p35	TCCGGCTACCAGCTCCACCCACTTCAGGCCTTGTTGGTCTTGATTCGCTTGACGCTGCTG	8.1267
seq05_p35	TCCGGCTACCAGCTCCACCCACTTCAGGCCTTGTCGGTCTTGATTCGCTTGACGCTGCTG	8.42626
seq05_p35	TCCGGCTACCAGCTCCACCCACTTCAGGCCTTGTGGGTCTTGATTCGCTTGACGCTGCTG	8.16993
seq05_p36	TCCGGCTACCAGCTCCACCCACTTCAGGCCTTGTAAGTCTTGATTCGCTTGACGCTGCTG	8.24317
seq05_p36	TCCGGCTACCAGCTCCACCCACTTCAGGCCTTGTATGTCTTGATTCGCTTGACGCTGCTG	8.25974
seq05_p36	TCCGGCTACCAGCTCCACCCACTTCAGGCCTTGTACGTCTTGATTCGCTTGACGCTGCTG	8.08746
seq06_p01	AAGCATAGGACTTCTTCCCTGAAGCAATTGATAACCGTCTTGATTCGCTTGACGCTGCTG	8.04439
seq06_p01	TAGCATAGGACTTCTTCCCTGAAGCAATTGATAACCGTCTTGATTCGCTTGACGCTGCTG	8.12153
seq06_p01	GAGCATAGGACTTCTTCCCTGAAGCAATTGATAACCGTCTTGATTCGCTTGACGCTGCTG	8.31741
seq06_p02	CTGCATAGGACTTCTTCCCTGAAGCAATTGATAACCGTCTTGATTCGCTTGACGCTGCTG	8.29232
seq06_p02	CCGCATAGGACTTCTTCCCTGAAGCAATTGATAACCGTCTTGATTCGCTTGACGCTGCTG	8.26679
seq06_p02	CGGCATAGGACTTCTTCCCTGAAGCAATTGATAACCGTCTTGATTCGCTTGACGCTGCTG	8.15228
seq06_p03	CAACATAGGACTTCTTCCCTGAAGCAATTGATAACCGTCTTGATTCGCTTGACGCTGCTG	8.24793
seq06_p03	CATCATAGGACTTCTTCCCTGAAGCAATTGATAACCGTCTTGATTCGCTTGACGCTGCTG	8.15987
seq06_p03	CACCATAGGACTTCTTCCCTGAAGCAATTGATAACCGTCTTGATTCGCTTGACGCTGCTG	8.16239
seq06_p04	CAGAATAGGACTTCTTCCCTGAAGCAATTGATAACCGTCTTGATTCGCTTGACGCTGCTG	8.33092
seq06_p04	CAGTATAGGACTTCTTCCCTGAAGCAATTGATAACCGTCTTGATTCGCTTGACGCTGCTG	8.21675
seq06_p04	CAGGATAGGACTTCTTCCCTGAAGCAATTGATAACCGTCTTGATTCGCTTGACGCTGCTG	8.22882
seq06_p05	CAGCTTAGGACTTCTTCCCTGAAGCAATTGATAACCGTCTTGATTCGCTTGACGCTGCTG	8.12153
seq06_p05	CAGCCTAGGACTTCTTCCCTGAAGCAATTGATAACCGTCTTGATTCGCTTGACGCTGCTG	8.09276
seq06_p05	CAGCGTAGGACTTCTTCCCTGAAGCAATTGATAACCGTCTTGATTCGCTTGACGCTGCTG	8.43879
seq06_p06	CAGCAAAGGACTTCTTCCCTGAAGCAATTGATAACCGTCTTGATTCGCTTGACGCTGCTG	8.30606
seq06_p06	CAGCACAGGACTTCTTCCCTGAAGCAATTGATAACCGTCTTGATTCGCTTGACGCTGCTG	8.34207
seq06_p06	CAGCAGAGGACTTCTTCCCTGAAGCAATTGATAACCGTCTTGATTCGCTTGACGCTGCTG	8.33092
seq06_p07	CAGCATTGGACTTCTTCCCTGAAGCAATTGATAACCGTCTTGATTCGCTTGACGCTGCTG	8.33316
seq06_p07	CAGCATCGGACTTCTTCCCTGAAGCAATTGATAACCGTCTTGATTCGCTTGACGCTGCTG	8.40301
seq06_p07	CAGCATGGGACTTCTTCCCTGAAGCAATTGATAACCGTCTTGATTCGCTTGACGCTGCTG	8.29002
seq06_p08	CAGCATAAGACTTCTTCCCTGAAGCAATTGATAACCGTCTTGATTCGCTTGACGCTGCTG	8.26679
seq06_p08	CAGCATATGACTTCTTCCCTGAAGCAATTGATAACCGTCTTGATTCGCTTGACGCTGCTG	8.30606
seq06_p08	CAGCATACGACTTCTTCCCTGAAGCAATTGATAACCGTCTTGATTCGCTTGACGCTGCTG	8.26444
seq06_p09	CAGCATAGAACTTCTTCCCTGAAGCAATTGATAACCGTCTTGATTCGCTTGACGCTGCTG	8.08215
seq06_p09	CAGCATAGTACTTCTTCCCTGAAGCAATTGATAACCGTCTTGATTCGCTTGACGCTGCTG	8.22641
seq06_p09	CAGCATAGCACTTCTTCCCTGAAGCAATTGATAACCGTCTTGATTCGCTTGACGCTGCTG	8.22641
seq06_p10	CAGCATAGGTCTTCTTCCCTGAAGCAATTGATAACCGTCTTGATTCGCTTGACGCTGCTG	8.19229
seq06_p10	CAGCATAGGCCTTCTTCCCTGAAGCAATTGATAACCGTCTTGATTCGCTTGACGCTGCTG	8.1472
seq06_p10	CAGCATAGGGCTTCTTCCCTGAAGCAATTGATAACCGTCTTGATTCGCTTGACGCTGCTG	8.24555
seq06_p11	CAGCATAGGAATTCTTCCCTGAAGCAATTGATAACCGTCTTGATTCGCTTGACGCTGCTG	8.41996
seq06_p11	CAGCATAGGATTTCTTCCCTGAAGCAATTGATAACCGTCTTGATTCGCTTGACGCTGCTG	8.31061
seq06_p11	CAGCATAGGAGTTCTTCCCTGAAGCAATTGATAACCGTCTTGATTCGCTTGACGCTGCTG	8.17493
seq06_p12	CAGCATAGGACATCTTCCCTGAAGCAATTGATAACCGTCTTGATTCGCTTGACGCTGCTG	8.26913
seq06_p12	CAGCATAGGACCTCTTCCCTGAAGCAATTGATAACCGTCTTGATTCGCTTGACGCTGCTG	8.07414
seq06_p12	CAGCATAGGACGTCTTCCCTGAAGCAATTGATAACCGTCTTGATTCGCTTGACGCTGCTG	8.20457
seq06_p13	CAGCATAGGACTACTTCCCTGAAGCAATTGATAACCGTCTTGATTCGCTTGACGCTGCTG	8.63481
seq06_p13	CAGCATAGGACTCCTTCCCTGAAGCAATTGATAACCGTCTTGATTCGCTTGACGCTGCTG	8.26679
seq06_p13	CAGCATAGGACTGCTTCCCTGAAGCAATTGATAACCGTCTTGATTCGCTTGACGCTGCTG	8.30606
seq06_p14	CAGCATAGGACTTATTCCCTGAAGCAATTGATAACCGTCTTGATTCGCTTGACGCTGCTG	8.34873
seq06_p14	CAGCATAGGACTTTTTCCCTGAAGCAATTGATAACCGTCTTGATTCGCTTGACGCTGCTG	8.2738
seq06_p14	CAGCATAGGACTTGTTCCCTGAAGCAATTGATAACCGTCTTGATTCGCTTGACGCTGCTG	8.33539
seq06_p15	CAGCATAGGACTTCATCCCTGAAGCAATTGATAACCGTCTTGATTCGCTTGACGCTGCTG	8.19722
seq06_p15	CAGCATAGGACTTCCTCCCTGAAGCAATTGATAACCGTCTTGATTCGCTTGACGCTGCTG	12.7398
seq06_p15	CAGCATAGGACTTCGTCCCTGAAGCAATTGATAACCGTCTTGATTCGCTTGACGCTGCTG	8.35755
seq06_p16	CAGCATAGGACTTCTACCCTGAAGCAATTGATAACCGTCTTGATTCGCTTGACGCTGCTG	8.18488
seq06_p16	CAGCATAGGACTTCTCCCCTGAAGCAATTGATAACCGTCTTGATTCGCTTGACGCTGCTG	8.2384
seq06_p16	CAGCATAGGACTTCTGCCCTGAAGCAATTGATAACCGTCTTGATTCGCTTGACGCTGCTG	8.21917
seq06_p17	CAGCATAGGACTTCTTACCTGAAGCAATTGATAACCGTCTTGATTCGCTTGACGCTGCTG	8.17243
seq06_p17	CAGCATAGGACTTCTTTCCTGAAGCAATTGATAACCGTCTTGATTCGCTTGACGCTGCTG	8.33539
seq06_p17	CAGCATAGGACTTCTTGCCTGAAGCAATTGATAACCGTCTTGATTCGCTTGACGCTGCTG	8.15987
seq06_p18	CAGCATAGGACTTCTTCACTGAAGCAATTGATAACCGTCTTGATTCGCTTGACGCTGCTG	8.31515
seq06_p18	CAGCATAGGACTTCTTCTCTGAAGCAATTGATAACCGTCTTGATTCGCTTGACGCTGCTG	8.14975
seq06_p18	CAGCATAGGACTTCTTCGCTGAAGCAATTGATAACCGTCTTGATTCGCTTGACGCTGCTG	8.2854
seq06_p19	CAGCATAGGACTTCTTCCATGAAGCAATTGATAACCGTCTTGATTCGCTTGACGCTGCTG	8.30606
seq06_p19	CAGCATAGGACTTCTTCCTTGAAGCAATTGATAACCGTCTTGATTCGCTTGACGCTGCTG	8.30834
seq06_p19	CAGCATAGGACTTCTTCCGTGAAGCAATTGATAACCGTCTTGATTCGCTTGACGCTGCTG	8.65821
seq06_p20	CAGCATAGGACTTCTTCCCAGAAGCAATTGATAACCGTCTTGATTCGCTTGACGCTGCTG	8.22641
seq06_p20	CAGCATAGGACTTCTTCCCCGAAGCAATTGATAACCGTCTTGATTCGCTTGACGCTGCTG	8.16491
seq06_p20	CAGCATAGGACTTCTTCCCGGAAGCAATTGATAACCGTCTTGATTCGCTTGACGCTGCTG	9.98157
seq06_p21	CAGCATAGGACTTCTTCCCTAAAGCAATTGATAACCGTCTTGATTCGCTTGACGCTGCTG	8.24555
seq06_p21	CAGCATAGGACTTCTTCCCTTAAGCAATTGATAACCGTCTTGATTCGCTTGACGCTGCTG	8.12928
seq06_p21	CAGCATAGGACTTCTTCCCTCAAGCAATTGATAACCGTCTTGATTCGCTTGACGCTGCTG	8.18982
seq06_p22	CAGCATAGGACTTCTTCCCTGTAGCAATTGATAACCGTCTTGATTCGCTTGACGCTGCTG	8.17493
seq06_p22	CAGCATAGGACTTCTTCCCTGCAGCAATTGATAACCGTCTTGATTCGCTTGACGCTGCTG	8.25267
seq06_p22	CAGCATAGGACTTCTTCCCTGGAGCAATTGATAACCGTCTTGATTCGCTTGACGCTGCTG	8.17742
seq06_p23	CAGCATAGGACTTCTTCCCTGATGCAATTGATAACCGTCTTGATTCGCTTGACGCTGCTG	8.15735
seq06_p23	CAGCATAGGACTTCTTCCCTGACGCAATTGATAACCGTCTTGATTCGCTTGACGCTGCTG	8.31741
seq06_p23	CAGCATAGGACTTCTTCCCTGAGGCAATTGATAACCGTCTTGATTCGCTTGACGCTGCTG	8.01681
seq06_p24	CAGCATAGGACTTCTTCCCTGAAACAATTGATAACCGTCTTGATTCGCTTGACGCTGCTG	8.27845
seq06_p24	CAGCATAGGACTTCTTCCCTGAATCAATTGATAACCGTCTTGATTCGCTTGACGCTGCTG	8.2384
seq06_p24	CAGCATAGGACTTCTTCCCTGAACCAATTGATAACCGTCTTGATTCGCTTGACGCTGCTG	8.32643
seq06_p25	CAGCATAGGACTTCTTCCCTGAAGAAATTGATAACCGTCTTGATTCGCTTGACGCTGCTG	8.05257
seq06_p25	CAGCATAGGACTTCTTCCCTGAAGTAATTGATAACCGTCTTGATTCGCTTGACGCTGCTG	8.12412
seq06_p25	CAGCATAGGACTTCTTCCCTGAAGGAATTGATAACCGTCTTGATTCGCTTGACGCTGCTG	8.31741
seq06_p26	CAGCATAGGACTTCTTCCCTGAAGCTATTGATAACCGTCTTGATTCGCTTGACGCTGCTG	8.13443
seq06_p26	CAGCATAGGACTTCTTCCCTGAAGCCATTGATAACCGTCTTGATTCGCTTGACGCTGCTG	8.42206
seq06_p26	CAGCATAGGACTTCTTCCCTGAAGCGATTGATAACCGTCTTGATTCGCTTGACGCTGCTG	8.30378
seq06_p27	CAGCATAGGACTTCTTCCCTGAAGCATTTGATAACCGTCTTGATTCGCTTGACGCTGCTG	8.30606
seq06_p27	CAGCATAGGACTTCTTCCCTGAAGCACTTGATAACCGTCTTGATTCGCTTGACGCTGCTG	8.30834
seq06_p27	CAGCATAGGACTTCTTCCCTGAAGCAGTTGATAACCGTCTTGATTCGCTTGACGCTGCTG	8.34873
seq06_p28	CAGCATAGGACTTCTTCCCTGAAGCAAATGATAACCGTCTTGATTCGCTTGACGCTGCTG	8.15228
seq06_p28	CAGCATAGGACTTCTTCCCTGAAGCAACTGATAACCGTCTTGATTCGCTTGACGCTGCTG	8.29921
seq06_p28	CAGCATAGGACTTCTTCCCTGAAGCAAGTGATAACCGTCTTGATTCGCTTGACGCTGCTG	8.46964
seq06_p29	CAGCATAGGACTTCTTCCCTGAAGCAATAGATAACCGTCTTGATTCGCTTGACGCTGCTG	8.11894
seq06_p29	CAGCATAGGACTTCTTCCCTGAAGCAATCGATAACCGTCTTGATTCGCTTGACGCTGCTG	8.40301
seq06_p29	CAGCATAGGACTTCTTCCCTGAAGCAATGGATAACCGTCTTGATTCGCTTGACGCTGCTG	8.18982
seq06_p30	CAGCATAGGACTTCTTCCCTGAAGCAATTAATAACCGTCTTGATTCGCTTGACGCTGCTG	8.25739
seq06_p30	CAGCATAGGACTTCTTCCCTGAAGCAATTTATAACCGTCTTGATTCGCTTGACGCTGCTG	8.40301
seq06_p30	CAGCATAGGACTTCTTCCCTGAAGCAATTCATAACCGTCTTGATTCGCTTGACGCTGCTG	8.22641
seq06_p31	CAGCATAGGACTTCTTCCCTGAAGCAATTGTTAACCGTCTTGATTCGCTTGACGCTGCTG	8.36851
seq06_p31	CAGCATAGGACTTCTTCCCTGAAGCAATTGCTAACCGTCTTGATTCGCTTGACGCTGCTG	8.28309
seq06_p31	CAGCATAGGACTTCTTCCCTGAAGCAATTGGTAACCGTCTTGATTCGCTTGACGCTGCTG	8.22882
seq06_p32	CAGCATAGGACTTCTTCCCTGAAGCAATTGAAAACCGTCTTGATTCGCTTGACGCTGCTG	8.40088
seq06_p32	CAGCATAGGACTTCTTCCCTGAAGCAATTGACAACCGTCTTGATTCGCTTGACGCTGCTG	7.9571
seq06_p32	CAGCATAGGACTTCTTCCCTGAAGCAATTGAGAACCGTCTTGATTCGCTTGACGCTGCTG	8.15482
seq06_p33	CAGCATAGGACTTCTTCCCTGAAGCAATTGATTACCGTCTTGATTCGCTTGACGCTGCTG	8.17243
seq06_p33	CAGCATAGGACTTCTTCCCTGAAGCAATTGATCACCGTCTTGATTCGCTTGACGCTGCTG	8.2854
seq06_p33	CAGCATAGGACTTCTTCCCTGAAGCAATTGATGACCGTCTTGATTCGCTTGACGCTGCTG	8.27146
seq06_p34	CAGCATAGGACTTCTTCCCTGAAGCAATTGATATCCGTCTTGATTCGCTTGACGCTGCTG	8.28771
seq06_p34	CAGCATAGGACTTCTTCCCTGAAGCAATTGATACCCGTCTTGATTCGCTTGACGCTGCTG	8.29692
seq06_p34	CAGCATAGGACTTCTTCCCTGAAGCAATTGATAGCCGTCTTGATTCGCTTGACGCTGCTG	8.2738
seq06_p35	CAGCATAGGACTTCTTCCCTGAAGCAATTGATAAACGTCTTGATTCGCTTGACGCTGCTG	8.30834
seq06_p35	CAGCATAGGACTTCTTCCCTGAAGCAATTGATAATCGTCTTGATTCGCTTGACGCTGCTG	8.23362
seq06_p35	CAGCATAGGACTTCTTCCCTGAAGCAATTGATAAGCGTCTTGATTCGCTTGACGCTGCTG	8.15987
seq06_p36	CAGCATAGGACTTCTTCCCTGAAGCAATTGATAACAGTCTTGATTCGCTTGACGCTGCTG	8.2503
seq06_p36	CAGCATAGGACTTCTTCCCTGAAGCAATTGATAACTGTCTTGATTCGCTTGACGCTGCTG	8.3015
seq06_p36	CAGCATAGGACTTCTTCCCTGAAGCAATTGATAACGGTCTTGATTCGCTTGACGCTGCTG	8.33539
seq07_p01	ATGGGACTTGACCCAACTCTGCCACGTGGGTCGTTTGTCTTGATTCGCTTGACGCTGCTG	8.25739
seq07_p01	TTGGGACTTGACCCAACTCTGCCACGTGGGTCGTTTGTCTTGATTCGCTTGACGCTGCTG	8.19967
seq07_p01	GTGGGACTTGACCCAACTCTGCCACGTGGGTCGTTTGTCTTGATTCGCTTGACGCTGCTG	8.37938
seq07_p02	CAGGGACTTGACCCAACTCTGCCACGTGGGTCGTTTGTCTTGATTCGCTTGACGCTGCTG	8.18735
seq07_p02	CCGGGACTTGACCCAACTCTGCCACGTGGGTCGTTTGTCTTGATTCGCTTGACGCTGCTG	8.32418
seq07_p02	CGGGGACTTGACCCAACTCTGCCACGTGGGTCGTTTGTCTTGATTCGCTTGACGCTGCTG	8.20945
seq07_p03	CTAGGACTTGACCCAACTCTGCCACGTGGGTCGTTTGTCTTGATTCGCTTGACGCTGCTG	8.02514
seq07_p03	CTTGGACTTGACCCAACTCTGCCACGTGGGTCGTTTGTCTTGATTCGCTTGACGCTGCTG	8.16239
seq07_p03	CTCGGACTTGACCCAACTCTGCCACGTGGGTCGTTTGTCTTGATTCGCTTGACGCTGCTG	8.16742
seq07_p04	CTGAGACTTGACCCAACTCTGCCACGTGGGTCGTTTGTCTTGATTCGCTTGACGCTGCTG	8.15482
seq07_p04	CTGTGACTTGACCCAACTCTGCCACGTGGGTCGTTTGTCTTGATTCGCTTGACGCTGCTG	8.31061
seq07_p04	CTGCGACTTGACCCAACTCTGCCACGTGGGTCGTTTGTCTTGATTCGCTTGACGCTGCTG	8.19229
seq07_p05	CTGGAACTTGACCCAACTCTGCCACGTGGGTCGTTTGTCTTGATTCGCTTGACGCTGCTG	8.31288
seq07_p05	CTGGTACTTGACCCAACTCTGCCACGTGGGTCGTTTGTCTTGATTCGCTTGACGCTGCTG	8.09276
seq07_p05	CTGGCACTTGACCCAACTCTGCCACGTGGGTCGTTTGTCTTGATTCGCTTGACGCTGCTG	8.07682
seq07_p06	CTGGGTCTTGACCCAACTCTGCCACGTGGGTCGTTTGTCTTGATTCGCTTGACGCTGCTG	8.39232
seq07_p06	CTGGGCCTTGACCCAACTCTGCCACGTGGGTCGTTTGTCTTGATTCGCTTGACGCTGCTG	8.24793
seq07_p06	CTGGGGCTTGACCCAACTCTGCCACGTGGGTCGTTTGTCTTGATTCGCTTGACGCTGCTG	8.224
seq07_p07	CTGGGAATTGACCCAACTCTGCCACGTGGGTCGTTTGTCTTGATTCGCTTGACGCTGCTG	8.19229
seq07_p07	CTGGGATTTGACCCAACTCTGCCACGTGGGTCGTTTGTCTTGATTCGCTTGACGCTGCTG	8.25739
seq07_p07	CTGGGAGTTGACCCAACTCTGCCACGTGGGTCGTTTGTCTTGATTCGCTTGACGCTGCTG	8.25739
seq07_p08	CTGGGACATGACCCAACTCTGCCACGTGGGTCGTTTGTCTTGATTCGCTTGACGCTGCTG	8.29002
seq07_p08	CTGGGACCTGACCCAACTCTGCCACGTGGGTCGTTTGTCTTGATTCGCTTGACGCTGCTG	8.18488
seq07_p08	CTGGGACGTGACCCAACTCTGCCACGTGGGTCGTTTGTCTTGATTCGCTTGACGCTGCTG	8.25267
seq07_p09	CTGGGACTAGACCCAACTCTGCCACGTGGGTCGTTTGTCTTGATTCGCTTGACGCTGCTG	8.14211
seq07_p09	CTGGGACTCGACCCAACTCTGCCACGTGGGTCGTTTGTCTTGATTCGCTTGACGCTGCTG	8.18488
seq07_p09	CTGGGACTGGACCCAACTCTGCCACGTGGGTCGTTTGTCTTGATTCGCTTGACGCTGCTG	8.21189
seq07_p10	CTGGGACTTAACCCAACTCTGCCACGTGGGTCGTTTGTCTTGATTCGCTTGACGCTGCTG	8.04985
seq07_p10	CTGGGACTTTACCCAACTCTGCCACGTGGGTCGTTTGTCTTGATTCGCTTGACGCTGCTG	8.12928
seq07_p10	CTGGGACTTCACCCAACTCTGCCACGTGGGTCGTTTGTCTTGATTCGCTTGACGCTGCTG	8.05799
seq07_p11	CTGGGACTTGTCCCAACTCTGCCACGTGGGTCGTTTGTCTTGATTCGCTTGACGCTGCTG	8.2503
seq07_p11	CTGGGACTTGCCCCAACTCTGCCACGTGGGTCGTTTGTCTTGATTCGCTTGACGCTGCTG	8.2854
seq07_p11	CTGGGACTTGGCCCAACTCTGCCACGTGGGTCGTTTGTCTTGATTCGCTTGACGCTGCTG	8.0607
seq07_p12	CTGGGACTTGAACCAACTCTGCCACGTGGGTCGTTTGTCTTGATTCGCTTGACGCTGCTG	8.33985
seq07_p12	CTGGGACTTGATCCAACTCTGCCACGTGGGTCGTTTGTCTTGATTCGCTTGACGCTGCTG	8.11894
seq07_p12	CTGGGACTTGAGCCAACTCTGCCACGTGGGTCGTTTGTCTTGATTCGCTTGACGCTGCTG	8.24317
seq07_p13	CTGGGACTTGACACAACTCTGCCACGTGGGTCGTTTGTCTTGATTCGCTTGACGCTGCTG	8.37721
seq07_p13	CTGGGACTTGACTCAACTCTGCCACGTGGGTCGTTTGTCTTGATTCGCTTGACGCTGCTG	8.24555
seq07_p13	CTGGGACTTGACGCAACTCTGCCACGTGGGTCGTTTGTCTTGATTCGCTTGACGCTGCTG	8.2503
seq07_p14	CTGGGACTTGACCAAACTCTGCCACGTGGGTCGTTTGTCTTGATTCGCTTGACGCTGCTG	8.29921
seq07_p14	CTGGGACTTGACCTAACTCTGCCACGTGGGTCGTTTGTCTTGATTCGCTTGACGCTGCTG	8.09011
seq07_p14	CTGGGACTTGACCGAACTCTGCCACGTGGGTCGTTTGTCTTGATTCGCTTGACGCTGCTG	8.43045
seq07_p15	CTGGGACTTGACCCTACTCTGCCACGTGGGTCGTTTGTCTTGATTCGCTTGACGCTGCTG	8.25739
seq07_p15	CTGGGACTTGACCCCACTCTGCCACGTGGGTCGTTTGTCTTGATTCGCTTGACGCTGCTG	8.13699
seq07_p15	CTGGGACTTGACCCGACTCTGCCACGTGGGTCGTTTGTCTTGATTCGCTTGACGCTGCTG	8.48985
seq07_p16	CTGGGACTTGACCCATCTCTGCCACGTGGGTCGTTTGTCTTGATTCGCTTGACGCTGCTG	8.15228
seq07_p16	CTGGGACTTGACCCACCTCTGCCACGTGGGTCGTTTGTCTTGATTCGCTTGACGCTGCTG	8.09276
seq07_p16	CTGGGACTTGACCCAGCTCTGCCACGTGGGTCGTTTGTCTTGATTCGCTTGACGCTGCTG	8.24079
seq07_p17	CTGGGACTTGACCCAAATCTGCCACGTGGGTCGTTTGTCTTGATTCGCTTGACGCTGCTG	8.21917
seq07_p17	CTGGGACTTGACCCAATTCTGCCACGTGGGTCGTTTGTCTTGATTCGCTTGACGCTGCTG	8.18735
seq07_p17	CTGGGACTTGACCCAAGTCTGCCACGTGGGTCGTTTGTCTTGATTCGCTTGACGCTGCTG	8.15987
seq07_p18	CTGGGACTTGACCCAACACTGCCACGTGGGTCGTTTGTCTTGATTCGCTTGACGCTGCTG	8.03892
seq07_p18	CTGGGACTTGACCCAACCCTGCCACGTGGGTCGTTTGTCTTGATTCGCTTGACGCTGCTG	8.31741
seq07_p18	CTGGGACTTGACCCAACGCTGCCACGTGGGTCGTTTGTCTTGATTCGCTTGACGCTGCTG	8.22159
seq07_p19	CTGGGACTTGACCCAACTATGCCACGTGGGTCGTTTGTCTTGATTCGCTTGACGCTGCTG	8.18239
seq07_p19	CTGGGACTTGACCCAACTTTGCCACGTGGGTCGTTTGTCTTGATTCGCTTGACGCTGCTG	8.36194
seq07_p19	CTGGGACTTGACCCAACTGTGCCACGTGGGTCGTTTGTCTTGATTCGCTTGACGCTGCTG	8.20701
seq07_p20	CTGGGACTTGACCCAACTCAGCCACGTGGGTCGTTTGTCTTGATTCGCTTGACGCTGCTG	8.26679
seq07_p20	CTGGGACTTGACCCAACTCCGCCACGTGGGTCGTTTGTCTTGATTCGCTTGACGCTGCTG	8.18982
seq07_p20	CTGGGACTTGACCCAACTCGGCCACGTGGGTCGTTTGTCTTGATTCGCTTGACGCTGCTG	8.26679
seq07_p21	CTGGGACTTGACCCAACTCTACCACGTGGGTCGTTTGTCTTGATTCGCTTGACGCTGCTG	8.10852
seq07_p21	CTGGGACTTGACCCAACTCTTCCACGTGGGTCGTTTGTCTTGATTCGCTTGACGCTGCTG	8.23122
seq07_p21	CTGGGACTTGACCCAACTCTCCCACGTGGGTCGTTTGTCTTGATTCGCTTGACGCTGCTG	8.3837
seq07_p22	CTGGGACTTGACCCAACTCTGACACGTGGGTCGTTTGTCTTGATTCGCTTGACGCTGCTG	8.25974
seq07_p22	CTGGGACTTGACCCAACTCTGTCACGTGGGTCGTTTGTCTTGATTCGCTTGACGCTGCTG	8.22882
seq07_p22	CTGGGACTTGACCCAACTCTGGCACGTGGGTCGTTTGTCTTGATTCGCTTGACGCTGCTG	8.13443
seq07_p23	CTGGGACTTGACCCAACTCTGCAACGTGGGTCGTTTGTCTTGATTCGCTTGACGCTGCTG	8.16742
seq07_p23	CTGGGACTTGACCCAACTCTGCTACGTGGGTCGTTTGTCTTGATTCGCTTGACGCTGCTG	8.29462
seq07_p23	CTGGGACTTGACCCAACTCTGCGACGTGGGTCGTTTGTCTTGATTCGCTTGACGCTGCTG	8.16491
seq07_p24	CTGGGACTTGACCCAACTCTGCCTCGTGGGTCGTTTGTCTTGATTCGCTTGACGCTGCTG	8.12928
seq07_p24	CTGGGACTTGACCCAACTCTGCCCCGTGGGTCGTTTGTCTTGATTCGCTTGACGCTGCTG	8.29002
seq07_p24	CTGGGACTTGACCCAACTCTGCCGCGTGGGTCGTTTGTCTTGATTCGCTTGACGCTGCTG	8.25974
seq07_p25	CTGGGACTTGACCCAACTCTGCCAAGTGGGTCGTTTGTCTTGATTCGCTTGACGCTGCTG	8.19476
seq07_p25	CTGGGACTTGACCCAACTCTGCCATGTGGGTCGTTTGTCTTGATTCGCTTGACGCTGCTG	8.20212
seq07_p25	CTGGGACTTGACCCAACTCTGCCAGGTGGGTCGTTTGTCTTGATTCGCTTGACGCTGCTG	8.32867
seq07_p26	CTGGGACTTGACCCAACTCTGCCACATGGGTCGTTTGTCTTGATTCGCTTGACGCTGCTG	8.31741
seq07_p26	CTGGGACTTGACCCAACTCTGCCACTTGGGTCGTTTGTCTTGATTCGCTTGACGCTGCTG	8.19722
seq07_p26	CTGGGACTTGACCCAACTCTGCCACCTGGGTCGTTTGTCTTGATTCGCTTGACGCTGCTG	8.18239
seq07_p27	CTGGGACTTGACCCAACTCTGCCACGAGGGTCGTTTGTCTTGATTCGCTTGACGCTGCTG	8.16239
seq07_p27	CTGGGACTTGACCCAACTCTGCCACGCGGGTCGTTTGTCTTGATTCGCTTGACGCTGCTG	8.26444
seq07_p27	CTGGGACTTGACCCAACTCTGCCACGGGGGTCGTTTGTCTTGATTCGCTTGACGCTGCTG	8.2384
seq07_p28	CTGGGACTTGACCCAACTCTGCCACGTAGGTCGTTTGTCTTGATTCGCTTGACGCTGCTG	8.41151
seq07_p28	CTGGGACTTGACCCAACTCTGCCACGTTGGTCGTTTGTCTTGATTCGCTTGACGCTGCTG	8.33762
seq07_p28	CTGGGACTTGACCCAACTCTGCCACGTCGGTCGTTTGTCTTGATTCGCTTGACGCTGCTG	8.15482
seq07_p29	CTGGGACTTGACCCAACTCTGCCACGTGAGTCGTTTGTCTTGATTCGCTTGACGCTGCTG	8.12412
seq07_p29	CTGGGACTTGACCCAACTCTGCCACGTGTGTCGTTTGTCTTGATTCGCTTGACGCTGCTG	8.32193
seq07_p29	CTGGGACTTGACCCAACTCTGCCACGTGCGTCGTTTGTCTTGATTCGCTTGACGCTGCTG	8.24555
seq07_p30	CTGGGACTTGACCCAACTCTGCCACGTGGATCGTTTGTCTTGATTCGCTTGACGCTGCTG	8.03342
seq07_p30	CTGGGACTTGACCCAACTCTGCCACGTGGTTCGTTTGTCTTGATTCGCTTGACGCTGCTG	8.29002
seq07_p30	CTGGGACTTGACCCAACTCTGCCACGTGGCTCGTTTGTCTTGATTCGCTTGACGCTGCTG	8.23601
seq07_p31	CTGGGACTTGACCCAACTCTGCCACGTGGGACGTTTGTCTTGATTCGCTTGACGCTGCTG	8.07682
seq07_p31	CTGGGACTTGACCCAACTCTGCCACGTGGGCCGTTTGTCTTGATTCGCTTGACGCTGCTG	8.01681
seq07_p31	CTGGGACTTGACCCAACTCTGCCACGTGGGGCGTTTGTCTTGATTCGCTTGACGCTGCTG	8.16491
seq07_p32	CTGGGACTTGACCCAACTCTGCCACGTGGGTAGTTTGTCTTGATTCGCTTGACGCTGCTG	8.10066
seq07_p32	CTGGGACTTGACCCAACTCTGCCACGTGGGTTGTTTGTCTTGATTCGCTTGACGCTGCTG	8.00562
seq07_p32	CTGGGACTTGACCCAACTCTGCCACGTGGGTGGTTTGTCTTGATTCGCTTGACGCTGCTG	8.17991
seq07_p33	CTGGGACTTGACCCAACTCTGCCACGTGGGTCATTTGTCTTGATTCGCTTGACGCTGCTG	8.20701
seq07_p33	CTGGGACTTGACCCAACTCTGCCACGTGGGTCTTTTGTCTTGATTCGCTTGACGCTGCTG	8.08215
seq07_p33	CTGGGACTTGACCCAACTCTGCCACGTGGGTCCTTTGTCTTGATTCGCTTGACGCTGCTG	8.00282
seq07_p34	CTGGGACTTGACCCAACTCTGCCACGTGGGTCGATTGTCTTGATTCGCTTGACGCTGCTG	8.33316
seq07_p34	CTGGGACTTGACCCAACTCTGCCACGTGGGTCGCTTGTCTTGATTCGCTTGACGCTGCTG	8.36413
seq07_p34	CTGGGACTTGACCCAACTCTGCCACGTGGGTCGGTTGTCTTGATTCGCTTGACGCTGCTG	8.16742
seq07_p35	CTGGGACTTGACCCAACTCTGCCACGTGGGTCGTATGTCTTGATTCGCTTGACGCTGCTG	8.31515
seq07_p35	CTGGGACTTGACCCAACTCTGCCACGTGGGTCGTCTGTCTTGATTCGCTTGACGCTGCTG	8.26209
seq07_p35	CTGGGACTTGACCCAACTCTGCCACGTGGGTCGTGTGTCTTGATTCGCTTGACGCTGCTG	8.17243
seq07_p36	CTGGGACTTGACCCAACTCTGCCACGTGGGTCGTTAGTCTTGATTCGCTTGACGCTGCTG	8.07414
seq07_p36	CTGGGACTTGACCCAACTCTGCCACGTGGGTCGTTCGTCTTGATTCGCTTGACGCTGCTG	8.24317
seq07_p36	CTGGGACTTGACCCAACTCTGCCACGTGGGTCGTTGGTCTTGATTCGCTTGACGCTGCTG	8.29921
seq08_p01	AATTAATTTCTGCCCTTATTCGCACGTGCCATAACAGTCTTGATTCGCTTGACGCTGCTG	8.33316
seq08_p01	TATTAATTTCTGCCCTTATTCGCACGTGCCATAACAGTCTTGATTCGCTTGACGCTGCTG	8.2503
seq08_p01	CATTAATTTCTGCCCTTATTCGCACGTGCCATAACAGTCTTGATTCGCTTGACGCTGCTG	8.24555
seq08_p02	GTTTAATTTCTGCCCTTATTCGCACGTGCCATAACAGTCTTGATTCGCTTGACGCTGCTG	8.04439
seq08_p02	GCTTAATTTCTGCCCTTATTCGCACGTGCCATAACAGTCTTGATTCGCTTGACGCTGCTG	8.29462
seq08_p02	GGTTAATTTCTGCCCTTATTCGCACGTGCCATAACAGTCTTGATTCGCTTGACGCTGCTG	8.11634
seq08_p03	GAATAATTTCTGCCCTTATTCGCACGTGCCATAACAGTCTTGATTCGCTTGACGCTGCTG	8.37069
seq08_p03	GACTAATTTCTGCCCTTATTCGCACGTGCCATAACAGTCTTGATTCGCTTGACGCTGCTG	8.22159
seq08_p03	GAGTAATTTCTGCCCTTATTCGCACGTGCCATAACAGTCTTGATTCGCTTGACGCTGCTG	8.2738
seq08_p04	GATAAATTTCTGCCCTTATTCGCACGTGCCATAACAGTCTTGATTCGCTTGACGCTGCTG	8.15482
seq08_p04	GATCAATTTCTGCCCTTATTCGCACGTGCCATAACAGTCTTGATTCGCTTGACGCTGCTG	8.18239
seq08_p04	GATGAATTTCTGCCCTTATTCGCACGTGCCATAACAGTCTTGATTCGCTTGACGCTGCTG	8.28771
seq08_p05	GATTTATTTCTGCCCTTATTCGCACGTGCCATAACAGTCTTGATTCGCTTGACGCTGCTG	8.13186
seq08_p05	GATTCATTTCTGCCCTTATTCGCACGTGCCATAACAGTCTTGATTCGCTTGACGCTGCTG	8.25739
seq08_p05	GATTGATTTCTGCCCTTATTCGCACGTGCCATAACAGTCTTGATTCGCTTGACGCTGCTG	8.24079
seq08_p06	GATTATTTTCTGCCCTTATTCGCACGTGCCATAACAGTCTTGATTCGCTTGACGCTGCTG	8.15228
seq08_p06	GATTACTTTCTGCCCTTATTCGCACGTGCCATAACAGTCTTGATTCGCTTGACGCTGCTG	8.18488
seq08_p06	GATTAGTTTCTGCCCTTATTCGCACGTGCCATAACAGTCTTGATTCGCTTGACGCTGCTG	8.11894
seq08_p07	GATTAAATTCTGCCCTTATTCGCACGTGCCATAACAGTCTTGATTCGCTTGACGCTGCTG	8.2854
seq08_p07	GATTAACTTCTGCCCTTATTCGCACGTGCCATAACAGTCTTGATTCGCTTGACGCTGCTG	8.06609
seq08_p07	GATTAAGTTCTGCCCTTATTCGCACGTGCCATAACAGTCTTGATTCGCTTGACGCTGCTG	8.32867
seq08_p08	GATTAATATCTGCCCTTATTCGCACGTGCCATAACAGTCTTGATTCGCTTGACGCTGCTG	8.16239
seq08_p08	GATTAATCTCTGCCCTTATTCGCACGTGCCATAACAGTCTTGATTCGCTTGACGCTGCTG	8.30606
seq08_p08	GATTAATGTCTGCCCTTATTCGCACGTGCCATAACAGTCTTGATTCGCTTGACGCTGCTG	8.17493
seq08_p09	GATTAATTACTGCCCTTATTCGCACGTGCCATAACAGTCTTGATTCGCTTGACGCTGCTG	8.16993
seq08_p09	GATTAATTCCTGCCCTTATTCGCACGTGCCATAACAGTCTTGATTCGCTTGACGCTGCTG	10.2889
seq08_p09	GATTAATTGCTGCCCTTATTCGCACGTGCCATAACAGTCTTGATTCGCTTGACGCTGCTG	8.19476
seq08_p10	GATTAATTTATGCCCTTATTCGCACGTGCCATAACAGTCTTGATTCGCTTGACGCTGCTG	8.31061
seq08_p10	GATTAATTTTTGCCCTTATTCGCACGTGCCATAACAGTCTTGATTCGCTTGACGCTGCTG	8.15987
seq08_p10	GATTAATTTGTGCCCTTATTCGCACGTGCCATAACAGTCTTGATTCGCTTGACGCTGCTG	8.21189
seq08_p11	GATTAATTTCAGCCCTTATTCGCACGTGCCATAACAGTCTTGATTCGCTTGACGCTGCTG	8.20212
seq08_p11	GATTAATTTCCGCCCTTATTCGCACGTGCCATAACAGTCTTGATTCGCTTGACGCTGCTG	13.9421
seq08_p11	GATTAATTTCGGCCCTTATTCGCACGTGCCATAACAGTCTTGATTCGCTTGACGCTGCTG	8.18982
seq08_p12	GATTAATTTCTACCCTTATTCGCACGTGCCATAACAGTCTTGATTCGCTTGACGCTGCTG	8.01959
seq08_p12	GATTAATTTCTTCCCTTATTCGCACGTGCCATAACAGTCTTGATTCGCTTGACGCTGCTG	8.21432
seq08_p12	GATTAATTTCTCCCCTTATTCGCACGTGCCATAACAGTCTTGATTCGCTTGACGCTGCTG	8.18488
seq08_p13	GATTAATTTCTGACCTTATTCGCACGTGCCATAACAGTCTTGATTCGCTTGACGCTGCTG	8.30834
seq08_p13	GATTAATTTCTGTCCTTATTCGCACGTGCCATAACAGTCTTGATTCGCTTGACGCTGCTG	8.21675
seq08_p13	GATTAATTTCTGGCCTTATTCGCACGTGCCATAACAGTCTTGATTCGCTTGACGCTGCTG	8.08746
seq08_p14	GATTAATTTCTGCACTTATTCGCACGTGCCATAACAGTCTTGATTCGCTTGACGCTGCTG	8.18488
seq08_p14	GATTAATTTCTGCTCTTATTCGCACGTGCCATAACAGTCTTGATTCGCTTGACGCTGCTG	8.42417
seq08_p14	GATTAATTTCTGCGCTTATTCGCACGTGCCATAACAGTCTTGATTCGCTTGACGCTGCTG	8.19722
seq08_p15	GATTAATTTCTGCCATTATTCGCACGTGCCATAACAGTCTTGATTCGCTTGACGCTGCTG	8.28771
seq08_p15	GATTAATTTCTGCCTTTATTCGCACGTGCCATAACAGTCTTGATTCGCTTGACGCTGCTG	8.10066
seq08_p15	GATTAATTTCTGCCGTTATTCGCACGTGCCATAACAGTCTTGATTCGCTTGACGCTGCTG	8.19967
seq08_p16	GATTAATTTCTGCCCATATTCGCACGTGCCATAACAGTCTTGATTCGCTTGACGCTGCTG	8.20212
seq08_p16	GATTAATTTCTGCCCCTATTCGCACGTGCCATAACAGTCTTGATTCGCTTGACGCTGCTG	8.37069
seq08_p16	GATTAATTTCTGCCCGTATTCGCACGTGCCATAACAGTCTTGATTCGCTTGACGCTGCTG	8.32643
seq08_p17	GATTAATTTCTGCCCTAATTCGCACGTGCCATAACAGTCTTGATTCGCTTGACGCTGCTG	8.19722
seq08_p17	GATTAATTTCTGCCCTCATTCGCACGTGCCATAACAGTCTTGATTCGCTTGACGCTGCTG	8.11374
seq08_p17	GATTAATTTCTGCCCTGATTCGCACGTGCCATAACAGTCTTGATTCGCTTGACGCTGCTG	8.07146
seq08_p18	GATTAATTTCTGCCCTTTTTCGCACGTGCCATAACAGTCTTGATTCGCTTGACGCTGCTG	8.42206
seq08_p18	GATTAATTTCTGCCCTTCTTCGCACGTGCCATAACAGTCTTGATTCGCTTGACGCTGCTG	8.17493
seq08_p18	GATTAATTTCTGCCCTTGTTCGCACGTGCCATAACAGTCTTGATTCGCTTGACGCTGCTG	8.224
seq08_p19	GATTAATTTCTGCCCTTAATCGCACGTGCCATAACAGTCTTGATTCGCTTGACGCTGCTG	8.12928
seq08_p19	GATTAATTTCTGCCCTTACTCGCACGTGCCATAACAGTCTTGATTCGCTTGACGCTGCTG	8.26913
seq08_p19	GATTAATTTCTGCCCTTAGTCGCACGTGCCATAACAGTCTTGATTCGCTTGACGCTGCTG	8.22882
seq08_p20	GATTAATTTCTGCCCTTATACGCACGTGCCATAACAGTCTTGATTCGCTTGACGCTGCTG	8.05257
seq08_p20	GATTAATTTCTGCCCTTATCCGCACGTGCCATAACAGTCTTGATTCGCTTGACGCTGCTG	8.09011
seq08_p20	GATTAATTTCTGCCCTTATGCGCACGTGCCATAACAGTCTTGATTCGCTTGACGCTGCTG	8.04439
seq08_p21	GATTAATTTCTGCCCTTATTAGCACGTGCCATAACAGTCTTGATTCGCTTGACGCTGCTG	8.18735
seq08_p21	GATTAATTTCTGCCCTTATTTGCACGTGCCATAACAGTCTTGATTCGCTTGACGCTGCTG	8.21432
seq08_p21	GATTAATTTCTGCCCTTATTGGCACGTGCCATAACAGTCTTGATTCGCTTGACGCTGCTG	8.2738
seq08_p22	GATTAATTTCTGCCCTTATTCACACGTGCCATAACAGTCTTGATTCGCTTGACGCTGCTG	8.22159
seq08_p22	GATTAATTTCTGCCCTTATTCTCACGTGCCATAACAGTCTTGATTCGCTTGACGCTGCTG	8.12153
seq08_p22	GATTAATTTCTGCCCTTATTCCCACGTGCCATAACAGTCTTGATTCGCTTGACGCTGCTG	8.23362
seq08_p23	GATTAATTTCTGCCCTTATTCGAACGTGCCATAACAGTCTTGATTCGCTTGACGCTGCTG	8.41785
seq08_p23	GATTAATTTCTGCCCTTATTCGTACGTGCCATAACAGTCTTGATTCGCTTGACGCTGCTG	8.36194
seq08_p23	GATTAATTTCTGCCCTTATTCGGACGTGCCATAACAGTCTTGATTCGCTTGACGCTGCTG	8.29462
seq08_p24	GATTAATTTCTGCCCTTATTCGCTCGTGCCATAACAGTCTTGATTCGCTTGACGCTGCTG	8.22641
seq08_p24	GATTAATTTCTGCCCTTATTCGCCCGTGCCATAACAGTCTTGATTCGCTTGACGCTGCTG	8.2384
seq08_p24	GATTAATTTCTGCCCTTATTCGCGCGTGCCATAACAGTCTTGATTCGCTTGACGCTGCTG	8.25267
seq08_p25	GATTAATTTCTGCCCTTATTCGCAAGTGCCATAACAGTCTTGATTCGCTTGACGCTGCTG	8.32418
seq08_p25	GATTAATTTCTGCCCTTATTCGCATGTGCCATAACAGTCTTGATTCGCTTGACGCTGCTG	8.25974
seq08_p25	GATTAATTTCTGCCCTTATTCGCAGGTGCCATAACAGTCTTGATTCGCTTGACGCTGCTG	8.22159
seq08_p26	GATTAATTTCTGCCCTTATTCGCACATGCCATAACAGTCTTGATTCGCTTGACGCTGCTG	8.2854
seq08_p26	GATTAATTTCTGCCCTTATTCGCACTTGCCATAACAGTCTTGATTCGCTTGACGCTGCTG	8.02514
seq08_p26	GATTAATTTCTGCCCTTATTCGCACCTGCCATAACAGTCTTGATTCGCTTGACGCTGCTG	8.11634
seq08_p27	GATTAATTTCTGCCCTTATTCGCACGAGCCATAACAGTCTTGATTCGCTTGACGCTGCTG	8.21432
seq08_p27	GATTAATTTCTGCCCTTATTCGCACGCGCCATAACAGTCTTGATTCGCTTGACGCTGCTG	8.15987
seq08_p27	GATTAATTTCTGCCCTTATTCGCACGGGCCATAACAGTCTTGATTCGCTTGACGCTGCTG	8.32643
seq08_p28	GATTAATTTCTGCCCTTATTCGCACGTACCATAACAGTCTTGATTCGCTTGACGCTGCTG	8.13443
seq08_p28	GATTAATTTCTGCCCTTATTCGCACGTTCCATAACAGTCTTGATTCGCTTGACGCTGCTG	8.23362
seq08_p28	GATTAATTTCTGCCCTTATTCGCACGTCCCATAACAGTCTTGATTCGCTTGACGCTGCTG	8.25974
seq08_p29	GATTAATTTCTGCCCTTATTCGCACGTGACATAACAGTCTTGATTCGCTTGACGCTGCTG	8.17991
seq08_p29	GATTAATTTCTGCCCTTATTCGCACGTGTCATAACAGTCTTGATTCGCTTGACGCTGCTG	8.12412
seq08_p29	GATTAATTTCTGCCCTTATTCGCACGTGGCATAACAGTCTTGATTCGCTTGACGCTGCTG	8.2503
seq08_p30	GATTAATTTCTGCCCTTATTCGCACGTGCAATAACAGTCTTGATTCGCTTGACGCTGCTG	8.3015
seq08_p30	GATTAATTTCTGCCCTTATTCGCACGTGCTATAACAGTCTTGATTCGCTTGACGCTGCTG	8.20945
seq08_p30	GATTAATTTCTGCCCTTATTCGCACGTGCGATAACAGTCTTGATTCGCTTGACGCTGCTG	8.08746
seq08_p31	GATTAATTTCTGCCCTTATTCGCACGTGCCTTAACAGTCTTGATTCGCTTGACGCTGCTG	8.19967
seq08_p31	GATTAATTTCTGCCCTTATTCGCACGTGCCCTAACAGTCTTGATTCGCTTGACGCTGCTG	8.11634
seq08_p31	GATTAATTTCTGCCCTTATTCGCACGTGCCGTAACAGTCTTGATTCGCTTGACGCTGCTG	8.33539
seq08_p32	GATTAATTTCTGCCCTTATTCGCACGTGCCAAAACAGTCTTGATTCGCTTGACGCTGCTG	8.2738
seq08_p32	GATTAATTTCTGCCCTTATTCGCACGTGCCACAACAGTCTTGATTCGCTTGACGCTGCTG	8.15735
seq08_p32	GATTAATTTCTGCCCTTATTCGCACGTGCCAGAACAGTCTTGATTCGCTTGACGCTGCTG	8.13955
seq08_p33	GATTAATTTCTGCCCTTATTCGCACGTGCCATTACAGTCTTGATTCGCTTGACGCTGCTG	8.11114
seq08_p33	GATTAATTTCTGCCCTTATTCGCACGTGCCATCACAGTCTTGATTCGCTTGACGCTGCTG	8.05528
seq08_p33	GATTAATTTCTGCCCTTATTCGCACGTGCCATGACAGTCTTGATTCGCTTGACGCTGCTG	8.17742
seq08_p34	GATTAATTTCTGCCCTTATTCGCACGTGCCATATCAGTCTTGATTCGCTTGACGCTGCTG	8.26444
seq08_p34	GATTAATTTCTGCCCTTATTCGCACGTGCCATACCAGTCTTGATTCGCTTGACGCTGCTG	8.32643
seq08_p34	GATTAATTTCTGCCCTTATTCGCACGTGCCATAGCAGTCTTGATTCGCTTGACGCTGCTG	8.16742
seq08_p35	GATTAATTTCTGCCCTTATTCGCACGTGCCATAAAAGTCTTGATTCGCTTGACGCTGCTG	8.46148
seq08_p35	GATTAATTTCTGCCCTTATTCGCACGTGCCATAATAGTCTTGATTCGCTTGACGCTGCTG	8.18735
seq08_p35	GATTAATTTCTGCCCTTATTCGCACGTGCCATAAGAGTCTTGATTCGCTTGACGCTGCTG	8.21189
seq08_p36	GATTAATTTCTGCCCTTATTCGCACGTGCCATAACTGTCTTGATTCGCTTGACGCTGCTG	8.23122
seq08_p36	GATTAATTTCTGCCCTTATTCGCACGTGCCATAACCGTCTTGATTCGCTTGACGCTGCTG	8.21675
seq08_p36	GATTAATTTCTGCCCTTATTCGCACGTGCCATAACGGTCTTGATTCGCTTGACGCTGCTG	8.18488
seq09_p01	AGTCGGGTAAGGGAATGTAGATCACGTGAATGAAAAGTCTTGATTCGCTTGACGCTGCTG	8.33092
seq09_p01	CGTCGGGTAAGGGAATGTAGATCACGTGAATGAAAAGTCTTGATTCGCTTGACGCTGCTG	8.14975
seq09_p01	GGTCGGGTAAGGGAATGTAGATCACGTGAATGAAAAGTCTTGATTCGCTTGACGCTGCTG	8.16491
seq09_p02	TATCGGGTAAGGGAATGTAGATCACGTGAATGAAAAGTCTTGATTCGCTTGACGCTGCTG	8.13186
seq09_p02	TTTCGGGTAAGGGAATGTAGATCACGTGAATGAAAAGTCTTGATTCGCTTGACGCTGCTG	7.89785
seq09_p02	TCTCGGGTAAGGGAATGTAGATCACGTGAATGAAAAGTCTTGATTCGCTTGACGCTGCTG	8.15735
seq09_p03	TGACGGGTAAGGGAATGTAGATCACGTGAATGAAAAGTCTTGATTCGCTTGACGCTGCTG	8.1267
seq09_p03	TGCCGGGTAAGGGAATGTAGATCACGTGAATGAAAAGTCTTGATTCGCTTGACGCTGCTG	8.0634
seq09_p03	TGGCGGGTAAGGGAATGTAGATCACGTGAATGAAAAGTCTTGATTCGCTTGACGCTGCTG	8.29232
seq09_p04	TGTAGGGTAAGGGAATGTAGATCACGTGAATGAAAAGTCTTGATTCGCTTGACGCTGCTG	8.35315
seq09_p04	TGTTGGGTAAGGGAATGTAGATCACGTGAATGAAAAGTCTTGATTCGCTTGACGCTGCTG	8.33539
seq09_p04	TGTGGGGTAAGGGAATGTAGATCACGTGAATGAAAAGTCTTGATTCGCTTGACGCTGCTG	8.10066
seq09_p05	TGTCAGGTAAGGGAATGTAGATCACGTGAATGAAAAGTCTTGATTCGCTTGACGCTGCTG	8.25503
seq09_p05	TGTCTGGTAAGGGAATGTAGATCACGTGAATGAAAAGTCTTGATTCGCTTGACGCTGCTG	8.43463
seq09_p05	TGTCCGGTAAGGGAATGTAGATCACGTGAATGAAAAGTCTTGATTCGCTTGACGCTGCTG	8.17991
seq09_p06	TGTCGAGTAAGGGAATGTAGATCACGTGAATGAAAAGTCTTGATTCGCTTGACGCTGCTG	8.16239
seq09_p06	TGTCGTGTAAGGGAATGTAGATCACGTGAATGAAAAGTCTTGATTCGCTTGACGCTGCTG	8.37287
seq09_p06	TGTCGCGTAAGGGAATGTAGATCACGTGAATGAAAAGTCTTGATTCGCTTGACGCTGCTG	8.0634
seq09_p07	TGTCGGATAAGGGAATGTAGATCACGTGAATGAAAAGTCTTGATTCGCTTGACGCTGCTG	8.16742
seq09_p07	TGTCGGTTAAGGGAATGTAGATCACGTGAATGAAAAGTCTTGATTCGCTTGACGCTGCTG	8.37504
seq09_p07	TGTCGGCTAAGGGAATGTAGATCACGTGAATGAAAAGTCTTGATTCGCTTGACGCTGCTG	8.30606
seq09_p08	TGTCGGGAAAGGGAATGTAGATCACGTGAATGAAAAGTCTTGATTCGCTTGACGCTGCTG	8.16239
seq09_p08	TGTCGGGCAAGGGAATGTAGATCACGTGAATGAAAAGTCTTGATTCGCTTGACGCTGCTG	8.27146
seq09_p08	TGTCGGGGAAGGGAATGTAGATCACGTGAATGAAAAGTCTTGATTCGCTTGACGCTGCTG	8.22882
seq09_p09	TGTCGGGTTAGGGAATGTAGATCACGTGAATGAAAAGTCTTGATTCGCTTGACGCTGCTG	8.10066
seq09_p09	TGTCGGGTCAGGGAATGTAGATCACGTGAATGAAAAGTCTTGATTCGCTTGACGCTGCTG	8.29232
seq09_p09	TGTCGGGTGAGGGAATGTAGATCACGTGAATGAAAAGTCTTGATTCGCTTGACGCTGCTG	8.08215
seq09_p10	TGTCGGGTATGGGAATGTAGATCACGTGAATGAAAAGTCTTGATTCGCTTGACGCTGCTG	8.09276
seq09_p10	TGTCGGGTACGGGAATGTAGATCACGTGAATGAAAAGTCTTGATTCGCTTGACGCTGCTG	8.02514
seq09_p10	TGTCGGGTAGGGGAATGTAGATCACGTGAATGAAAAGTCTTGATTCGCTTGACGCTGCTG	8.11114
seq09_p11	TGTCGGGTAAAGGAATGTAGATCACGTGAATGAAAAGTCTTGATTCGCTTGACGCTGCTG	8.3015
seq09_p11	TGTCGGGTAATGGAATGTAGATCACGTGAATGAAAAGTCTTGATTCGCTTGACGCTGCTG	8.17493
seq09_p11	TGTCGGGTAACGGAATGTAGATCACGTGAATGAAAAGTCTTGATTCGCTTGACGCTGCTG	8.2854
seq09_p12	TGTCGGGTAAGAGAATGTAGATCACGTGAATGAAAAGTCTTGATTCGCTTGACGCTGCTG	7.97441
seq09_p12	TGTCGGGTAAGTGAATGTAGATCACGTGAATGAAAAGTCTTGATTCGCTTGACGCTGCTG	8.14211
seq09_p12	TGTCGGGTAAGCGAATGTAGATCACGTGAATGAAAAGTCTTGATTCGCTTGACGCTGCTG	8.18488
seq09_p13	TGTCGGGTAAGGAAATGTAGATCACGTGAATGAAAAGTCTTGATTCGCTTGACGCTGCTG	8.47978
seq09_p13	TGTCGGGTAAGGTAATGTAGATCACGTGAATGAAAAGTCTTGATTCGCTTGACGCTGCTG	8.25974
seq09_p13	TGTCGGGTAAGGCAATGTAGATCACGTGAATGAAAAGTCTTGATTCGCTTGACGCTGCTG	8.0954
seq09_p14	TGTCGGGTAAGGGTATGTAGATCACGTGAATGAAAAGTCTTGATTCGCTTGACGCTGCTG	8.3443
seq09_p14	TGTCGGGTAAGGGCATGTAGATCACGTGAATGAAAAGTCTTGATTCGCTTGACGCTGCTG	8.40727
seq09_p14	TGTCGGGTAAGGGGATGTAGATCACGTGAATGAAAAGTCTTGATTCGCTTGACGCTGCTG	8.24793
seq09_p15	TGTCGGGTAAGGGATTGTAGATCACGTGAATGAAAAGTCTTGATTCGCTTGACGCTGCTG	8.22159
seq09_p15	TGTCGGGTAAGGGACTGTAGATCACGTGAATGAAAAGTCTTGATTCGCTTGACGCTGCTG	8.09803
seq09_p15	TGTCGGGTAAGGGAGTGTAGATCACGTGAATGAAAAGTCTTGATTCGCTTGACGCTGCTG	8.3015
seq09_p16	TGTCGGGTAAGGGAAAGTAGATCACGTGAATGAAAAGTCTTGATTCGCTTGACGCTGCTG	8.15735
seq09_p16	TGTCGGGTAAGGGAACGTAGATCACGTGAATGAAAAGTCTTGATTCGCTTGACGCTGCTG	8.18735
seq09_p16	TGTCGGGTAAGGGAAGGTAGATCACGTGAATGAAAAGTCTTGATTCGCTTGACGCTGCTG	8.19722
seq09_p17	TGTCGGGTAAGGGAATATAGATCACGTGAATGAAAAGTCTTGATTCGCTTGACGCTGCTG	8.35755
seq09_p17	TGTCGGGTAAGGGAATTTAGATCACGTGAATGAAAAGTCTTGATTCGCTTGACGCTGCTG	8.18488
seq09_p17	TGTCGGGTAAGGGAATCTAGATCACGTGAATGAAAAGTCTTGATTCGCTTGACGCTGCTG	8.29232
seq09_p18	TGTCGGGTAAGGGAATGAAGATCACGTGAATGAAAAGTCTTGATTCGCTTGACGCTGCTG	8.1267
seq09_p18	TGTCGGGTAAGGGAATGCAGATCACGTGAATGAAAAGTCTTGATTCGCTTGACGCTGCTG	8.30834
seq09_p18	TGTCGGGTAAGGGAATGGAGATCACGTGAATGAAAAGTCTTGATTCGCTTGACGCTGCTG	8.15735
seq09_p19	TGTCGGGTAAGGGAATGTTGATCACGTGAATGAAAAGTCTTGATTCGCTTGACGCTGCTG	8.32193
seq09_p19	TGTCGGGTAAGGGAATGTCGATCACGTGAATGAAAAGTCTTGATTCGCTTGACGCTGCTG	8.08215
seq09_p19	TGTCGGGTAAGGGAATGTGGATCACGTGAATGAAAAGTCTTGATTCGCTTGACGCTGCTG	8.13186
seq09_p20	TGTCGGGTAAGGGAATGTAAATCACGTGAATGAAAAGTCTTGATTCGCTTGACGCTGCTG	8.21432
seq09_p20	TGTCGGGTAAGGGAATGTATATCACGTGAATGAAAAGTCTTGATTCGCTTGACGCTGCTG	8.29232
seq09_p20	TGTCGGGTAAGGGAATGTACATCACGTGAATGAAAAGTCTTGATTCGCTTGACGCTGCTG	8.18239
seq09_p21	TGTCGGGTAAGGGAATGTAGTTCACGTGAATGAAAAGTCTTGATTCGCTTGACGCTGCTG	8.19967
seq09_p21	TGTCGGGTAAGGGAATGTAGCTCACGTGAATGAAAAGTCTTGATTCGCTTGACGCTGCTG	8.16239
seq09_p21	TGTCGGGTAAGGGAATGTAGGTCACGTGAATGAAAAGTCTTGATTCGCTTGACGCTGCTG	8.19476
seq09_p22	TGTCGGGTAAGGGAATGTAGAACACGTGAATGAAAAGTCTTGATTCGCTTGACGCTGCTG	8.45943
seq09_p22	TGTCGGGTAAGGGAATGTAGACCACGTGAATGAAAAGTCTTGATTCGCTTGACGCTGCTG	8.18735
seq09_p22	TGTCGGGTAAGGGAATGTAGAGCACGTGAATGAAAAGTCTTGATTCGCTTGACGCTGCTG	8.03617
seq09_p23	TGTCGGGTAAGGGAATGTAGATAACGTGAATGAAAAGTCTTGATTCGCTTGACGCTGCTG	8.12412
seq09_p23	TGTCGGGTAAGGGAATGTAGATTACGTGAATGAAAAGTCTTGATTCGCTTGACGCTGCTG	8.19967
seq09_p23	TGTCGGGTAAGGGAATGTAGATGACGTGAATGAAAAGTCTTGATTCGCTTGACGCTGCTG	8.36413
seq09_p24	TGTCGGGTAAGGGAATGTAGATCTCGTGAATGAAAAGTCTTGATTCGCTTGACGCTGCTG	8.29002
seq09_p24	TGTCGGGTAAGGGAATGTAGATCCCGTGAATGAAAAGTCTTGATTCGCTTGACGCTGCTG	8.29692
seq09_p24	TGTCGGGTAAGGGAATGTAGATCGCGTGAATGAAAAGTCTTGATTCGCTTGACGCTGCTG	8.23601
seq09_p25	TGTCGGGTAAGGGAATGTAGATCAAGTGAATGAAAAGTCTTGATTCGCTTGACGCTGCTG	8.25974
seq09_p25	TGTCGGGTAAGGGAATGTAGATCATGTGAATGAAAAGTCTTGATTCGCTTGACGCTGCTG	8.37069
seq09_p25	TGTCGGGTAAGGGAATGTAGATCAGGTGAATGAAAAGTCTTGATTCGCTTGACGCTGCTG	8.17742
seq09_p26	TGTCGGGTAAGGGAATGTAGATCACATGAATGAAAAGTCTTGATTCGCTTGACGCTGCTG	8.2738
seq09_p26	TGTCGGGTAAGGGAATGTAGATCACTTGAATGAAAAGTCTTGATTCGCTTGACGCTGCTG	8.32193
seq09_p26	TGTCGGGTAAGGGAATGTAGATCACCTGAATGAAAAGTCTTGATTCGCTTGACGCTGCTG	8.08215
seq09_p27	TGTCGGGTAAGGGAATGTAGATCACGAGAATGAAAAGTCTTGATTCGCTTGACGCTGCTG	8.18982
seq09_p27	TGTCGGGTAAGGGAATGTAGATCACGCGAATGAAAAGTCTTGATTCGCTTGACGCTGCTG	8.23362
seq09_p27	TGTCGGGTAAGGGAATGTAGATCACGGGAATGAAAAGTCTTGATTCGCTTGACGCTGCTG	8.26444
seq09_p28	TGTCGGGTAAGGGAATGTAGATCACGTAAATGAAAAGTCTTGATTCGCTTGACGCTGCTG	8.15735
seq09_p28	TGTCGGGTAAGGGAATGTAGATCACGTTAATGAAAAGTCTTGATTCGCTTGACGCTGCTG	8.29462
seq09_p28	TGTCGGGTAAGGGAATGTAGATCACGTCAATGAAAAGTCTTGATTCGCTTGACGCTGCTG	8.14211
seq09_p29	TGTCGGGTAAGGGAATGTAGATCACGTGTATGAAAAGTCTTGATTCGCTTGACGCTGCTG	8.18735
seq09_p29	TGTCGGGTAAGGGAATGTAGATCACGTGCATGAAAAGTCTTGATTCGCTTGACGCTGCTG	8.11114
seq09_p29	TGTCGGGTAAGGGAATGTAGATCACGTGGATGAAAAGTCTTGATTCGCTTGACGCTGCTG	8.11114
seq09_p30	TGTCGGGTAAGGGAATGTAGATCACGTGATTGAAAAGTCTTGATTCGCTTGACGCTGCTG	8.38154
seq09_p30	TGTCGGGTAAGGGAATGTAGATCACGTGACTGAAAAGTCTTGATTCGCTTGACGCTGCTG	8.33092
seq09_p30	TGTCGGGTAAGGGAATGTAGATCACGTGAGTGAAAAGTCTTGATTCGCTTGACGCTGCTG	8.18239
seq09_p31	TGTCGGGTAAGGGAATGTAGATCACGTGAAAGAAAAGTCTTGATTCGCTTGACGCTGCTG	8.16742
seq09_p31	TGTCGGGTAAGGGAATGTAGATCACGTGAACGAAAAGTCTTGATTCGCTTGACGCTGCTG	8.22641
seq09_p31	TGTCGGGTAAGGGAATGTAGATCACGTGAAGGAAAAGTCTTGATTCGCTTGACGCTGCTG	8.26444
seq09_p32	TGTCGGGTAAGGGAATGTAGATCACGTGAATAAAAAGTCTTGATTCGCTTGACGCTGCTG	8.28077
seq09_p32	TGTCGGGTAAGGGAATGTAGATCACGTGAATTAAAAGTCTTGATTCGCTTGACGCTGCTG	8.29462
seq09_p32	TGTCGGGTAAGGGAATGTAGATCACGTGAATCAAAAGTCTTGATTCGCTTGACGCTGCTG	8.23601
seq09_p33	TGTCGGGTAAGGGAATGTAGATCACGTGAATGTAAAGTCTTGATTCGCTTGACGCTGCTG	8.3443
seq09_p33	TGTCGGGTAAGGGAATGTAGATCACGTGAATGCAAAGTCTTGATTCGCTTGACGCTGCTG	8.3837
seq09_p33	TGTCGGGTAAGGGAATGTAGATCACGTGAATGGAAAGTCTTGATTCGCTTGACGCTGCTG	8.30378
seq09_p34	TGTCGGGTAAGGGAATGTAGATCACGTGAATGATAAGTCTTGATTCGCTTGACGCTGCTG	8.28077
seq09_p34	TGTCGGGTAAGGGAATGTAGATCACGTGAATGACAAGTCTTGATTCGCTTGACGCTGCTG	8.22159
seq09_p34	TGTCGGGTAAGGGAATGTAGATCACGTGAATGAGAAGTCTTGATTCGCTTGACGCTGCTG	8.19476
seq09_p35	TGTCGGGTAAGGGAATGTAGATCACGTGAATGAATAGTCTTGATTCGCTTGACGCTGCTG	8.24079
seq09_p35	TGTCGGGTAAGGGAATGTAGATCACGTGAATGAACAGTCTTGATTCGCTTGACGCTGCTG	8.21917
seq09_p35	TGTCGGGTAAGGGAATGTAGATCACGTGAATGAAGAGTCTTGATTCGCTTGACGCTGCTG	8.21917
seq09_p36	TGTCGGGTAAGGGAATGTAGATCACGTGAATGAAATGTCTTGATTCGCTTGACGCTGCTG	8.33316
seq09_p36	TGTCGGGTAAGGGAATGTAGATCACGTGAATGAAACGTCTTGATTCGCTTGACGCTGCTG	8.40727
seq09_p36	TGTCGGGTAAGGGAATGTAGATCACGTGAATGAAAGGTCTTGATTCGCTTGACGCTGCTG	8.2738
seq10_p01	ATGTATAGGATCCCATCCAACACACGTGTTAAAATGGTCTTGATTCGCTTGACGCTGCTG	8.31967
seq10_p01	TTGTATAGGATCCCATCCAACACACGTGTTAAAATGGTCTTGATTCGCTTGACGCTGCTG	8.31741
seq10_p01	CTGTATAGGATCCCATCCAACACACGTGTTAAAATGGTCTTGATTCGCTTGACGCTGCTG	8.3966
seq10_p02	GAGTATAGGATCCCATCCAACACACGTGTTAAAATGGTCTTGATTCGCTTGACGCTGCTG	8.19722
seq10_p02	GCGTATAGGATCCCATCCAACACACGTGTTAAAATGGTCTTGATTCGCTTGACGCTGCTG	8.01123
seq10_p02	GGGTATAGGATCCCATCCAACACACGTGTTAAAATGGTCTTGATTCGCTTGACGCTGCTG	8.44294
seq10_p03	GTATATAGGATCCCATCCAACACACGTGTTAAAATGGTCTTGATTCGCTTGACGCTGCTG	8.29002
seq10_p03	GTTTATAGGATCCCATCCAACACACGTGTTAAAATGGTCTTGATTCGCTTGACGCTGCTG	8.21189
seq10_p03	GTCTATAGGATCCCATCCAACACACGTGTTAAAATGGTCTTGATTCGCTTGACGCTGCTG	8.42206
seq10_p04	GTGAATAGGATCCCATCCAACACACGTGTTAAAATGGTCTTGATTCGCTTGACGCTGCTG	7.86728
seq10_p04	GTGCATAGGATCCCATCCAACACACGTGTTAAAATGGTCTTGATTCGCTTGACGCTGCTG	8.27612
seq10_p04	GTGGATAGGATCCCATCCAACACACGTGTTAAAATGGTCTTGATTCGCTTGACGCTGCTG	8.27612
seq10_p05	GTGTTTAGGATCCCATCCAACACACGTGTTAAAATGGTCTTGATTCGCTTGACGCTGCTG	8.224
seq10_p05	GTGTCTAGGATCCCATCCAACACACGTGTTAAAATGGTCTTGATTCGCTTGACGCTGCTG	8.14975
seq10_p05	GTGTGTAGGATCCCATCCAACACACGTGTTAAAATGGTCTTGATTCGCTTGACGCTGCTG	8.23122
seq10_p06	GTGTAAAGGATCCCATCCAACACACGTGTTAAAATGGTCTTGATTCGCTTGACGCTGCTG	8.15228
seq10_p06	GTGTACAGGATCCCATCCAACACACGTGTTAAAATGGTCTTGATTCGCTTGACGCTGCTG	8.39874
seq10_p06	GTGTAGAGGATCCCATCCAACACACGTGTTAAAATGGTCTTGATTCGCTTGACGCTGCTG	8.25739
seq10_p07	GTGTATTGGATCCCATCCAACACACGTGTTAAAATGGTCTTGATTCGCTTGACGCTGCTG	8.07948
seq10_p07	GTGTATCGGATCCCATCCAACACACGTGTTAAAATGGTCTTGATTCGCTTGACGCTGCTG	8.32193
seq10_p07	GTGTATGGGATCCCATCCAACACACGTGTTAAAATGGTCTTGATTCGCTTGACGCTGCTG	8.2854
seq10_p08	GTGTATAAGATCCCATCCAACACACGTGTTAAAATGGTCTTGATTCGCTTGACGCTGCTG	8.14466
seq10_p08	GTGTATATGATCCCATCCAACACACGTGTTAAAATGGTCTTGATTCGCTTGACGCTGCTG	8.15987
seq10_p08	GTGTATACGATCCCATCCAACACACGTGTTAAAATGGTCTTGATTCGCTTGACGCTGCTG	7.70736
seq10_p09	GTGTATAGAATCCCATCCAACACACGTGTTAAAATGGTCTTGATTCGCTTGACGCTGCTG	8.26209
seq10_p09	GTGTATAGTATCCCATCCAACACACGTGTTAAAATGGTCTTGATTCGCTTGACGCTGCTG	8.16239
seq10_p09	GTGTATAGCATCCCATCCAACACACGTGTTAAAATGGTCTTGATTCGCTTGACGCTGCTG	8.58496
seq10_p10	GTGTATAGGTTCCCATCCAACACACGTGTTAAAATGGTCTTGATTCGCTTGACGCTGCTG	8.15482
seq10_p10	GTGTATAGGCTCCCATCCAACACACGTGTTAAAATGGTCTTGATTCGCTTGACGCTGCTG	8.21917
seq10_p10	GTGTATAGGGTCCCATCCAACACACGTGTTAAAATGGTCTTGATTCGCTTGACGCTGCTG	8.30378
seq10_p11	GTGTATAGGAACCCATCCAACACACGTGTTAAAATGGTCTTGATTCGCTTGACGCTGCTG	8.32867
seq10_p11	GTGTATAGGACCCCATCCAACACACGTGTTAAAATGGTCTTGATTCGCTTGACGCTGCTG	8.25974
seq10_p11	GTGTATAGGAGCCCATCCAACACACGTGTTAAAATGGTCTTGATTCGCTTGACGCTGCTG	8.20212
seq10_p12	GTGTATAGGATACCATCCAACACACGTGTTAAAATGGTCTTGATTCGCTTGACGCTGCTG	8.24317
seq10_p12	GTGTATAGGATTCCATCCAACACACGTGTTAAAATGGTCTTGATTCGCTTGACGCTGCTG	8.02791
seq10_p12	GTGTATAGGATGCCATCCAACACACGTGTTAAAATGGTCTTGATTCGCTTGACGCTGCTG	8.16742
seq10_p13	GTGTATAGGATCACATCCAACACACGTGTTAAAATGGTCTTGATTCGCTTGACGCTGCTG	8.21917
seq10_p13	GTGTATAGGATCTCATCCAACACACGTGTTAAAATGGTCTTGATTCGCTTGACGCTGCTG	8.18239
seq10_p13	GTGTATAGGATCGCATCCAACACACGTGTTAAAATGGTCTTGATTCGCTTGACGCTGCTG	8.40088
seq10_p14	GTGTATAGGATCCAATCCAACACACGTGTTAAAATGGTCTTGATTCGCTTGACGCTGCTG	8.15735
seq10_p14	GTGTATAGGATCCTATCCAACACACGTGTTAAAATGGTCTTGATTCGCTTGACGCTGCTG	8.11114
seq10_p14	GTGTATAGGATCCGATCCAACACACGTGTTAAAATGGTCTTGATTCGCTTGACGCTGCTG	8.17742
seq10_p15	GTGTATAGGATCCCTTCCAACACACGTGTTAAAATGGTCTTGATTCGCTTGACGCTGCTG	8.20212
seq10_p15	GTGTATAGGATCCCCTCCAACACACGTGTTAAAATGGTCTTGATTCGCTTGACGCTGCTG	8.19967
seq10_p15	GTGTATAGGATCCCGTCCAACACACGTGTTAAAATGGTCTTGATTCGCTTGACGCTGCTG	8.28077
seq10_p16	GTGTATAGGATCCCAACCAACACACGTGTTAAAATGGTCTTGATTCGCTTGACGCTGCTG	8.28077
seq10_p16	GTGTATAGGATCCCACCCAACACACGTGTTAAAATGGTCTTGATTCGCTTGACGCTGCTG	8.15735
seq10_p16	GTGTATAGGATCCCAGCCAACACACGTGTTAAAATGGTCTTGATTCGCTTGACGCTGCTG	8.26679
seq10_p17	GTGTATAGGATCCCATACAACACACGTGTTAAAATGGTCTTGATTCGCTTGACGCTGCTG	8.20701
seq10_p17	GTGTATAGGATCCCATTCAACACACGTGTTAAAATGGTCTTGATTCGCTTGACGCTGCTG	8.37069
seq10_p17	GTGTATAGGATCCCATGCAACACACGTGTTAAAATGGTCTTGATTCGCTTGACGCTGCTG	8.20212
seq10_p18	GTGTATAGGATCCCATCAAACACACGTGTTAAAATGGTCTTGATTCGCTTGACGCTGCTG	8.21189
seq10_p18	GTGTATAGGATCCCATCTAACACACGTGTTAAAATGGTCTTGATTCGCTTGACGCTGCTG	8.20945
seq10_p18	GTGTATAGGATCCCATCGAACACACGTGTTAAAATGGTCTTGATTCGCTTGACGCTGCTG	8.35755
seq10_p19	GTGTATAGGATCCCATCCTACACACGTGTTAAAATGGTCTTGATTCGCTTGACGCTGCTG	8.20701
seq10_p19	GTGTATAGGATCCCATCCCACACACGTGTTAAAATGGTCTTGATTCGCTTGACGCTGCTG	8.25503
seq10_p19	GTGTATAGGATCCCATCCGACACACGTGTTAAAATGGTCTTGATTCGCTTGACGCTGCTG	8.17991
seq10_p20	GTGTATAGGATCCCATCCATCACACGTGTTAAAATGGTCTTGATTCGCTTGACGCTGCTG	7.99718
seq10_p20	GTGTATAGGATCCCATCCACCACACGTGTTAAAATGGTCTTGATTCGCTTGACGCTGCTG	8.29002
seq10_p20	GTGTATAGGATCCCATCCAGCACACGTGTTAAAATGGTCTTGATTCGCTTGACGCTGCTG	8.26679
seq10_p21	GTGTATAGGATCCCATCCAAAACACGTGTTAAAATGGTCTTGATTCGCTTGACGCTGCTG	8.21917
seq10_p21	GTGTATAGGATCCCATCCAATACACGTGTTAAAATGGTCTTGATTCGCTTGACGCTGCTG	8.34651
seq10_p21	GTGTATAGGATCCCATCCAAGACACGTGTTAAAATGGTCTTGATTCGCTTGACGCTGCTG	8.19722
seq10_p22	GTGTATAGGATCCCATCCAACTCACGTGTTAAAATGGTCTTGATTCGCTTGACGCTGCTG	8.2738
seq10_p22	GTGTATAGGATCCCATCCAACCCACGTGTTAAAATGGTCTTGATTCGCTTGACGCTGCTG	8.35975
seq10_p22	GTGTATAGGATCCCATCCAACGCACGTGTTAAAATGGTCTTGATTCGCTTGACGCTGCTG	8.27845
seq10_p23	GTGTATAGGATCCCATCCAACAAACGTGTTAAAATGGTCTTGATTCGCTTGACGCTGCTG	8.23601
seq10_p23	GTGTATAGGATCCCATCCAACATACGTGTTAAAATGGTCTTGATTCGCTTGACGCTGCTG	8.21432
seq10_p23	GTGTATAGGATCCCATCCAACAGACGTGTTAAAATGGTCTTGATTCGCTTGACGCTGCTG	8.06609
seq10_p24	GTGTATAGGATCCCATCCAACACTCGTGTTAAAATGGTCTTGATTCGCTTGACGCTGCTG	8.30378
seq10_p24	GTGTATAGGATCCCATCCAACACCCGTGTTAAAATGGTCTTGATTCGCTTGACGCTGCTG	8.24079
seq10_p24	GTGTATAGGATCCCATCCAACACGCGTGTTAAAATGGTCTTGATTCGCTTGACGCTGCTG	8.16993
seq10_p25	GTGTATAGGATCCCATCCAACACAAGTGTTAAAATGGTCTTGATTCGCTTGACGCTGCTG	8.17493
seq10_p25	GTGTATAGGATCCCATCCAACACATGTGTTAAAATGGTCTTGATTCGCTTGACGCTGCTG	8.28771
seq10_p25	GTGTATAGGATCCCATCCAACACAGGTGTTAAAATGGTCTTGATTCGCTTGACGCTGCTG	8.1472
seq10_p26	GTGTATAGGATCCCATCCAACACACATGTTAAAATGGTCTTGATTCGCTTGACGCTGCTG	8.11894
seq10_p26	GTGTATAGGATCCCATCCAACACACTTGTTAAAATGGTCTTGATTCGCTTGACGCTGCTG	8.07682
seq10_p26	GTGTATAGGATCCCATCCAACACACCTGTTAAAATGGTCTTGATTCGCTTGACGCTGCTG	8.31515
seq10_p27	GTGTATAGGATCCCATCCAACACACGAGTTAAAATGGTCTTGATTCGCTTGACGCTGCTG	8.08215
seq10_p27	GTGTATAGGATCCCATCCAACACACGCGTTAAAATGGTCTTGATTCGCTTGACGCTGCTG	8.36851
seq10_p27	GTGTATAGGATCCCATCCAACACACGGGTTAAAATGGTCTTGATTCGCTTGACGCTGCTG	8.22641
seq10_p28	GTGTATAGGATCCCATCCAACACACGTATTAAAATGGTCTTGATTCGCTTGACGCTGCTG	8.24793
seq10_p28	GTGTATAGGATCCCATCCAACACACGTTTTAAAATGGTCTTGATTCGCTTGACGCTGCTG	7.90689
seq10_p28	GTGTATAGGATCCCATCCAACACACGTCTTAAAATGGTCTTGATTCGCTTGACGCTGCTG	8.30378
seq10_p29	GTGTATAGGATCCCATCCAACACACGTGATAAAATGGTCTTGATTCGCTTGACGCTGCTG	8.18735
seq10_p29	GTGTATAGGATCCCATCCAACACACGTGCTAAAATGGTCTTGATTCGCTTGACGCTGCTG	8.31061
seq10_p29	GTGTATAGGATCCCATCCAACACACGTGGTAAAATGGTCTTGATTCGCTTGACGCTGCTG	8.21675
seq10_p30	GTGTATAGGATCCCATCCAACACACGTGTAAAAATGGTCTTGATTCGCTTGACGCTGCTG	8.14211
seq10_p30	GTGTATAGGATCCCATCCAACACACGTGTCAAAATGGTCTTGATTCGCTTGACGCTGCTG	8.18488
seq10_p30	GTGTATAGGATCCCATCCAACACACGTGTGAAAATGGTCTTGATTCGCTTGACGCTGCTG	8.26913
seq10_p31	GTGTATAGGATCCCATCCAACACACGTGTTTAAATGGTCTTGATTCGCTTGACGCTGCTG	8.25739
seq10_p31	GTGTATAGGATCCCATCCAACACACGTGTTCAAATGGTCTTGATTCGCTTGACGCTGCTG	8.25739
seq10_p31	GTGTATAGGATCCCATCCAACACACGTGTTGAAATGGTCTTGATTCGCTTGACGCTGCTG	8.28077
seq10_p32	GTGTATAGGATCCCATCCAACACACGTGTTATAATGGTCTTGATTCGCTTGACGCTGCTG	8.22641
seq10_p32	GTGTATAGGATCCCATCCAACACACGTGTTACAATGGTCTTGATTCGCTTGACGCTGCTG	8.19967
seq10_p32	GTGTATAGGATCCCATCCAACACACGTGTTAGAATGGTCTTGATTCGCTTGACGCTGCTG	8.26444
seq10_p33	GTGTATAGGATCCCATCCAACACACGTGTTAATATGGTCTTGATTCGCTTGACGCTGCTG	8.34207
seq10_p33	GTGTATAGGATCCCATCCAACACACGTGTTAACATGGTCTTGATTCGCTTGACGCTGCTG	8.34207
seq10_p33	GTGTATAGGATCCCATCCAACACACGTGTTAAGATGGTCTTGATTCGCTTGACGCTGCTG	8.24555
seq10_p34	GTGTATAGGATCCCATCCAACACACGTGTTAAATTGGTCTTGATTCGCTTGACGCTGCTG	8.28771
seq10_p34	GTGTATAGGATCCCATCCAACACACGTGTTAAACTGGTCTTGATTCGCTTGACGCTGCTG	8.21189
seq10_p34	GTGTATAGGATCCCATCCAACACACGTGTTAAAGTGGTCTTGATTCGCTTGACGCTGCTG	8.224
seq10_p35	GTGTATAGGATCCCATCCAACACACGTGTTAAAAAGGTCTTGATTCGCTTGACGCTGCTG	8.06609
seq10_p35	GTGTATAGGATCCCATCCAACACACGTGTTAAAACGGTCTTGATTCGCTTGACGCTGCTG	8.25267
seq10_p35	GTGTATAGGATCCCATCCAACACACGTGTTAAAAGGGTCTTGATTCGCTTGACGCTGCTG	8.23601
seq10_p36	GTGTATAGGATCCCATCCAACACACGTGTTAAAATAGTCTTGATTCGCTTGACGCTGCTG	8.35755
seq10_p36	GTGTATAGGATCCCATCCAACACACGTGTTAAAATTGTCTTGATTCGCTTGACGCTGCTG	8.32418
seq10_p36	GTGTATAGGATCCCATCCAACACACGTGTTAAAATCGTCTTGATTCGCTTGACGCTGCTG	8.03892
seq11_p01	AACAATTTTTACAGTAATGTAGCACGCGTAACTCCTGTCTTGATTCGCTTGACGCTGCTG	8.2503
seq11_p01	TACAATTTTTACAGTAATGTAGCACGCGTAACTCCTGTCTTGATTCGCTTGACGCTGCTG	8.22882
seq11_p01	GACAATTTTTACAGTAATGTAGCACGCGTAACTCCTGTCTTGATTCGCTTGACGCTGCTG	8.05257
seq11_p02	CTCAATTTTTACAGTAATGTAGCACGCGTAACTCCTGTCTTGATTCGCTTGACGCTGCTG	8.38802
seq11_p02	CCCAATTTTTACAGTAATGTAGCACGCGTAACTCCTGTCTTGATTCGCTTGACGCTGCTG	8.09803
seq11_p02	CGCAATTTTTACAGTAATGTAGCACGCGTAACTCCTGTCTTGATTCGCTTGACGCTGCTG	8.33762
seq11_p03	CAAAATTTTTACAGTAATGTAGCACGCGTAACTCCTGTCTTGATTCGCTTGACGCTGCTG	8.29232
seq11_p03	CATAATTTTTACAGTAATGTAGCACGCGTAACTCCTGTCTTGATTCGCTTGACGCTGCTG	8.23362
seq11_p03	CAGAATTTTTACAGTAATGTAGCACGCGTAACTCCTGTCTTGATTCGCTTGACGCTGCTG	8.27845
seq11_p04	CACTATTTTTACAGTAATGTAGCACGCGTAACTCCTGTCTTGATTCGCTTGACGCTGCTG	8.0634
seq11_p04	CACCATTTTTACAGTAATGTAGCACGCGTAACTCCTGTCTTGATTCGCTTGACGCTGCTG	8.15987
seq11_p04	CACGATTTTTACAGTAATGTAGCACGCGTAACTCCTGTCTTGATTCGCTTGACGCTGCTG	8.33092
seq11_p05	CACATTTTTTACAGTAATGTAGCACGCGTAACTCCTGTCTTGATTCGCTTGACGCTGCTG	8.09011
seq11_p05	CACACTTTTTACAGTAATGTAGCACGCGTAACTCCTGTCTTGATTCGCTTGACGCTGCTG	8.35315
seq11_p05	CACAGTTTTTACAGTAATGTAGCACGCGTAACTCCTGTCTTGATTCGCTTGACGCTGCTG	8.32193
seq11_p06	CACAAATTTTACAGTAATGTAGCACGCGTAACTCCTGTCTTGATTCGCTTGACGCTGCTG	8.10066
seq11_p06	CACAACTTTTACAGTAATGTAGCACGCGTAACTCCTGTCTTGATTCGCTTGACGCTGCTG	8.25267
seq11_p06	CACAAGTTTTACAGTAATGTAGCACGCGTAACTCCTGTCTTGATTCGCTTGACGCTGCTG	8.1267
seq11_p07	CACAATATTTACAGTAATGTAGCACGCGTAACTCCTGTCTTGATTCGCTTGACGCTGCTG	8.18735
seq11_p07	CACAATCTTTACAGTAATGTAGCACGCGTAACTCCTGTCTTGATTCGCTTGACGCTGCTG	8.16239
seq11_p07	CACAATGTTTACAGTAATGTAGCACGCGTAACTCCTGTCTTGATTCGCTTGACGCTGCTG	8.46964
seq11_p08	CACAATTATTACAGTAATGTAGCACGCGTAACTCCTGTCTTGATTCGCTTGACGCTGCTG	8.21917
seq11_p08	CACAATTCTTACAGTAATGTAGCACGCGTAACTCCTGTCTTGATTCGCTTGACGCTGCTG	8.03617
seq11_p08	CACAATTGTTACAGTAATGTAGCACGCGTAACTCCTGTCTTGATTCGCTTGACGCTGCTG	8.19229
seq11_p09	CACAATTTATACAGTAATGTAGCACGCGTAACTCCTGTCTTGATTCGCTTGACGCTGCTG	8.23122
seq11_p09	CACAATTTCTACAGTAATGTAGCACGCGTAACTCCTGTCTTGATTCGCTTGACGCTGCTG	8.23362
seq11_p09	CACAATTTGTACAGTAATGTAGCACGCGTAACTCCTGTCTTGATTCGCTTGACGCTGCTG	8.19229
seq11_p10	CACAATTTTAACAGTAATGTAGCACGCGTAACTCCTGTCTTGATTCGCTTGACGCTGCTG	8.23601
seq11_p10	CACAATTTTCACAGTAATGTAGCACGCGTAACTCCTGTCTTGATTCGCTTGACGCTGCTG	8.10066
seq11_p10	CACAATTTTGACAGTAATGTAGCACGCGTAACTCCTGTCTTGATTCGCTTGACGCTGCTG	8.09011
seq11_p11	CACAATTTTTTCAGTAATGTAGCACGCGTAACTCCTGTCTTGATTCGCTTGACGCTGCTG	8.13699
seq11_p11	CACAATTTTTCCAGTAATGTAGCACGCGTAACTCCTGTCTTGATTCGCTTGACGCTGCTG	8.25267
seq11_p11	CACAATTTTTGCAGTAATGTAGCACGCGTAACTCCTGTCTTGATTCGCTTGACGCTGCTG	8.12928
seq11_p12	CACAATTTTTAAAGTAATGTAGCACGCGTAACTCCTGTCTTGATTCGCTTGACGCTGCTG	8.17991
seq11_p12	CACAATTTTTATAGTAATGTAGCACGCGTAACTCCTGTCTTGATTCGCTTGACGCTGCTG	8.40939
seq11_p12	CACAATTTTTAGAGTAATGTAGCACGCGTAACTCCTGTCTTGATTCGCTTGACGCTGCTG	8.15228
seq11_p13	CACAATTTTTACTGTAATGTAGCACGCGTAACTCCTGTCTTGATTCGCTTGACGCTGCTG	8.33762
seq11_p13	CACAATTTTTACCGTAATGTAGCACGCGTAACTCCTGTCTTGATTCGCTTGACGCTGCTG	8.41151
seq11_p13	CACAATTTTTACGGTAATGTAGCACGCGTAACTCCTGTCTTGATTCGCTTGACGCTGCTG	8.18735
seq11_p14	CACAATTTTTACAATAATGTAGCACGCGTAACTCCTGTCTTGATTCGCTTGACGCTGCTG	8.23362
seq11_p14	CACAATTTTTACATTAATGTAGCACGCGTAACTCCTGTCTTGATTCGCTTGACGCTGCTG	8.25267
seq11_p14	CACAATTTTTACACTAATGTAGCACGCGTAACTCCTGTCTTGATTCGCTTGACGCTGCTG	8.13955
seq11_p15	CACAATTTTTACAGAAATGTAGCACGCGTAACTCCTGTCTTGATTCGCTTGACGCTGCTG	8.37504
seq11_p15	CACAATTTTTACAGCAATGTAGCACGCGTAACTCCTGTCTTGATTCGCTTGACGCTGCTG	8.07948
seq11_p15	CACAATTTTTACAGGAATGTAGCACGCGTAACTCCTGTCTTGATTCGCTTGACGCTGCTG	8.25974
seq11_p16	CACAATTTTTACAGTTATGTAGCACGCGTAACTCCTGTCTTGATTCGCTTGACGCTGCTG	8.33316
seq11_p16	CACAATTTTTACAGTCATGTAGCACGCGTAACTCCTGTCTTGATTCGCTTGACGCTGCTG	8.16742
seq11_p16	CACAATTTTTACAGTGATGTAGCACGCGTAACTCCTGTCTTGATTCGCTTGACGCTGCTG	8.31288
seq11_p17	CACAATTTTTACAGTATTGTAGCACGCGTAACTCCTGTCTTGATTCGCTTGACGCTGCTG	8.04166
seq11_p17	CACAATTTTTACAGTACTGTAGCACGCGTAACTCCTGTCTTGATTCGCTTGACGCTGCTG	8.27845
seq11_p17	CACAATTTTTACAGTAGTGTAGCACGCGTAACTCCTGTCTTGATTCGCTTGACGCTGCTG	8.32643
seq11_p18	CACAATTTTTACAGTAAAGTAGCACGCGTAACTCCTGTCTTGATTCGCTTGACGCTGCTG	8.29232
seq11_p18	CACAATTTTTACAGTAACGTAGCACGCGTAACTCCTGTCTTGATTCGCTTGACGCTGCTG	8.28309
seq11_p18	CACAATTTTTACAGTAAGGTAGCACGCGTAACTCCTGTCTTGATTCGCTTGACGCTGCTG	8.29462
seq11_p19	CACAATTTTTACAGTAATATAGCACGCGTAACTCCTGTCTTGATTCGCTTGACGCTGCTG	8.37287
seq11_p19	CACAATTTTTACAGTAATTTAGCACGCGTAACTCCTGTCTTGATTCGCTTGACGCTGCTG	8.224
seq11_p19	CACAATTTTTACAGTAATCTAGCACGCGTAACTCCTGTCTTGATTCGCTTGACGCTGCTG	8.17991
seq11_p20	CACAATTTTTACAGTAATGAAGCACGCGTAACTCCTGTCTTGATTCGCTTGACGCTGCTG	8.2384
seq11_p20	CACAATTTTTACAGTAATGCAGCACGCGTAACTCCTGTCTTGATTCGCTTGACGCTGCTG	8.20457
seq11_p20	CACAATTTTTACAGTAATGGAGCACGCGTAACTCCTGTCTTGATTCGCTTGACGCTGCTG	8.32193
seq11_p21	CACAATTTTTACAGTAATGTTGCACGCGTAACTCCTGTCTTGATTCGCTTGACGCTGCTG	8.17742
seq11_p21	CACAATTTTTACAGTAATGTCGCACGCGTAACTCCTGTCTTGATTCGCTTGACGCTGCTG	8.28077
seq11_p21	CACAATTTTTACAGTAATGTGGCACGCGTAACTCCTGTCTTGATTCGCTTGACGCTGCTG	8.24555
seq11_p22	CACAATTTTTACAGTAATGTAACACGCGTAACTCCTGTCTTGATTCGCTTGACGCTGCTG	8.37287
seq11_p22	CACAATTTTTACAGTAATGTATCACGCGTAACTCCTGTCTTGATTCGCTTGACGCTGCTG	8.0607
seq11_p22	CACAATTTTTACAGTAATGTACCACGCGTAACTCCTGTCTTGATTCGCTTGACGCTGCTG	8.16742
seq11_p23	CACAATTTTTACAGTAATGTAGAACGCGTAACTCCTGTCTTGATTCGCTTGACGCTGCTG	8.3837
seq11_p23	CACAATTTTTACAGTAATGTAGTACGCGTAACTCCTGTCTTGATTCGCTTGACGCTGCTG	8.07414
seq11_p23	CACAATTTTTACAGTAATGTAGGACGCGTAACTCCTGTCTTGATTCGCTTGACGCTGCTG	8.22159
seq11_p24	CACAATTTTTACAGTAATGTAGCTCGCGTAACTCCTGTCTTGATTCGCTTGACGCTGCTG	8.34651
seq11_p24	CACAATTTTTACAGTAATGTAGCCCGCGTAACTCCTGTCTTGATTCGCTTGACGCTGCTG	8.29232
seq11_p24	CACAATTTTTACAGTAATGTAGCGCGCGTAACTCCTGTCTTGATTCGCTTGACGCTGCTG	8.25503
seq11_p25	CACAATTTTTACAGTAATGTAGCAAGCGTAACTCCTGTCTTGATTCGCTTGACGCTGCTG	8.16993
seq11_p25	CACAATTTTTACAGTAATGTAGCATGCGTAACTCCTGTCTTGATTCGCTTGACGCTGCTG	8.21917
seq11_p25	CACAATTTTTACAGTAATGTAGCAGGCGTAACTCCTGTCTTGATTCGCTTGACGCTGCTG	8.16993
seq11_p26	CACAATTTTTACAGTAATGTAGCACACGTAACTCCTGTCTTGATTCGCTTGACGCTGCTG	8.28077
seq11_p26	CACAATTTTTACAGTAATGTAGCACTCGTAACTCCTGTCTTGATTCGCTTGACGCTGCTG	8.25503
seq11_p26	CACAATTTTTACAGTAATGTAGCACCCGTAACTCCTGTCTTGATTCGCTTGACGCTGCTG	8.28771
seq11_p27	CACAATTTTTACAGTAATGTAGCACGAGTAACTCCTGTCTTGATTCGCTTGACGCTGCTG	8.26679
seq11_p27	CACAATTTTTACAGTAATGTAGCACGTGTAACTCCTGTCTTGATTCGCTTGACGCTGCTG	8.23601
seq11_p27	CACAATTTTTACAGTAATGTAGCACGGGTAACTCCTGTCTTGATTCGCTTGACGCTGCTG	8.37287
seq11_p28	CACAATTTTTACAGTAATGTAGCACGCATAACTCCTGTCTTGATTCGCTTGACGCTGCTG	8.10329
seq11_p28	CACAATTTTTACAGTAATGTAGCACGCTTAACTCCTGTCTTGATTCGCTTGACGCTGCTG	8.2738
seq11_p28	CACAATTTTTACAGTAATGTAGCACGCCTAACTCCTGTCTTGATTCGCTTGACGCTGCTG	8.14975
seq11_p29	CACAATTTTTACAGTAATGTAGCACGCGAAACTCCTGTCTTGATTCGCTTGACGCTGCTG	8.21917
seq11_p29	CACAATTTTTACAGTAATGTAGCACGCGCAACTCCTGTCTTGATTCGCTTGACGCTGCTG	7.96578
seq11_p29	CACAATTTTTACAGTAATGTAGCACGCGGAACTCCTGTCTTGATTCGCTTGACGCTGCTG	8.35094
seq11_p30	CACAATTTTTACAGTAATGTAGCACGCGTTACTCCTGTCTTGATTCGCTTGACGCTGCTG	8.29002
seq11_p30	CACAATTTTTACAGTAATGTAGCACGCGTCACTCCTGTCTTGATTCGCTTGACGCTGCTG	8.11114
seq11_p30	CACAATTTTTACAGTAATGTAGCACGCGTGACTCCTGTCTTGATTCGCTTGACGCTGCTG	8.55459
seq11_p31	CACAATTTTTACAGTAATGTAGCACGCGTATCTCCTGTCTTGATTCGCTTGACGCTGCTG	8.05799
seq11_p31	CACAATTTTTACAGTAATGTAGCACGCGTACCTCCTGTCTTGATTCGCTTGACGCTGCTG	8.29232
seq11_p31	CACAATTTTTACAGTAATGTAGCACGCGTAGCTCCTGTCTTGATTCGCTTGACGCTGCTG	8.33762
seq11_p32	CACAATTTTTACAGTAATGTAGCACGCGTAAATCCTGTCTTGATTCGCTTGACGCTGCTG	8.31515
seq11_p32	CACAATTTTTACAGTAATGTAGCACGCGTAATTCCTGTCTTGATTCGCTTGACGCTGCTG	8.3966
seq11_p32	CACAATTTTTACAGTAATGTAGCACGCGTAAGTCCTGTCTTGATTCGCTTGACGCTGCTG	8.24555
seq11_p33	CACAATTTTTACAGTAATGTAGCACGCGTAACACCTGTCTTGATTCGCTTGACGCTGCTG	8.22882
seq11_p33	CACAATTTTTACAGTAATGTAGCACGCGTAACCCCTGTCTTGATTCGCTTGACGCTGCTG	8.27845
seq11_p33	CACAATTTTTACAGTAATGTAGCACGCGTAACGCCTGTCTTGATTCGCTTGACGCTGCTG	8.13955
seq11_p34	CACAATTTTTACAGTAATGTAGCACGCGTAACTACTGTCTTGATTCGCTTGACGCTGCTG	8.21917
seq11_p34	CACAATTTTTACAGTAATGTAGCACGCGTAACTTCTGTCTTGATTCGCTTGACGCTGCTG	8.19967
seq11_p34	CACAATTTTTACAGTAATGTAGCACGCGTAACTGCTGTCTTGATTCGCTTGACGCTGCTG	8.16742
seq11_p35	CACAATTTTTACAGTAATGTAGCACGCGTAACTCATGTCTTGATTCGCTTGACGCTGCTG	8.24079
seq11_p35	CACAATTTTTACAGTAATGTAGCACGCGTAACTCTTGTCTTGATTCGCTTGACGCTGCTG	8.29921
seq11_p35	CACAATTTTTACAGTAATGTAGCACGCGTAACTCGTGTCTTGATTCGCTTGACGCTGCTG	8.14975
seq11_p36	CACAATTTTTACAGTAATGTAGCACGCGTAACTCCAGTCTTGATTCGCTTGACGCTGCTG	8.11894
seq11_p36	CACAATTTTTACAGTAATGTAGCACGCGTAACTCCCGTCTTGATTCGCTTGACGCTGCTG	8.12928
seq11_p36	CACAATTTTTACAGTAATGTAGCACGCGTAACTCCGGTCTTGATTCGCTTGACGCTGCTG	8.22159
seq12_p01	AACTGACTTATATATGCGAATGCACATGAATAGACCGTCTTGATTCGCTTGACGCTGCTG	8.32418
seq12_p01	CACTGACTTATATATGCGAATGCACATGAATAGACCGTCTTGATTCGCTTGACGCTGCTG	8.34651
seq12_p01	GACTGACTTATATATGCGAATGCACATGAATAGACCGTCTTGATTCGCTTGACGCTGCTG	8.25739
seq12_p02	TTCTGACTTATATATGCGAATGCACATGAATAGACCGTCTTGATTCGCTTGACGCTGCTG	8.10591
seq12_p02	TCCTGACTTATATATGCGAATGCACATGAATAGACCGTCTTGATTCGCTTGACGCTGCTG	8.12928
seq12_p02	TGCTGACTTATATATGCGAATGCACATGAATAGACCGTCTTGATTCGCTTGACGCTGCTG	8.13955
seq12_p03	TAATGACTTATATATGCGAATGCACATGAATAGACCGTCTTGATTCGCTTGACGCTGCTG	8.29002
seq12_p03	TATTGACTTATATATGCGAATGCACATGAATAGACCGTCTTGATTCGCTTGACGCTGCTG	8.11634
seq12_p03	TAGTGACTTATATATGCGAATGCACATGAATAGACCGTCTTGATTCGCTTGACGCTGCTG	8.35535
seq12_p04	TACAGACTTATATATGCGAATGCACATGAATAGACCGTCTTGATTCGCTTGACGCTGCTG	8.42626
seq12_p04	TACCGACTTATATATGCGAATGCACATGAATAGACCGTCTTGATTCGCTTGACGCTGCTG	8.08746
seq12_p04	TACGGACTTATATATGCGAATGCACATGAATAGACCGTCTTGATTCGCTTGACGCTGCTG	8.01123
seq12_p05	TACTAACTTATATATGCGAATGCACATGAATAGACCGTCTTGATTCGCTTGACGCTGCTG	8.39017
seq12_p05	TACTTACTTATATATGCGAATGCACATGAATAGACCGTCTTGATTCGCTTGACGCTGCTG	8.14975
seq12_p05	TACTCACTTATATATGCGAATGCACATGAATAGACCGTCTTGATTCGCTTGACGCTGCTG	8.35315
seq12_p06	TACTGTCTTATATATGCGAATGCACATGAATAGACCGTCTTGATTCGCTTGACGCTGCTG	8.29002
seq12_p06	TACTGCCTTATATATGCGAATGCACATGAATAGACCGTCTTGATTCGCTTGACGCTGCTG	8.22159
seq12_p06	TACTGGCTTATATATGCGAATGCACATGAATAGACCGTCTTGATTCGCTTGACGCTGCTG	8.2738
seq12_p07	TACTGAATTATATATGCGAATGCACATGAATAGACCGTCTTGATTCGCTTGACGCTGCTG	8.07948
seq12_p07	TACTGATTTATATATGCGAATGCACATGAATAGACCGTCTTGATTCGCTTGACGCTGCTG	8.08481
seq12_p07	TACTGAGTTATATATGCGAATGCACATGAATAGACCGTCTTGATTCGCTTGACGCTGCTG	8.25739
seq12_p08	TACTGACATATATATGCGAATGCACATGAATAGACCGTCTTGATTCGCTTGACGCTGCTG	8.43463
seq12_p08	TACTGACCTATATATGCGAATGCACATGAATAGACCGTCTTGATTCGCTTGACGCTGCTG	8.12412
seq12_p08	TACTGACGTATATATGCGAATGCACATGAATAGACCGTCTTGATTCGCTTGACGCTGCTG	8.2384
seq12_p09	TACTGACTAATATATGCGAATGCACATGAATAGACCGTCTTGATTCGCTTGACGCTGCTG	8.25974
seq12_p09	TACTGACTCATATATGCGAATGCACATGAATAGACCGTCTTGATTCGCTTGACGCTGCTG	8.21675
seq12_p09	TACTGACTGATATATGCGAATGCACATGAATAGACCGTCTTGATTCGCTTGACGCTGCTG	8.26913
seq12_p10	TACTGACTTTTATATGCGAATGCACATGAATAGACCGTCTTGATTCGCTTGACGCTGCTG	8.18488
seq12_p10	TACTGACTTCTATATGCGAATGCACATGAATAGACCGTCTTGATTCGCTTGACGCTGCTG	8.39017
seq12_p10	TACTGACTTGTATATGCGAATGCACATGAATAGACCGTCTTGATTCGCTTGACGCTGCTG	8.13699
seq12_p11	TACTGACTTAAATATGCGAATGCACATGAATAGACCGTCTTGATTCGCTTGACGCTGCTG	8.34207
seq12_p11	TACTGACTTACATATGCGAATGCACATGAATAGACCGTCTTGATTCGCTTGACGCTGCTG	8.21917
seq12_p11	TACTGACTTAGATATGCGAATGCACATGAATAGACCGTCTTGATTCGCTTGACGCTGCTG	8.20945
seq12_p12	TACTGACTTATTTATGCGAATGCACATGAATAGACCGTCTTGATTCGCTTGACGCTGCTG	8.23601
seq12_p12	TACTGACTTATCTATGCGAATGCACATGAATAGACCGTCTTGATTCGCTTGACGCTGCTG	8.12928
seq12_p12	TACTGACTTATGTATGCGAATGCACATGAATAGACCGTCTTGATTCGCTTGACGCTGCTG	8.33316
seq12_p13	TACTGACTTATAAATGCGAATGCACATGAATAGACCGTCTTGATTCGCTTGACGCTGCTG	8.13186
seq12_p13	TACTGACTTATACATGCGAATGCACATGAATAGACCGTCTTGATTCGCTTGACGCTGCTG	8.23362
seq12_p13	TACTGACTTATAGATGCGAATGCACATGAATAGACCGTCTTGATTCGCTTGACGCTGCTG	8.44915
seq12_p14	TACTGACTTATATTTGCGAATGCACATGAATAGACCGTCTTGATTCGCTTGACGCTGCTG	8.22882
seq12_p14	TACTGACTTATATCTGCGAATGCACATGAATAGACCGTCTTGATTCGCTTGACGCTGCTG	8.20945
seq12_p14	TACTGACTTATATGTGCGAATGCACATGAATAGACCGTCTTGATTCGCTTGACGCTGCTG	8.38586
seq12_p15	TACTGACTTATATAAGCGAATGCACATGAATAGACCGTCTTGATTCGCTTGACGCTGCTG	8.41151
seq12_p15	TACTGACTTATATACGCGAATGCACATGAATAGACCGTCTTGATTCGCTTGACGCTGCTG	8.08481
seq12_p15	TACTGACTTATATAGGCGAATGCACATGAATAGACCGTCTTGATTCGCTTGACGCTGCTG	8.30834
seq12_p16	TACTGACTTATATATACGAATGCACATGAATAGACCGTCTTGATTCGCTTGACGCTGCTG	8.16491
seq12_p16	TACTGACTTATATATTCGAATGCACATGAATAGACCGTCTTGATTCGCTTGACGCTGCTG	8.05799
seq12_p16	TACTGACTTATATATCCGAATGCACATGAATAGACCGTCTTGATTCGCTTGACGCTGCTG	8.35094
seq12_p17	TACTGACTTATATATGAGAATGCACATGAATAGACCGTCTTGATTCGCTTGACGCTGCTG	8.19229
seq12_p17	TACTGACTTATATATGTGAATGCACATGAATAGACCGTCTTGATTCGCTTGACGCTGCTG	8.26913
seq12_p17	TACTGACTTATATATGGGAATGCACATGAATAGACCGTCTTGATTCGCTTGACGCTGCTG	8.31515
seq12_p18	TACTGACTTATATATGCAAATGCACATGAATAGACCGTCTTGATTCGCTTGACGCTGCTG	8.22159
seq12_p18	TACTGACTTATATATGCTAATGCACATGAATAGACCGTCTTGATTCGCTTGACGCTGCTG	8.20457
seq12_p18	TACTGACTTATATATGCCAATGCACATGAATAGACCGTCTTGATTCGCTTGACGCTGCTG	8.13699
seq12_p19	TACTGACTTATATATGCGTATGCACATGAATAGACCGTCTTGATTCGCTTGACGCTGCTG	8.25974
seq12_p19	TACTGACTTATATATGCGCATGCACATGAATAGACCGTCTTGATTCGCTTGACGCTGCTG	8.03617
seq12_p19	TACTGACTTATATATGCGGATGCACATGAATAGACCGTCTTGATTCGCTTGACGCTGCTG	8.30834
seq12_p20	TACTGACTTATATATGCGATTGCACATGAATAGACCGTCTTGATTCGCTTGACGCTGCTG	8.26209
seq12_p20	TACTGACTTATATATGCGACTGCACATGAATAGACCGTCTTGATTCGCTTGACGCTGCTG	8.1267
seq12_p20	TACTGACTTATATATGCGAGTGCACATGAATAGACCGTCTTGATTCGCTTGACGCTGCTG	8.33092
seq12_p21	TACTGACTTATATATGCGAAAGCACATGAATAGACCGTCTTGATTCGCTTGACGCTGCTG	8.25503
seq12_p21	TACTGACTTATATATGCGAACGCACATGAATAGACCGTCTTGATTCGCTTGACGCTGCTG	8.19476
seq12_p21	TACTGACTTATATATGCGAAGGCACATGAATAGACCGTCTTGATTCGCTTGACGCTGCTG	8.01123
seq12_p22	TACTGACTTATATATGCGAATACACATGAATAGACCGTCTTGATTCGCTTGACGCTGCTG	8.27146
seq12_p22	TACTGACTTATATATGCGAATTCACATGAATAGACCGTCTTGATTCGCTTGACGCTGCTG	8.30606
seq12_p22	TACTGACTTATATATGCGAATCCACATGAATAGACCGTCTTGATTCGCTTGACGCTGCTG	8.19722
seq12_p23	TACTGACTTATATATGCGAATGAACATGAATAGACCGTCTTGATTCGCTTGACGCTGCTG	8.28771
seq12_p23	TACTGACTTATATATGCGAATGTACATGAATAGACCGTCTTGATTCGCTTGACGCTGCTG	8.31061
seq12_p23	TACTGACTTATATATGCGAATGGACATGAATAGACCGTCTTGATTCGCTTGACGCTGCTG	8.30606
seq12_p24	TACTGACTTATATATGCGAATGCTCATGAATAGACCGTCTTGATTCGCTTGACGCTGCTG	8.09011
seq12_p24	TACTGACTTATATATGCGAATGCCCATGAATAGACCGTCTTGATTCGCTTGACGCTGCTG	8.27612
seq12_p24	TACTGACTTATATATGCGAATGCGCATGAATAGACCGTCTTGATTCGCTTGACGCTGCTG	8.09276
seq12_p25	TACTGACTTATATATGCGAATGCAAATGAATAGACCGTCTTGATTCGCTTGACGCTGCTG	8.10329
seq12_p25	TACTGACTTATATATGCGAATGCATATGAATAGACCGTCTTGATTCGCTTGACGCTGCTG	8.37504
seq12_p25	TACTGACTTATATATGCGAATGCAGATGAATAGACCGTCTTGATTCGCTTGACGCTGCTG	8.15228
seq12_p26	TACTGACTTATATATGCGAATGCACTTGAATAGACCGTCTTGATTCGCTTGACGCTGCTG	8.3443
seq12_p26	TACTGACTTATATATGCGAATGCACCTGAATAGACCGTCTTGATTCGCTTGACGCTGCTG	8.2384
seq12_p26	TACTGACTTATATATGCGAATGCACGTGAATAGACCGTCTTGATTCGCTTGACGCTGCTG	8.14211
seq12_p27	TACTGACTTATATATGCGAATGCACAAGAATAGACCGTCTTGATTCGCTTGACGCTGCTG	8.13955
seq12_p27	TACTGACTTATATATGCGAATGCACACGAATAGACCGTCTTGATTCGCTTGACGCTGCTG	8.45738
seq12_p27	TACTGACTTATATATGCGAATGCACAGGAATAGACCGTCTTGATTCGCTTGACGCTGCTG	8.29692
seq12_p28	TACTGACTTATATATGCGAATGCACATAAATAGACCGTCTTGATTCGCTTGACGCTGCTG	8.10591
seq12_p28	TACTGACTTATATATGCGAATGCACATTAATAGACCGTCTTGATTCGCTTGACGCTGCTG	8.25267
seq12_p28	TACTGACTTATATATGCGAATGCACATCAATAGACCGTCTTGATTCGCTTGACGCTGCTG	8.31741
seq12_p29	TACTGACTTATATATGCGAATGCACATGTATAGACCGTCTTGATTCGCTTGACGCTGCTG	8.24793
seq12_p29	TACTGACTTATATATGCGAATGCACATGCATAGACCGTCTTGATTCGCTTGACGCTGCTG	8.0607
seq12_p29	TACTGACTTATATATGCGAATGCACATGGATAGACCGTCTTGATTCGCTTGACGCTGCTG	8.35535
seq12_p30	TACTGACTTATATATGCGAATGCACATGATTAGACCGTCTTGATTCGCTTGACGCTGCTG	8.13699
seq12_p30	TACTGACTTATATATGCGAATGCACATGACTAGACCGTCTTGATTCGCTTGACGCTGCTG	8.22882
seq12_p30	TACTGACTTATATATGCGAATGCACATGAGTAGACCGTCTTGATTCGCTTGACGCTGCTG	8.14466
seq12_p31	TACTGACTTATATATGCGAATGCACATGAAAAGACCGTCTTGATTCGCTTGACGCTGCTG	8.19722
seq12_p31	TACTGACTTATATATGCGAATGCACATGAACAGACCGTCTTGATTCGCTTGACGCTGCTG	8.01959
seq12_p31	TACTGACTTATATATGCGAATGCACATGAAGAGACCGTCTTGATTCGCTTGACGCTGCTG	8.11634
seq12_p32	TACTGACTTATATATGCGAATGCACATGAATTGACCGTCTTGATTCGCTTGACGCTGCTG	8.28771
seq12_p32	TACTGACTTATATATGCGAATGCACATGAATCGACCGTCTTGATTCGCTTGACGCTGCTG	8.33539
seq12_p32	TACTGACTTATATATGCGAATGCACATGAATGGACCGTCTTGATTCGCTTGACGCTGCTG	8.43045
seq12_p33	TACTGACTTATATATGCGAATGCACATGAATAAACCGTCTTGATTCGCTTGACGCTGCTG	8.0607
seq12_p33	TACTGACTTATATATGCGAATGCACATGAATATACCGTCTTGATTCGCTTGACGCTGCTG	8.19476
seq12_p33	TACTGACTTATATATGCGAATGCACATGAATACACCGTCTTGATTCGCTTGACGCTGCTG	8.21432
seq12_p34	TACTGACTTATATATGCGAATGCACATGAATAGTCCGTCTTGATTCGCTTGACGCTGCTG	8.17991
seq12_p34	TACTGACTTATATATGCGAATGCACATGAATAGCCCGTCTTGATTCGCTTGACGCTGCTG	8.2503
seq12_p34	TACTGACTTATATATGCGAATGCACATGAATAGGCCGTCTTGATTCGCTTGACGCTGCTG	8.29002
seq12_p35	TACTGACTTATATATGCGAATGCACATGAATAGAACGTCTTGATTCGCTTGACGCTGCTG	8.1472
seq12_p35	TACTGACTTATATATGCGAATGCACATGAATAGATCGTCTTGATTCGCTTGACGCTGCTG	8.16742
seq12_p35	TACTGACTTATATATGCGAATGCACATGAATAGAGCGTCTTGATTCGCTTGACGCTGCTG	8.21432
seq12_p36	TACTGACTTATATATGCGAATGCACATGAATAGACAGTCTTGATTCGCTTGACGCTGCTG	8.28771
seq12_p36	TACTGACTTATATATGCGAATGCACATGAATAGACTGTCTTGATTCGCTTGACGCTGCTG	8.2384
seq12_p36	TACTGACTTATATATGCGAATGCACATGAATAGACGGTCTTGATTCGCTTGACGCTGCTG	8.23601

## Sheet: ELK1
Name	Sequence	Signal
seq01_wt0	CGGAAGTGTCGTAAACGTCGGATATCCGGTTCTTCTGTCTTGATTCGCTTGACGCTGCTG	12.3782
seq02_wt0	GCTGCTGCGGTGCATACCCCACCGGATGTGACCCCGGTCTTGATTCGCTTGACGCTGCTG	10.2779
seq03_wt0	TAAAGGGAAGACGGTTGTGGTAGTTCCGGGTATTAAGTCTTGATTCGCTTGACGCTGCTG	11.1286
seq04_wt0	GGAAAAAGGCCCAGGGTAACACCGGAAGTGGGCTTAGTCTTGATTCGCTTGACGCTGCTG	10.9625
seq05_wt0	TCCGGCTACCAGCTCCACCCACTTCAGGCCTTGTAGGTCTTGATTCGCTTGACGCTGCTG	8.95565
seq06_wt0	CAGCATAGGACTTCTTCCCTGAAGCAATTGATAACCGTCTTGATTCGCTTGACGCTGCTG	8.90839
seq07_wt0	CTGGGACTTGACCCAACTCTGCCACGTGGGTCGTTTGTCTTGATTCGCTTGACGCTGCTG	8.87036
seq08_wt0	GATTAATTTCTGCCCTTATTCGCACGTGCCATAACAGTCTTGATTCGCTTGACGCTGCTG	8.92184
seq09_wt0	TGTCGGGTAAGGGAATGTAGATCACGTGAATGAAAAGTCTTGATTCGCTTGACGCTGCTG	8.82655
seq10_wt0	GTGTATAGGATCCCATCCAACACACGTGTTAAAATGGTCTTGATTCGCTTGACGCTGCTG	8.85019
seq11_wt0	CACAATTTTTACAGTAATGTAGCACGCGTAACTCCTGTCTTGATTCGCTTGACGCTGCTG	8.82972
seq12_wt0	TACTGACTTATATATGCGAATGCACATGAATAGACCGTCTTGATTCGCTTGACGCTGCTG	8.91139
seq01_p01	AGGAAGTGTCGTAAACGTCGGATATCCGGTTCTTCTGTCTTGATTCGCTTGACGCTGCTG	12.344
seq01_p01	TGGAAGTGTCGTAAACGTCGGATATCCGGTTCTTCTGTCTTGATTCGCTTGACGCTGCTG	12.5162
seq01_p01	GGGAAGTGTCGTAAACGTCGGATATCCGGTTCTTCTGTCTTGATTCGCTTGACGCTGCTG	12.5703
seq01_p02	CAGAAGTGTCGTAAACGTCGGATATCCGGTTCTTCTGTCTTGATTCGCTTGACGCTGCTG	12.6129
seq01_p02	CTGAAGTGTCGTAAACGTCGGATATCCGGTTCTTCTGTCTTGATTCGCTTGACGCTGCTG	12.2583
seq01_p02	CCGAAGTGTCGTAAACGTCGGATATCCGGTTCTTCTGTCTTGATTCGCTTGACGCTGCTG	12.6358
seq01_p03	CGAAAGTGTCGTAAACGTCGGATATCCGGTTCTTCTGTCTTGATTCGCTTGACGCTGCTG	12.5303
seq01_p03	CGTAAGTGTCGTAAACGTCGGATATCCGGTTCTTCTGTCTTGATTCGCTTGACGCTGCTG	12.4419
seq01_p03	CGCAAGTGTCGTAAACGTCGGATATCCGGTTCTTCTGTCTTGATTCGCTTGACGCTGCTG	12.5991
seq01_p04	CGGTAGTGTCGTAAACGTCGGATATCCGGTTCTTCTGTCTTGATTCGCTTGACGCTGCTG	12.4821
seq01_p04	CGGCAGTGTCGTAAACGTCGGATATCCGGTTCTTCTGTCTTGATTCGCTTGACGCTGCTG	12.1969
seq01_p04	CGGGAGTGTCGTAAACGTCGGATATCCGGTTCTTCTGTCTTGATTCGCTTGACGCTGCTG	12.1325
seq01_p05	CGGATGTGTCGTAAACGTCGGATATCCGGTTCTTCTGTCTTGATTCGCTTGACGCTGCTG	12.1988
seq01_p05	CGGACGTGTCGTAAACGTCGGATATCCGGTTCTTCTGTCTTGATTCGCTTGACGCTGCTG	12.2006
seq01_p05	CGGAGGTGTCGTAAACGTCGGATATCCGGTTCTTCTGTCTTGATTCGCTTGACGCTGCTG	12.1894
seq01_p06	CGGAAATGTCGTAAACGTCGGATATCCGGTTCTTCTGTCTTGATTCGCTTGACGCTGCTG	12.5792
seq01_p06	CGGAATTGTCGTAAACGTCGGATATCCGGTTCTTCTGTCTTGATTCGCTTGACGCTGCTG	12.7809
seq01_p06	CGGAACTGTCGTAAACGTCGGATATCCGGTTCTTCTGTCTTGATTCGCTTGACGCTGCTG	12.531
seq01_p07	CGGAAGAGTCGTAAACGTCGGATATCCGGTTCTTCTGTCTTGATTCGCTTGACGCTGCTG	12.318
seq01_p07	CGGAAGCGTCGTAAACGTCGGATATCCGGTTCTTCTGTCTTGATTCGCTTGACGCTGCTG	12.4552
seq01_p07	CGGAAGGGTCGTAAACGTCGGATATCCGGTTCTTCTGTCTTGATTCGCTTGACGCTGCTG	12.1261
seq01_p08	CGGAAGTATCGTAAACGTCGGATATCCGGTTCTTCTGTCTTGATTCGCTTGACGCTGCTG	12.0095
seq01_p08	CGGAAGTTTCGTAAACGTCGGATATCCGGTTCTTCTGTCTTGATTCGCTTGACGCTGCTG	12.1333
seq01_p08	CGGAAGTCTCGTAAACGTCGGATATCCGGTTCTTCTGTCTTGATTCGCTTGACGCTGCTG	11.9848
seq01_p09	CGGAAGTGACGTAAACGTCGGATATCCGGTTCTTCTGTCTTGATTCGCTTGACGCTGCTG	12.259
seq01_p09	CGGAAGTGCCGTAAACGTCGGATATCCGGTTCTTCTGTCTTGATTCGCTTGACGCTGCTG	12.5159
seq01_p09	CGGAAGTGGCGTAAACGTCGGATATCCGGTTCTTCTGTCTTGATTCGCTTGACGCTGCTG	12.1082
seq01_p10	CGGAAGTGTAGTAAACGTCGGATATCCGGTTCTTCTGTCTTGATTCGCTTGACGCTGCTG	12.1437
seq01_p10	CGGAAGTGTTGTAAACGTCGGATATCCGGTTCTTCTGTCTTGATTCGCTTGACGCTGCTG	12.0375
seq01_p10	CGGAAGTGTGGTAAACGTCGGATATCCGGTTCTTCTGTCTTGATTCGCTTGACGCTGCTG	12.0189
seq01_p11	CGGAAGTGTCATAAACGTCGGATATCCGGTTCTTCTGTCTTGATTCGCTTGACGCTGCTG	12.138
seq01_p11	CGGAAGTGTCTTAAACGTCGGATATCCGGTTCTTCTGTCTTGATTCGCTTGACGCTGCTG	12.1039
seq01_p11	CGGAAGTGTCCTAAACGTCGGATATCCGGTTCTTCTGTCTTGATTCGCTTGACGCTGCTG	12.368
seq01_p12	CGGAAGTGTCGAAAACGTCGGATATCCGGTTCTTCTGTCTTGATTCGCTTGACGCTGCTG	12.4155
seq01_p12	CGGAAGTGTCGCAAACGTCGGATATCCGGTTCTTCTGTCTTGATTCGCTTGACGCTGCTG	12.5489
seq01_p12	CGGAAGTGTCGGAAACGTCGGATATCCGGTTCTTCTGTCTTGATTCGCTTGACGCTGCTG	13.4914
seq01_p13	CGGAAGTGTCGTTAACGTCGGATATCCGGTTCTTCTGTCTTGATTCGCTTGACGCTGCTG	12.5755
seq01_p13	CGGAAGTGTCGTCAACGTCGGATATCCGGTTCTTCTGTCTTGATTCGCTTGACGCTGCTG	12.5535
seq01_p13	CGGAAGTGTCGTGAACGTCGGATATCCGGTTCTTCTGTCTTGATTCGCTTGACGCTGCTG	11.8465
seq01_p14	CGGAAGTGTCGTATACGTCGGATATCCGGTTCTTCTGTCTTGATTCGCTTGACGCTGCTG	12.5145
seq01_p14	CGGAAGTGTCGTACACGTCGGATATCCGGTTCTTCTGTCTTGATTCGCTTGACGCTGCTG	12.2098
seq01_p14	CGGAAGTGTCGTAGACGTCGGATATCCGGTTCTTCTGTCTTGATTCGCTTGACGCTGCTG	12.2777
seq01_p15	CGGAAGTGTCGTAATCGTCGGATATCCGGTTCTTCTGTCTTGATTCGCTTGACGCTGCTG	12.4774
seq01_p15	CGGAAGTGTCGTAACCGTCGGATATCCGGTTCTTCTGTCTTGATTCGCTTGACGCTGCTG	12.5092
seq01_p15	CGGAAGTGTCGTAAGCGTCGGATATCCGGTTCTTCTGTCTTGATTCGCTTGACGCTGCTG	12.3617
seq01_p16	CGGAAGTGTCGTAAAAGTCGGATATCCGGTTCTTCTGTCTTGATTCGCTTGACGCTGCTG	12.4922
seq01_p16	CGGAAGTGTCGTAAATGTCGGATATCCGGTTCTTCTGTCTTGATTCGCTTGACGCTGCTG	12.7371
seq01_p16	CGGAAGTGTCGTAAAGGTCGGATATCCGGTTCTTCTGTCTTGATTCGCTTGACGCTGCTG	12.4463
seq01_p17	CGGAAGTGTCGTAAACATCGGATATCCGGTTCTTCTGTCTTGATTCGCTTGACGCTGCTG	12.6008
seq01_p17	CGGAAGTGTCGTAAACTTCGGATATCCGGTTCTTCTGTCTTGATTCGCTTGACGCTGCTG	12.2816
seq01_p17	CGGAAGTGTCGTAAACCTCGGATATCCGGTTCTTCTGTCTTGATTCGCTTGACGCTGCTG	12.1955
seq01_p18	CGGAAGTGTCGTAAACGACGGATATCCGGTTCTTCTGTCTTGATTCGCTTGACGCTGCTG	12.6754
seq01_p18	CGGAAGTGTCGTAAACGCCGGATATCCGGTTCTTCTGTCTTGATTCGCTTGACGCTGCTG	13.2803
seq01_p18	CGGAAGTGTCGTAAACGGCGGATATCCGGTTCTTCTGTCTTGATTCGCTTGACGCTGCTG	12.6121
seq01_p19	CGGAAGTGTCGTAAACGTAGGATATCCGGTTCTTCTGTCTTGATTCGCTTGACGCTGCTG	11.8041
seq01_p19	CGGAAGTGTCGTAAACGTTGGATATCCGGTTCTTCTGTCTTGATTCGCTTGACGCTGCTG	11.4468
seq01_p19	CGGAAGTGTCGTAAACGTGGGATATCCGGTTCTTCTGTCTTGATTCGCTTGACGCTGCTG	11.3888
seq01_p20	CGGAAGTGTCGTAAACGTCAGATATCCGGTTCTTCTGTCTTGATTCGCTTGACGCTGCTG	11.188
seq01_p20	CGGAAGTGTCGTAAACGTCTGATATCCGGTTCTTCTGTCTTGATTCGCTTGACGCTGCTG	11.1212
seq01_p20	CGGAAGTGTCGTAAACGTCCGATATCCGGTTCTTCTGTCTTGATTCGCTTGACGCTGCTG	12.3004
seq01_p21	CGGAAGTGTCGTAAACGTCGAATATCCGGTTCTTCTGTCTTGATTCGCTTGACGCTGCTG	11.6519
seq01_p21	CGGAAGTGTCGTAAACGTCGTATATCCGGTTCTTCTGTCTTGATTCGCTTGACGCTGCTG	11.3233
seq01_p21	CGGAAGTGTCGTAAACGTCGCATATCCGGTTCTTCTGTCTTGATTCGCTTGACGCTGCTG	11.55
seq01_p22	CGGAAGTGTCGTAAACGTCGGTTATCCGGTTCTTCTGTCTTGATTCGCTTGACGCTGCTG	10.1466
seq01_p22	CGGAAGTGTCGTAAACGTCGGCTATCCGGTTCTTCTGTCTTGATTCGCTTGACGCTGCTG	9.69087
seq01_p22	CGGAAGTGTCGTAAACGTCGGGTATCCGGTTCTTCTGTCTTGATTCGCTTGACGCTGCTG	11.1923
seq01_p23	CGGAAGTGTCGTAAACGTCGGAAATCCGGTTCTTCTGTCTTGATTCGCTTGACGCTGCTG	11.8905
seq01_p23	CGGAAGTGTCGTAAACGTCGGACATCCGGTTCTTCTGTCTTGATTCGCTTGACGCTGCTG	12.4003
seq01_p23	CGGAAGTGTCGTAAACGTCGGAGATCCGGTTCTTCTGTCTTGATTCGCTTGACGCTGCTG	10.8037
seq01_p24	CGGAAGTGTCGTAAACGTCGGATTTCCGGTTCTTCTGTCTTGATTCGCTTGACGCTGCTG	12.3828
seq01_p24	CGGAAGTGTCGTAAACGTCGGATCTCCGGTTCTTCTGTCTTGATTCGCTTGACGCTGCTG	9.32418
seq01_p24	CGGAAGTGTCGTAAACGTCGGATGTCCGGTTCTTCTGTCTTGATTCGCTTGACGCTGCTG	11.6636
seq01_p25	CGGAAGTGTCGTAAACGTCGGATAACCGGTTCTTCTGTCTTGATTCGCTTGACGCTGCTG	8.89785
seq01_p25	CGGAAGTGTCGTAAACGTCGGATACCCGGTTCTTCTGTCTTGATTCGCTTGACGCTGCTG	9.28771
seq01_p25	CGGAAGTGTCGTAAACGTCGGATAGCCGGTTCTTCTGTCTTGATTCGCTTGACGCTGCTG	9.0348
seq01_p26	CGGAAGTGTCGTAAACGTCGGATATACGGTTCTTCTGTCTTGATTCGCTTGACGCTGCTG	9.28656
seq01_p26	CGGAAGTGTCGTAAACGTCGGATATTCGGTTCTTCTGTCTTGATTCGCTTGACGCTGCTG	9.15735
seq01_p26	CGGAAGTGTCGTAAACGTCGGATATGCGGTTCTTCTGTCTTGATTCGCTTGACGCTGCTG	9.16491
seq01_p27	CGGAAGTGTCGTAAACGTCGGATATCAGGTTCTTCTGTCTTGATTCGCTTGACGCTGCTG	9.10329
seq01_p27	CGGAAGTGTCGTAAACGTCGGATATCTGGTTCTTCTGTCTTGATTCGCTTGACGCTGCTG	9.03755
seq01_p27	CGGAAGTGTCGTAAACGTCGGATATCGGGTTCTTCTGTCTTGATTCGCTTGACGCTGCTG	9.05934
seq01_p28	CGGAAGTGTCGTAAACGTCGGATATCCAGTTCTTCTGTCTTGATTCGCTTGACGCTGCTG	9.1472
seq01_p28	CGGAAGTGTCGTAAACGTCGGATATCCTGTTCTTCTGTCTTGATTCGCTTGACGCTGCTG	10.4383
seq01_p28	CGGAAGTGTCGTAAACGTCGGATATCCCGTTCTTCTGTCTTGATTCGCTTGACGCTGCTG	9.21553
seq01_p29	CGGAAGTGTCGTAAACGTCGGATATCCGATTCTTCTGTCTTGATTCGCTTGACGCTGCTG	11.0861
seq01_p29	CGGAAGTGTCGTAAACGTCGGATATCCGTTTCTTCTGTCTTGATTCGCTTGACGCTGCTG	11.536
seq01_p29	CGGAAGTGTCGTAAACGTCGGATATCCGCTTCTTCTGTCTTGATTCGCTTGACGCTGCTG	11.5194
seq01_p30	CGGAAGTGTCGTAAACGTCGGATATCCGGATCTTCTGTCTTGATTCGCTTGACGCTGCTG	11.7622
seq01_p30	CGGAAGTGTCGTAAACGTCGGATATCCGGCTCTTCTGTCTTGATTCGCTTGACGCTGCTG	12.3518
seq01_p30	CGGAAGTGTCGTAAACGTCGGATATCCGGGTCTTCTGTCTTGATTCGCTTGACGCTGCTG	11.9149
seq01_p31	CGGAAGTGTCGTAAACGTCGGATATCCGGTACTTCTGTCTTGATTCGCTTGACGCTGCTG	12.3483
seq01_p31	CGGAAGTGTCGTAAACGTCGGATATCCGGTCCTTCTGTCTTGATTCGCTTGACGCTGCTG	12.5865
seq01_p31	CGGAAGTGTCGTAAACGTCGGATATCCGGTGCTTCTGTCTTGATTCGCTTGACGCTGCTG	12.5152
seq01_p32	CGGAAGTGTCGTAAACGTCGGATATCCGGTTATTCTGTCTTGATTCGCTTGACGCTGCTG	12.4799
seq01_p32	CGGAAGTGTCGTAAACGTCGGATATCCGGTTTTTCTGTCTTGATTCGCTTGACGCTGCTG	12.4551
seq01_p32	CGGAAGTGTCGTAAACGTCGGATATCCGGTTGTTCTGTCTTGATTCGCTTGACGCTGCTG	12.5059
seq01_p33	CGGAAGTGTCGTAAACGTCGGATATCCGGTTCATCTGTCTTGATTCGCTTGACGCTGCTG	12.5575
seq01_p33	CGGAAGTGTCGTAAACGTCGGATATCCGGTTCCTCTGTCTTGATTCGCTTGACGCTGCTG	12.5068
seq01_p33	CGGAAGTGTCGTAAACGTCGGATATCCGGTTCGTCTGTCTTGATTCGCTTGACGCTGCTG	12.4367
seq01_p34	CGGAAGTGTCGTAAACGTCGGATATCCGGTTCTACTGTCTTGATTCGCTTGACGCTGCTG	12.4103
seq01_p34	CGGAAGTGTCGTAAACGTCGGATATCCGGTTCTCCTGTCTTGATTCGCTTGACGCTGCTG	12.5555
seq01_p34	CGGAAGTGTCGTAAACGTCGGATATCCGGTTCTGCTGTCTTGATTCGCTTGACGCTGCTG	12.4832
seq01_p35	CGGAAGTGTCGTAAACGTCGGATATCCGGTTCTTATGTCTTGATTCGCTTGACGCTGCTG	12.437
seq01_p35	CGGAAGTGTCGTAAACGTCGGATATCCGGTTCTTTTGTCTTGATTCGCTTGACGCTGCTG	12.4535
seq01_p35	CGGAAGTGTCGTAAACGTCGGATATCCGGTTCTTGTGTCTTGATTCGCTTGACGCTGCTG	12.5915
seq01_p36	CGGAAGTGTCGTAAACGTCGGATATCCGGTTCTTCAGTCTTGATTCGCTTGACGCTGCTG	12.601
seq01_p36	CGGAAGTGTCGTAAACGTCGGATATCCGGTTCTTCCGTCTTGATTCGCTTGACGCTGCTG	12.9687
seq01_p36	CGGAAGTGTCGTAAACGTCGGATATCCGGTTCTTCGGTCTTGATTCGCTTGACGCTGCTG	12.4477
seq02_p01	ACTGCTGCGGTGCATACCCCACCGGATGTGACCCCGGTCTTGATTCGCTTGACGCTGCTG	10.4383
seq02_p01	TCTGCTGCGGTGCATACCCCACCGGATGTGACCCCGGTCTTGATTCGCTTGACGCTGCTG	10.1325
seq02_p01	CCTGCTGCGGTGCATACCCCACCGGATGTGACCCCGGTCTTGATTCGCTTGACGCTGCTG	10.2125
seq02_p02	GATGCTGCGGTGCATACCCCACCGGATGTGACCCCGGTCTTGATTCGCTTGACGCTGCTG	10.207
seq02_p02	GTTGCTGCGGTGCATACCCCACCGGATGTGACCCCGGTCTTGATTCGCTTGACGCTGCTG	10.2342
seq02_p02	GGTGCTGCGGTGCATACCCCACCGGATGTGACCCCGGTCTTGATTCGCTTGACGCTGCTG	10.3404
seq02_p03	GCAGCTGCGGTGCATACCCCACCGGATGTGACCCCGGTCTTGATTCGCTTGACGCTGCTG	10.1389
seq02_p03	GCCGCTGCGGTGCATACCCCACCGGATGTGACCCCGGTCTTGATTCGCTTGACGCTGCTG	10.1434
seq02_p03	GCGGCTGCGGTGCATACCCCACCGGATGTGACCCCGGTCTTGATTCGCTTGACGCTGCTG	10.0244
seq02_p04	GCTACTGCGGTGCATACCCCACCGGATGTGACCCCGGTCTTGATTCGCTTGACGCTGCTG	10.1731
seq02_p04	GCTTCTGCGGTGCATACCCCACCGGATGTGACCCCGGTCTTGATTCGCTTGACGCTGCTG	10.2935
seq02_p04	GCTCCTGCGGTGCATACCCCACCGGATGTGACCCCGGTCTTGATTCGCTTGACGCTGCTG	10.3157
seq02_p05	GCTGATGCGGTGCATACCCCACCGGATGTGACCCCGGTCTTGATTCGCTTGACGCTGCTG	10.1548
seq02_p05	GCTGTTGCGGTGCATACCCCACCGGATGTGACCCCGGTCTTGATTCGCTTGACGCTGCTG	10.3526
seq02_p05	GCTGGTGCGGTGCATACCCCACCGGATGTGACCCCGGTCTTGATTCGCTTGACGCTGCTG	10.2432
seq02_p06	GCTGCAGCGGTGCATACCCCACCGGATGTGACCCCGGTCTTGATTCGCTTGACGCTGCTG	10.1228
seq02_p06	GCTGCCGCGGTGCATACCCCACCGGATGTGACCCCGGTCTTGATTCGCTTGACGCTGCTG	10.5367
seq02_p06	GCTGCGGCGGTGCATACCCCACCGGATGTGACCCCGGTCTTGATTCGCTTGACGCTGCTG	10.444
seq02_p07	GCTGCTACGGTGCATACCCCACCGGATGTGACCCCGGTCTTGATTCGCTTGACGCTGCTG	10.3157
seq02_p07	GCTGCTTCGGTGCATACCCCACCGGATGTGACCCCGGTCTTGATTCGCTTGACGCTGCTG	10.2149
seq02_p07	GCTGCTCCGGTGCATACCCCACCGGATGTGACCCCGGTCTTGATTCGCTTGACGCTGCTG	12.3238
seq02_p08	GCTGCTGAGGTGCATACCCCACCGGATGTGACCCCGGTCTTGATTCGCTTGACGCTGCTG	10.1536
seq02_p08	GCTGCTGTGGTGCATACCCCACCGGATGTGACCCCGGTCTTGATTCGCTTGACGCTGCTG	10.3554
seq02_p08	GCTGCTGGGGTGCATACCCCACCGGATGTGACCCCGGTCTTGATTCGCTTGACGCTGCTG	9.93517
seq02_p09	GCTGCTGCAGTGCATACCCCACCGGATGTGACCCCGGTCTTGATTCGCTTGACGCTGCTG	10.0961
seq02_p09	GCTGCTGCTGTGCATACCCCACCGGATGTGACCCCGGTCTTGATTCGCTTGACGCTGCTG	10.1749
seq02_p09	GCTGCTGCCGTGCATACCCCACCGGATGTGACCCCGGTCTTGATTCGCTTGACGCTGCTG	10.3778
seq02_p10	GCTGCTGCGATGCATACCCCACCGGATGTGACCCCGGTCTTGATTCGCTTGACGCTGCTG	10.3061
seq02_p10	GCTGCTGCGTTGCATACCCCACCGGATGTGACCCCGGTCTTGATTCGCTTGACGCTGCTG	10.1118
seq02_p10	GCTGCTGCGCTGCATACCCCACCGGATGTGACCCCGGTCTTGATTCGCTTGACGCTGCTG	10.1517
seq02_p11	GCTGCTGCGGAGCATACCCCACCGGATGTGACCCCGGTCTTGATTCGCTTGACGCTGCTG	10.3061
seq02_p11	GCTGCTGCGGCGCATACCCCACCGGATGTGACCCCGGTCTTGATTCGCTTGACGCTGCTG	10.2396
seq02_p11	GCTGCTGCGGGGCATACCCCACCGGATGTGACCCCGGTCTTGATTCGCTTGACGCTGCTG	10.2533
seq02_p12	GCTGCTGCGGTACATACCCCACCGGATGTGACCCCGGTCTTGATTCGCTTGACGCTGCTG	10.3487
seq02_p12	GCTGCTGCGGTTCATACCCCACCGGATGTGACCCCGGTCTTGATTCGCTTGACGCTGCTG	10.318
seq02_p12	GCTGCTGCGGTCCATACCCCACCGGATGTGACCCCGGTCTTGATTCGCTTGACGCTGCTG	10.3231
seq02_p13	GCTGCTGCGGTGAATACCCCACCGGATGTGACCCCGGTCTTGATTCGCTTGACGCTGCTG	10.3674
seq02_p13	GCTGCTGCGGTGTATACCCCACCGGATGTGACCCCGGTCTTGATTCGCTTGACGCTGCTG	10.242
seq02_p13	GCTGCTGCGGTGGATACCCCACCGGATGTGACCCCGGTCTTGATTCGCTTGACGCTGCTG	10.4273
seq02_p14	GCTGCTGCGGTGCTTACCCCACCGGATGTGACCCCGGTCTTGATTCGCTTGACGCTGCTG	10.1867
seq02_p14	GCTGCTGCGGTGCCTACCCCACCGGATGTGACCCCGGTCTTGATTCGCTTGACGCTGCTG	10.2603
seq02_p14	GCTGCTGCGGTGCGTACCCCACCGGATGTGACCCCGGTCTTGATTCGCTTGACGCTGCTG	10.2609
seq02_p15	GCTGCTGCGGTGCAAACCCCACCGGATGTGACCCCGGTCTTGATTCGCTTGACGCTGCTG	10.204
seq02_p15	GCTGCTGCGGTGCACACCCCACCGGATGTGACCCCGGTCTTGATTCGCTTGACGCTGCTG	10.2837
seq02_p15	GCTGCTGCGGTGCAGACCCCACCGGATGTGACCCCGGTCTTGATTCGCTTGACGCTGCTG	10.2473
seq02_p16	GCTGCTGCGGTGCATTCCCCACCGGATGTGACCCCGGTCTTGATTCGCTTGACGCTGCTG	10.0049
seq02_p16	GCTGCTGCGGTGCATCCCCCACCGGATGTGACCCCGGTCTTGATTCGCTTGACGCTGCTG	10.3129
seq02_p16	GCTGCTGCGGTGCATGCCCCACCGGATGTGACCCCGGTCTTGATTCGCTTGACGCTGCTG	10.2378
seq02_p17	GCTGCTGCGGTGCATAACCCACCGGATGTGACCCCGGTCTTGATTCGCTTGACGCTGCTG	10.2027
seq02_p17	GCTGCTGCGGTGCATATCCCACCGGATGTGACCCCGGTCTTGATTCGCTTGACGCTGCTG	10.2318
seq02_p17	GCTGCTGCGGTGCATAGCCCACCGGATGTGACCCCGGTCTTGATTCGCTTGACGCTGCTG	10.3707
seq02_p18	GCTGCTGCGGTGCATACACCACCGGATGTGACCCCGGTCTTGATTCGCTTGACGCTGCTG	10.1923
seq02_p18	GCTGCTGCGGTGCATACTCCACCGGATGTGACCCCGGTCTTGATTCGCTTGACGCTGCTG	10.137
seq02_p18	GCTGCTGCGGTGCATACGCCACCGGATGTGACCCCGGTCTTGATTCGCTTGACGCTGCTG	10.352
seq02_p19	GCTGCTGCGGTGCATACCACACCGGATGTGACCCCGGTCTTGATTCGCTTGACGCTGCTG	10.2674
seq02_p19	GCTGCTGCGGTGCATACCTCACCGGATGTGACCCCGGTCTTGATTCGCTTGACGCTGCTG	10.0519
seq02_p19	GCTGCTGCGGTGCATACCGCACCGGATGTGACCCCGGTCTTGATTCGCTTGACGCTGCTG	10.3982
seq02_p20	GCTGCTGCGGTGCATACCCAACCGGATGTGACCCCGGTCTTGATTCGCTTGACGCTGCTG	10.3993
seq02_p20	GCTGCTGCGGTGCATACCCTACCGGATGTGACCCCGGTCTTGATTCGCTTGACGCTGCTG	10.1007
seq02_p20	GCTGCTGCGGTGCATACCCGACCGGATGTGACCCCGGTCTTGATTCGCTTGACGCTGCTG	10.4589
seq02_p21	GCTGCTGCGGTGCATACCCCTCCGGATGTGACCCCGGTCTTGATTCGCTTGACGCTGCTG	9.58871
seq02_p21	GCTGCTGCGGTGCATACCCCCCCGGATGTGACCCCGGTCTTGATTCGCTTGACGCTGCTG	9.5708
seq02_p21	GCTGCTGCGGTGCATACCCCGCCGGATGTGACCCCGGTCTTGATTCGCTTGACGCTGCTG	10.543
seq02_p22	GCTGCTGCGGTGCATACCCCAACGGATGTGACCCCGGTCTTGATTCGCTTGACGCTGCTG	9.20579
seq02_p22	GCTGCTGCGGTGCATACCCCATCGGATGTGACCCCGGTCTTGATTCGCTTGACGCTGCTG	9.04712
seq02_p22	GCTGCTGCGGTGCATACCCCAGCGGATGTGACCCCGGTCTTGATTCGCTTGACGCTGCTG	9.14338
seq02_p23	GCTGCTGCGGTGCATACCCCACAGGATGTGACCCCGGTCTTGATTCGCTTGACGCTGCTG	9.07815
seq02_p23	GCTGCTGCGGTGCATACCCCACTGGATGTGACCCCGGTCTTGATTCGCTTGACGCTGCTG	8.91737
seq02_p23	GCTGCTGCGGTGCATACCCCACGGGATGTGACCCCGGTCTTGATTCGCTTGACGCTGCTG	8.82496
seq02_p24	GCTGCTGCGGTGCATACCCCACCAGATGTGACCCCGGTCTTGATTCGCTTGACGCTGCTG	8.85953
seq02_p24	GCTGCTGCGGTGCATACCCCACCTGATGTGACCCCGGTCTTGATTCGCTTGACGCTGCTG	8.91737
seq02_p24	GCTGCTGCGGTGCATACCCCACCCGATGTGACCCCGGTCTTGATTCGCTTGACGCTGCTG	8.86109
seq02_p25	GCTGCTGCGGTGCATACCCCACCGAATGTGACCCCGGTCTTGATTCGCTTGACGCTGCTG	8.89633
seq02_p25	GCTGCTGCGGTGCATACCCCACCGTATGTGACCCCGGTCTTGATTCGCTTGACGCTGCTG	8.85798
seq02_p25	GCTGCTGCGGTGCATACCCCACCGCATGTGACCCCGGTCTTGATTCGCTTGACGCTGCTG	8.99435
seq02_p26	GCTGCTGCGGTGCATACCCCACCGGTTGTGACCCCGGTCTTGATTCGCTTGACGCTGCTG	8.83605
seq02_p26	GCTGCTGCGGTGCATACCCCACCGGCTGTGACCCCGGTCTTGATTCGCTTGACGCTGCTG	9.0182
seq02_p26	GCTGCTGCGGTGCATACCCCACCGGGTGTGACCCCGGTCTTGATTCGCTTGACGCTGCTG	8.90087
seq02_p27	GCTGCTGCGGTGCATACCCCACCGGAAGTGACCCCGGTCTTGATTCGCTTGACGCTGCTG	11.0063
seq02_p27	GCTGCTGCGGTGCATACCCCACCGGACGTGACCCCGGTCTTGATTCGCTTGACGCTGCTG	9.53916
seq02_p27	GCTGCTGCGGTGCATACCCCACCGGAGGTGACCCCGGTCTTGATTCGCTTGACGCTGCTG	9.00843
seq02_p28	GCTGCTGCGGTGCATACCCCACCGGATATGACCCCGGTCTTGATTCGCTTGACGCTGCTG	9.88035
seq02_p28	GCTGCTGCGGTGCATACCCCACCGGATTTGACCCCGGTCTTGATTCGCTTGACGCTGCTG	8.88264
seq02_p28	GCTGCTGCGGTGCATACCCCACCGGATCTGACCCCGGTCTTGATTCGCTTGACGCTGCTG	9.37721
seq02_p29	GCTGCTGCGGTGCATACCCCACCGGATGAGACCCCGGTCTTGATTCGCTTGACGCTGCTG	9.3443
seq02_p29	GCTGCTGCGGTGCATACCCCACCGGATGCGACCCCGGTCTTGATTCGCTTGACGCTGCTG	9.88341
seq02_p29	GCTGCTGCGGTGCATACCCCACCGGATGGGACCCCGGTCTTGATTCGCTTGACGCTGCTG	9.26562
seq02_p30	GCTGCTGCGGTGCATACCCCACCGGATGTAACCCCGGTCTTGATTCGCTTGACGCTGCTG	10.2143
seq02_p30	GCTGCTGCGGTGCATACCCCACCGGATGTTACCCCGGTCTTGATTCGCTTGACGCTGCTG	10.1376
seq02_p30	GCTGCTGCGGTGCATACCCCACCGGATGTCACCCCGGTCTTGATTCGCTTGACGCTGCTG	10.0775
seq02_p31	GCTGCTGCGGTGCATACCCCACCGGATGTGTCCCCGGTCTTGATTCGCTTGACGCTGCTG	9.80009
seq02_p31	GCTGCTGCGGTGCATACCCCACCGGATGTGCCCCCGGTCTTGATTCGCTTGACGCTGCTG	10.1824
seq02_p31	GCTGCTGCGGTGCATACCCCACCGGATGTGGCCCCGGTCTTGATTCGCTTGACGCTGCTG	10.2378
seq02_p32	GCTGCTGCGGTGCATACCCCACCGGATGTGAACCCGGTCTTGATTCGCTTGACGCTGCTG	10.1248
seq02_p32	GCTGCTGCGGTGCATACCCCACCGGATGTGATCCCGGTCTTGATTCGCTTGACGCTGCTG	10.1972
seq02_p32	GCTGCTGCGGTGCATACCCCACCGGATGTGAGCCCGGTCTTGATTCGCTTGACGCTGCTG	10.1504
seq02_p33	GCTGCTGCGGTGCATACCCCACCGGATGTGACACCGGTCTTGATTCGCTTGACGCTGCTG	10.242
seq02_p33	GCTGCTGCGGTGCATACCCCACCGGATGTGACTCCGGTCTTGATTCGCTTGACGCTGCTG	10.2958
seq02_p33	GCTGCTGCGGTGCATACCCCACCGGATGTGACGCCGGTCTTGATTCGCTTGACGCTGCTG	10.1137
seq02_p34	GCTGCTGCGGTGCATACCCCACCGGATGTGACCACGGTCTTGATTCGCTTGACGCTGCTG	10.2969
seq02_p34	GCTGCTGCGGTGCATACCCCACCGGATGTGACCTCGGTCTTGATTCGCTTGACGCTGCTG	10.1176
seq02_p34	GCTGCTGCGGTGCATACCCCACCGGATGTGACCGCGGTCTTGATTCGCTTGACGCTGCTG	10.29
seq02_p35	GCTGCTGCGGTGCATACCCCACCGGATGTGACCCAGGTCTTGATTCGCTTGACGCTGCTG	10.1867
seq02_p35	GCTGCTGCGGTGCATACCCCACCGGATGTGACCCTGGTCTTGATTCGCTTGACGCTGCTG	10.1176
seq02_p35	GCTGCTGCGGTGCATACCCCACCGGATGTGACCCGGGTCTTGATTCGCTTGACGCTGCTG	10.3123
seq02_p36	GCTGCTGCGGTGCATACCCCACCGGATGTGACCCCAGTCTTGATTCGCTTGACGCTGCTG	10.2715
seq02_p36	GCTGCTGCGGTGCATACCCCACCGGATGTGACCCCTGTCTTGATTCGCTTGACGCTGCTG	10.0855
seq02_p36	GCTGCTGCGGTGCATACCCCACCGGATGTGACCCCCGTCTTGATTCGCTTGACGCTGCTG	10.1273
seq03_p01	AAAAGGGAAGACGGTTGTGGTAGTTCCGGGTATTAAGTCTTGATTCGCTTGACGCTGCTG	11.2195
seq03_p01	CAAAGGGAAGACGGTTGTGGTAGTTCCGGGTATTAAGTCTTGATTCGCTTGACGCTGCTG	11.2515
seq03_p01	GAAAGGGAAGACGGTTGTGGTAGTTCCGGGTATTAAGTCTTGATTCGCTTGACGCTGCTG	11.2886
seq03_p02	TTAAGGGAAGACGGTTGTGGTAGTTCCGGGTATTAAGTCTTGATTCGCTTGACGCTGCTG	11.2624
seq03_p02	TCAAGGGAAGACGGTTGTGGTAGTTCCGGGTATTAAGTCTTGATTCGCTTGACGCTGCTG	11.0661
seq03_p02	TGAAGGGAAGACGGTTGTGGTAGTTCCGGGTATTAAGTCTTGATTCGCTTGACGCTGCTG	11.0126
seq03_p03	TATAGGGAAGACGGTTGTGGTAGTTCCGGGTATTAAGTCTTGATTCGCTTGACGCTGCTG	11.168
seq03_p03	TACAGGGAAGACGGTTGTGGTAGTTCCGGGTATTAAGTCTTGATTCGCTTGACGCTGCTG	11.0891
seq03_p03	TAGAGGGAAGACGGTTGTGGTAGTTCCGGGTATTAAGTCTTGATTCGCTTGACGCTGCTG	11.1849
seq03_p04	TAATGGGAAGACGGTTGTGGTAGTTCCGGGTATTAAGTCTTGATTCGCTTGACGCTGCTG	11.2333
seq03_p04	TAACGGGAAGACGGTTGTGGTAGTTCCGGGTATTAAGTCTTGATTCGCTTGACGCTGCTG	11.1555
seq03_p04	TAAGGGGAAGACGGTTGTGGTAGTTCCGGGTATTAAGTCTTGATTCGCTTGACGCTGCTG	11.3348
seq03_p05	TAAAAGGAAGACGGTTGTGGTAGTTCCGGGTATTAAGTCTTGATTCGCTTGACGCTGCTG	11.7638
seq03_p05	TAAATGGAAGACGGTTGTGGTAGTTCCGGGTATTAAGTCTTGATTCGCTTGACGCTGCTG	11.1671
seq03_p05	TAAACGGAAGACGGTTGTGGTAGTTCCGGGTATTAAGTCTTGATTCGCTTGACGCTGCTG	12.4761
seq03_p06	TAAAGAGAAGACGGTTGTGGTAGTTCCGGGTATTAAGTCTTGATTCGCTTGACGCTGCTG	11.0289
seq03_p06	TAAAGTGAAGACGGTTGTGGTAGTTCCGGGTATTAAGTCTTGATTCGCTTGACGCTGCTG	10.9901
seq03_p06	TAAAGCGAAGACGGTTGTGGTAGTTCCGGGTATTAAGTCTTGATTCGCTTGACGCTGCTG	11.1098
seq03_p07	TAAAGGAAAGACGGTTGTGGTAGTTCCGGGTATTAAGTCTTGATTCGCTTGACGCTGCTG	11.3753
seq03_p07	TAAAGGTAAGACGGTTGTGGTAGTTCCGGGTATTAAGTCTTGATTCGCTTGACGCTGCTG	11.203
seq03_p07	TAAAGGCAAGACGGTTGTGGTAGTTCCGGGTATTAAGTCTTGATTCGCTTGACGCTGCTG	11.0488
seq03_p08	TAAAGGGTAGACGGTTGTGGTAGTTCCGGGTATTAAGTCTTGATTCGCTTGACGCTGCTG	11.0248
seq03_p08	TAAAGGGCAGACGGTTGTGGTAGTTCCGGGTATTAAGTCTTGATTCGCTTGACGCTGCTG	11.0293
seq03_p08	TAAAGGGGAGACGGTTGTGGTAGTTCCGGGTATTAAGTCTTGATTCGCTTGACGCTGCTG	11.1895
seq03_p09	TAAAGGGATGACGGTTGTGGTAGTTCCGGGTATTAAGTCTTGATTCGCTTGACGCTGCTG	10.9947
seq03_p09	TAAAGGGACGACGGTTGTGGTAGTTCCGGGTATTAAGTCTTGATTCGCTTGACGCTGCTG	11.3208
seq03_p09	TAAAGGGAGGACGGTTGTGGTAGTTCCGGGTATTAAGTCTTGATTCGCTTGACGCTGCTG	11.2639
seq03_p10	TAAAGGGAAAACGGTTGTGGTAGTTCCGGGTATTAAGTCTTGATTCGCTTGACGCTGCTG	11.1577
seq03_p10	TAAAGGGAATACGGTTGTGGTAGTTCCGGGTATTAAGTCTTGATTCGCTTGACGCTGCTG	11.0694
seq03_p10	TAAAGGGAACACGGTTGTGGTAGTTCCGGGTATTAAGTCTTGATTCGCTTGACGCTGCTG	11.1988
seq03_p11	TAAAGGGAAGTCGGTTGTGGTAGTTCCGGGTATTAAGTCTTGATTCGCTTGACGCTGCTG	11.7507
seq03_p11	TAAAGGGAAGCCGGTTGTGGTAGTTCCGGGTATTAAGTCTTGATTCGCTTGACGCTGCTG	11.8118
seq03_p11	TAAAGGGAAGGCGGTTGTGGTAGTTCCGGGTATTAAGTCTTGATTCGCTTGACGCTGCTG	11.4558
seq03_p12	TAAAGGGAAGAAGGTTGTGGTAGTTCCGGGTATTAAGTCTTGATTCGCTTGACGCTGCTG	11.1752
seq03_p12	TAAAGGGAAGATGGTTGTGGTAGTTCCGGGTATTAAGTCTTGATTCGCTTGACGCTGCTG	10.8941
seq03_p12	TAAAGGGAAGAGGGTTGTGGTAGTTCCGGGTATTAAGTCTTGATTCGCTTGACGCTGCTG	11.1447
seq03_p13	TAAAGGGAAGACAGTTGTGGTAGTTCCGGGTATTAAGTCTTGATTCGCTTGACGCTGCTG	11.2052
seq03_p13	TAAAGGGAAGACTGTTGTGGTAGTTCCGGGTATTAAGTCTTGATTCGCTTGACGCTGCTG	10.9996
seq03_p13	TAAAGGGAAGACCGTTGTGGTAGTTCCGGGTATTAAGTCTTGATTCGCTTGACGCTGCTG	11.0238
seq03_p14	TAAAGGGAAGACGATTGTGGTAGTTCCGGGTATTAAGTCTTGATTCGCTTGACGCTGCTG	11.0563
seq03_p14	TAAAGGGAAGACGTTTGTGGTAGTTCCGGGTATTAAGTCTTGATTCGCTTGACGCTGCTG	10.9989
seq03_p14	TAAAGGGAAGACGCTTGTGGTAGTTCCGGGTATTAAGTCTTGATTCGCTTGACGCTGCTG	11.0372
seq03_p15	TAAAGGGAAGACGGATGTGGTAGTTCCGGGTATTAAGTCTTGATTCGCTTGACGCTGCTG	12.6144
seq03_p15	TAAAGGGAAGACGGCTGTGGTAGTTCCGGGTATTAAGTCTTGATTCGCTTGACGCTGCTG	11.2333
seq03_p15	TAAAGGGAAGACGGGTGTGGTAGTTCCGGGTATTAAGTCTTGATTCGCTTGACGCTGCTG	11.2027
seq03_p16	TAAAGGGAAGACGGTAGTGGTAGTTCCGGGTATTAAGTCTTGATTCGCTTGACGCTGCTG	11.7944
seq03_p16	TAAAGGGAAGACGGTCGTGGTAGTTCCGGGTATTAAGTCTTGATTCGCTTGACGCTGCTG	11.2825
seq03_p16	TAAAGGGAAGACGGTGGTGGTAGTTCCGGGTATTAAGTCTTGATTCGCTTGACGCTGCTG	11.0631
seq03_p17	TAAAGGGAAGACGGTTATGGTAGTTCCGGGTATTAAGTCTTGATTCGCTTGACGCTGCTG	11.1855
seq03_p17	TAAAGGGAAGACGGTTTTGGTAGTTCCGGGTATTAAGTCTTGATTCGCTTGACGCTGCTG	11.4139
seq03_p17	TAAAGGGAAGACGGTTCTGGTAGTTCCGGGTATTAAGTCTTGATTCGCTTGACGCTGCTG	11.2877
seq03_p18	TAAAGGGAAGACGGTTGAGGTAGTTCCGGGTATTAAGTCTTGATTCGCTTGACGCTGCTG	11.2897
seq03_p18	TAAAGGGAAGACGGTTGCGGTAGTTCCGGGTATTAAGTCTTGATTCGCTTGACGCTGCTG	11.3216
seq03_p18	TAAAGGGAAGACGGTTGGGGTAGTTCCGGGTATTAAGTCTTGATTCGCTTGACGCTGCTG	11.3619
seq03_p19	TAAAGGGAAGACGGTTGTAGTAGTTCCGGGTATTAAGTCTTGATTCGCTTGACGCTGCTG	11.3236
seq03_p19	TAAAGGGAAGACGGTTGTTGTAGTTCCGGGTATTAAGTCTTGATTCGCTTGACGCTGCTG	11.4073
seq03_p19	TAAAGGGAAGACGGTTGTCGTAGTTCCGGGTATTAAGTCTTGATTCGCTTGACGCTGCTG	10.8673
seq03_p20	TAAAGGGAAGACGGTTGTGATAGTTCCGGGTATTAAGTCTTGATTCGCTTGACGCTGCTG	11.0502
seq03_p20	TAAAGGGAAGACGGTTGTGTTAGTTCCGGGTATTAAGTCTTGATTCGCTTGACGCTGCTG	11.26
seq03_p20	TAAAGGGAAGACGGTTGTGCTAGTTCCGGGTATTAAGTCTTGATTCGCTTGACGCTGCTG	11.2871
seq03_p21	TAAAGGGAAGACGGTTGTGGAAGTTCCGGGTATTAAGTCTTGATTCGCTTGACGCTGCTG	11.4244
seq03_p21	TAAAGGGAAGACGGTTGTGGCAGTTCCGGGTATTAAGTCTTGATTCGCTTGACGCTGCTG	11.2
seq03_p21	TAAAGGGAAGACGGTTGTGGGAGTTCCGGGTATTAAGTCTTGATTCGCTTGACGCTGCTG	10.9535
seq03_p22	TAAAGGGAAGACGGTTGTGGTTGTTCCGGGTATTAAGTCTTGATTCGCTTGACGCTGCTG	10.5108
seq03_p22	TAAAGGGAAGACGGTTGTGGTCGTTCCGGGTATTAAGTCTTGATTCGCTTGACGCTGCTG	9.83447
seq03_p22	TAAAGGGAAGACGGTTGTGGTGGTTCCGGGTATTAAGTCTTGATTCGCTTGACGCTGCTG	11.0954
seq03_p23	TAAAGGGAAGACGGTTGTGGTAATTCCGGGTATTAAGTCTTGATTCGCTTGACGCTGCTG	10.0587
seq03_p23	TAAAGGGAAGACGGTTGTGGTATTTCCGGGTATTAAGTCTTGATTCGCTTGACGCTGCTG	11.4622
seq03_p23	TAAAGGGAAGACGGTTGTGGTACTTCCGGGTATTAAGTCTTGATTCGCTTGACGCTGCTG	12.0158
seq03_p24	TAAAGGGAAGACGGTTGTGGTAGATCCGGGTATTAAGTCTTGATTCGCTTGACGCTGCTG	9.60825
seq03_p24	TAAAGGGAAGACGGTTGTGGTAGCTCCGGGTATTAAGTCTTGATTCGCTTGACGCTGCTG	9.01262
seq03_p24	TAAAGGGAAGACGGTTGTGGTAGGTCCGGGTATTAAGTCTTGATTCGCTTGACGCTGCTG	8.98442
seq03_p25	TAAAGGGAAGACGGTTGTGGTAGTACCGGGTATTAAGTCTTGATTCGCTTGACGCTGCTG	8.86728
seq03_p25	TAAAGGGAAGACGGTTGTGGTAGTCCCGGGTATTAAGTCTTGATTCGCTTGACGCTGCTG	8.95565
seq03_p25	TAAAGGGAAGACGGTTGTGGTAGTGCCGGGTATTAAGTCTTGATTCGCTTGACGCTGCTG	8.86882
seq03_p26	TAAAGGGAAGACGGTTGTGGTAGTTACGGGTATTAAGTCTTGATTCGCTTGACGCTGCTG	9.09672
seq03_p26	TAAAGGGAAGACGGTTGTGGTAGTTTCGGGTATTAAGTCTTGATTCGCTTGACGCTGCTG	8.97298
seq03_p26	TAAAGGGAAGACGGTTGTGGTAGTTGCGGGTATTAAGTCTTGATTCGCTTGACGCTGCTG	8.81378
seq03_p27	TAAAGGGAAGACGGTTGTGGTAGTTCAGGGTATTAAGTCTTGATTCGCTTGACGCTGCTG	8.96434
seq03_p27	TAAAGGGAAGACGGTTGTGGTAGTTCTGGGTATTAAGTCTTGATTCGCTTGACGCTGCTG	8.85175
seq03_p27	TAAAGGGAAGACGGTTGTGGTAGTTCGGGGTATTAAGTCTTGATTCGCTTGACGCTGCTG	8.9901
seq03_p28	TAAAGGGAAGACGGTTGTGGTAGTTCCAGGTATTAAGTCTTGATTCGCTTGACGCTGCTG	9.01959
seq03_p28	TAAAGGGAAGACGGTTGTGGTAGTTCCTGGTATTAAGTCTTGATTCGCTTGACGCTGCTG	9.3208
seq03_p28	TAAAGGGAAGACGGTTGTGGTAGTTCCCGGTATTAAGTCTTGATTCGCTTGACGCTGCTG	9.17742
seq03_p29	TAAAGGGAAGACGGTTGTGGTAGTTCCGAGTATTAAGTCTTGATTCGCTTGACGCTGCTG	9.52552
seq03_p29	TAAAGGGAAGACGGTTGTGGTAGTTCCGTGTATTAAGTCTTGATTCGCTTGACGCTGCTG	9.59898
seq03_p29	TAAAGGGAAGACGGTTGTGGTAGTTCCGCGTATTAAGTCTTGATTCGCTTGACGCTGCTG	9.44398
seq03_p30	TAAAGGGAAGACGGTTGTGGTAGTTCCGGATATTAAGTCTTGATTCGCTTGACGCTGCTG	11.2321
seq03_p30	TAAAGGGAAGACGGTTGTGGTAGTTCCGGTTATTAAGTCTTGATTCGCTTGACGCTGCTG	11.595
seq03_p30	TAAAGGGAAGACGGTTGTGGTAGTTCCGGCTATTAAGTCTTGATTCGCTTGACGCTGCTG	11.2889
seq03_p31	TAAAGGGAAGACGGTTGTGGTAGTTCCGGGAATTAAGTCTTGATTCGCTTGACGCTGCTG	11.1618
seq03_p31	TAAAGGGAAGACGGTTGTGGTAGTTCCGGGCATTAAGTCTTGATTCGCTTGACGCTGCTG	11.3292
seq03_p31	TAAAGGGAAGACGGTTGTGGTAGTTCCGGGGATTAAGTCTTGATTCGCTTGACGCTGCTG	10.8646
seq03_p32	TAAAGGGAAGACGGTTGTGGTAGTTCCGGGTTTTAAGTCTTGATTCGCTTGACGCTGCTG	11.2297
seq03_p32	TAAAGGGAAGACGGTTGTGGTAGTTCCGGGTCTTAAGTCTTGATTCGCTTGACGCTGCTG	11.2252
seq03_p32	TAAAGGGAAGACGGTTGTGGTAGTTCCGGGTGTTAAGTCTTGATTCGCTTGACGCTGCTG	11.277
seq03_p33	TAAAGGGAAGACGGTTGTGGTAGTTCCGGGTAATAAGTCTTGATTCGCTTGACGCTGCTG	11.2665
seq03_p33	TAAAGGGAAGACGGTTGTGGTAGTTCCGGGTACTAAGTCTTGATTCGCTTGACGCTGCTG	11.3117
seq03_p33	TAAAGGGAAGACGGTTGTGGTAGTTCCGGGTAGTAAGTCTTGATTCGCTTGACGCTGCTG	11.1357
seq03_p34	TAAAGGGAAGACGGTTGTGGTAGTTCCGGGTATAAAGTCTTGATTCGCTTGACGCTGCTG	11.3287
seq03_p34	TAAAGGGAAGACGGTTGTGGTAGTTCCGGGTATCAAGTCTTGATTCGCTTGACGCTGCTG	11.1319
seq03_p34	TAAAGGGAAGACGGTTGTGGTAGTTCCGGGTATGAAGTCTTGATTCGCTTGACGCTGCTG	11.3899
seq03_p35	TAAAGGGAAGACGGTTGTGGTAGTTCCGGGTATTTAGTCTTGATTCGCTTGACGCTGCTG	11.2955
seq03_p35	TAAAGGGAAGACGGTTGTGGTAGTTCCGGGTATTCAGTCTTGATTCGCTTGACGCTGCTG	11.2174
seq03_p35	TAAAGGGAAGACGGTTGTGGTAGTTCCGGGTATTGAGTCTTGATTCGCTTGACGCTGCTG	11.3038
seq03_p36	TAAAGGGAAGACGGTTGTGGTAGTTCCGGGTATTATGTCTTGATTCGCTTGACGCTGCTG	10.9812
seq03_p36	TAAAGGGAAGACGGTTGTGGTAGTTCCGGGTATTACGTCTTGATTCGCTTGACGCTGCTG	11.1367
seq03_p36	TAAAGGGAAGACGGTTGTGGTAGTTCCGGGTATTAGGTCTTGATTCGCTTGACGCTGCTG	11.2845
seq04_p01	AGAAAAAGGCCCAGGGTAACACCGGAAGTGGGCTTAGTCTTGATTCGCTTGACGCTGCTG	11.0871
seq04_p01	TGAAAAAGGCCCAGGGTAACACCGGAAGTGGGCTTAGTCTTGATTCGCTTGACGCTGCTG	10.994
seq04_p01	CGAAAAAGGCCCAGGGTAACACCGGAAGTGGGCTTAGTCTTGATTCGCTTGACGCTGCTG	10.9926
seq04_p02	GAAAAAAGGCCCAGGGTAACACCGGAAGTGGGCTTAGTCTTGATTCGCTTGACGCTGCTG	11.0372
seq04_p02	GTAAAAAGGCCCAGGGTAACACCGGAAGTGGGCTTAGTCTTGATTCGCTTGACGCTGCTG	10.8846
seq04_p02	GCAAAAAGGCCCAGGGTAACACCGGAAGTGGGCTTAGTCTTGATTCGCTTGACGCTGCTG	11.0362
seq04_p03	GGTAAAAGGCCCAGGGTAACACCGGAAGTGGGCTTAGTCTTGATTCGCTTGACGCTGCTG	11.0355
seq04_p03	GGCAAAAGGCCCAGGGTAACACCGGAAGTGGGCTTAGTCTTGATTCGCTTGACGCTGCTG	10.6298
seq04_p03	GGGAAAAGGCCCAGGGTAACACCGGAAGTGGGCTTAGTCTTGATTCGCTTGACGCTGCTG	11.097
seq04_p04	GGATAAAGGCCCAGGGTAACACCGGAAGTGGGCTTAGTCTTGATTCGCTTGACGCTGCTG	10.8057
seq04_p04	GGACAAAGGCCCAGGGTAACACCGGAAGTGGGCTTAGTCTTGATTCGCTTGACGCTGCTG	11.1447
seq04_p04	GGAGAAAGGCCCAGGGTAACACCGGAAGTGGGCTTAGTCTTGATTCGCTTGACGCTGCTG	10.8876
seq04_p05	GGAATAAGGCCCAGGGTAACACCGGAAGTGGGCTTAGTCTTGATTCGCTTGACGCTGCTG	10.8933
seq04_p05	GGAACAAGGCCCAGGGTAACACCGGAAGTGGGCTTAGTCTTGATTCGCTTGACGCTGCTG	10.8634
seq04_p05	GGAAGAAGGCCCAGGGTAACACCGGAAGTGGGCTTAGTCTTGATTCGCTTGACGCTGCTG	10.8599
seq04_p06	GGAAATAGGCCCAGGGTAACACCGGAAGTGGGCTTAGTCTTGATTCGCTTGACGCTGCTG	11.0546
seq04_p06	GGAAACAGGCCCAGGGTAACACCGGAAGTGGGCTTAGTCTTGATTCGCTTGACGCTGCTG	10.7334
seq04_p06	GGAAAGAGGCCCAGGGTAACACCGGAAGTGGGCTTAGTCTTGATTCGCTTGACGCTGCTG	10.7748
seq04_p07	GGAAAATGGCCCAGGGTAACACCGGAAGTGGGCTTAGTCTTGATTCGCTTGACGCTGCTG	10.9553
seq04_p07	GGAAAACGGCCCAGGGTAACACCGGAAGTGGGCTTAGTCTTGATTCGCTTGACGCTGCTG	10.917
seq04_p07	GGAAAAGGGCCCAGGGTAACACCGGAAGTGGGCTTAGTCTTGATTCGCTTGACGCTGCTG	10.7989
seq04_p08	GGAAAAAAGCCCAGGGTAACACCGGAAGTGGGCTTAGTCTTGATTCGCTTGACGCTGCTG	10.8269
seq04_p08	GGAAAAATGCCCAGGGTAACACCGGAAGTGGGCTTAGTCTTGATTCGCTTGACGCTGCTG	11.0317
seq04_p08	GGAAAAACGCCCAGGGTAACACCGGAAGTGGGCTTAGTCTTGATTCGCTTGACGCTGCTG	11.0895
seq04_p09	GGAAAAAGACCCAGGGTAACACCGGAAGTGGGCTTAGTCTTGATTCGCTTGACGCTGCTG	10.9947
seq04_p09	GGAAAAAGTCCCAGGGTAACACCGGAAGTGGGCTTAGTCTTGATTCGCTTGACGCTGCTG	10.9723
seq04_p09	GGAAAAAGCCCCAGGGTAACACCGGAAGTGGGCTTAGTCTTGATTCGCTTGACGCTGCTG	10.776
seq04_p10	GGAAAAAGGACCAGGGTAACACCGGAAGTGGGCTTAGTCTTGATTCGCTTGACGCTGCTG	11.0437
seq04_p10	GGAAAAAGGTCCAGGGTAACACCGGAAGTGGGCTTAGTCTTGATTCGCTTGACGCTGCTG	10.9065
seq04_p10	GGAAAAAGGGCCAGGGTAACACCGGAAGTGGGCTTAGTCTTGATTCGCTTGACGCTGCTG	10.7624
seq04_p11	GGAAAAAGGCACAGGGTAACACCGGAAGTGGGCTTAGTCTTGATTCGCTTGACGCTGCTG	10.9901
seq04_p11	GGAAAAAGGCTCAGGGTAACACCGGAAGTGGGCTTAGTCTTGATTCGCTTGACGCTGCTG	10.8986
seq04_p11	GGAAAAAGGCGCAGGGTAACACCGGAAGTGGGCTTAGTCTTGATTCGCTTGACGCTGCTG	11.0276
seq04_p12	GGAAAAAGGCCAAGGGTAACACCGGAAGTGGGCTTAGTCTTGATTCGCTTGACGCTGCTG	11.022
seq04_p12	GGAAAAAGGCCTAGGGTAACACCGGAAGTGGGCTTAGTCTTGATTCGCTTGACGCTGCTG	10.9151
seq04_p12	GGAAAAAGGCCGAGGGTAACACCGGAAGTGGGCTTAGTCTTGATTCGCTTGACGCTGCTG	10.896
seq04_p13	GGAAAAAGGCCCTGGGTAACACCGGAAGTGGGCTTAGTCTTGATTCGCTTGACGCTGCTG	11.0961
seq04_p13	GGAAAAAGGCCCCGGGTAACACCGGAAGTGGGCTTAGTCTTGATTCGCTTGACGCTGCTG	12.6389
seq04_p13	GGAAAAAGGCCCGGGGTAACACCGGAAGTGGGCTTAGTCTTGATTCGCTTGACGCTGCTG	11.8333
seq04_p14	GGAAAAAGGCCCAAGGTAACACCGGAAGTGGGCTTAGTCTTGATTCGCTTGACGCTGCTG	10.762
seq04_p14	GGAAAAAGGCCCATGGTAACACCGGAAGTGGGCTTAGTCTTGATTCGCTTGACGCTGCTG	10.7867
seq04_p14	GGAAAAAGGCCCACGGTAACACCGGAAGTGGGCTTAGTCTTGATTCGCTTGACGCTGCTG	11.2186
seq04_p15	GGAAAAAGGCCCAGAGTAACACCGGAAGTGGGCTTAGTCTTGATTCGCTTGACGCTGCTG	11.0084
seq04_p15	GGAAAAAGGCCCAGTGTAACACCGGAAGTGGGCTTAGTCTTGATTCGCTTGACGCTGCTG	10.8638
seq04_p15	GGAAAAAGGCCCAGCGTAACACCGGAAGTGGGCTTAGTCTTGATTCGCTTGACGCTGCTG	10.7814
seq04_p16	GGAAAAAGGCCCAGGATAACACCGGAAGTGGGCTTAGTCTTGATTCGCTTGACGCTGCTG	11.1389
seq04_p16	GGAAAAAGGCCCAGGTTAACACCGGAAGTGGGCTTAGTCTTGATTCGCTTGACGCTGCTG	11.1478
seq04_p16	GGAAAAAGGCCCAGGCTAACACCGGAAGTGGGCTTAGTCTTGATTCGCTTGACGCTGCTG	11.1062
seq04_p17	GGAAAAAGGCCCAGGGAAACACCGGAAGTGGGCTTAGTCTTGATTCGCTTGACGCTGCTG	11.368
seq04_p17	GGAAAAAGGCCCAGGGCAACACCGGAAGTGGGCTTAGTCTTGATTCGCTTGACGCTGCTG	10.9425
seq04_p17	GGAAAAAGGCCCAGGGGAACACCGGAAGTGGGCTTAGTCTTGATTCGCTTGACGCTGCTG	10.7478
seq04_p18	GGAAAAAGGCCCAGGGTTACACCGGAAGTGGGCTTAGTCTTGATTCGCTTGACGCTGCTG	11.0345
seq04_p18	GGAAAAAGGCCCAGGGTCACACCGGAAGTGGGCTTAGTCTTGATTCGCTTGACGCTGCTG	10.8696
seq04_p18	GGAAAAAGGCCCAGGGTGACACCGGAAGTGGGCTTAGTCTTGATTCGCTTGACGCTGCTG	10.911
seq04_p19	GGAAAAAGGCCCAGGGTATCACCGGAAGTGGGCTTAGTCTTGATTCGCTTGACGCTGCTG	10.9129
seq04_p19	GGAAAAAGGCCCAGGGTACCACCGGAAGTGGGCTTAGTCTTGATTCGCTTGACGCTGCTG	11.0614
seq04_p19	GGAAAAAGGCCCAGGGTAGCACCGGAAGTGGGCTTAGTCTTGATTCGCTTGACGCTGCTG	10.8349
seq04_p20	GGAAAAAGGCCCAGGGTAAAACCGGAAGTGGGCTTAGTCTTGATTCGCTTGACGCTGCTG	10.9751
seq04_p20	GGAAAAAGGCCCAGGGTAATACCGGAAGTGGGCTTAGTCTTGATTCGCTTGACGCTGCTG	10.8948
seq04_p20	GGAAAAAGGCCCAGGGTAAGACCGGAAGTGGGCTTAGTCTTGATTCGCTTGACGCTGCTG	10.8865
seq04_p21	GGAAAAAGGCCCAGGGTAACTCCGGAAGTGGGCTTAGTCTTGATTCGCTTGACGCTGCTG	10.4486
seq04_p21	GGAAAAAGGCCCAGGGTAACCCCGGAAGTGGGCTTAGTCTTGATTCGCTTGACGCTGCTG	10.4645
seq04_p21	GGAAAAAGGCCCAGGGTAACGCCGGAAGTGGGCTTAGTCTTGATTCGCTTGACGCTGCTG	10.576
seq04_p22	GGAAAAAGGCCCAGGGTAACAACGGAAGTGGGCTTAGTCTTGATTCGCTTGACGCTGCTG	10.0189
seq04_p22	GGAAAAAGGCCCAGGGTAACATCGGAAGTGGGCTTAGTCTTGATTCGCTTGACGCTGCTG	9.73386
seq04_p22	GGAAAAAGGCCCAGGGTAACAGCGGAAGTGGGCTTAGTCTTGATTCGCTTGACGCTGCTG	10.0161
seq04_p23	GGAAAAAGGCCCAGGGTAACACAGGAAGTGGGCTTAGTCTTGATTCGCTTGACGCTGCTG	9.54882
seq04_p23	GGAAAAAGGCCCAGGGTAACACTGGAAGTGGGCTTAGTCTTGATTCGCTTGACGCTGCTG	8.88722
seq04_p23	GGAAAAAGGCCCAGGGTAACACGGGAAGTGGGCTTAGTCTTGATTCGCTTGACGCTGCTG	9.05799
seq04_p24	GGAAAAAGGCCCAGGGTAACACCAGAAGTGGGCTTAGTCTTGATTCGCTTGACGCTGCTG	8.75989
seq04_p24	GGAAAAAGGCCCAGGGTAACACCTGAAGTGGGCTTAGTCTTGATTCGCTTGACGCTGCTG	8.97441
seq04_p24	GGAAAAAGGCCCAGGGTAACACCCGAAGTGGGCTTAGTCTTGATTCGCTTGACGCTGCTG	8.9542
seq04_p25	GGAAAAAGGCCCAGGGTAACACCGAAAGTGGGCTTAGTCTTGATTCGCTTGACGCTGCTG	8.94105
seq04_p25	GGAAAAAGGCCCAGGGTAACACCGTAAGTGGGCTTAGTCTTGATTCGCTTGACGCTGCTG	8.94544
seq04_p25	GGAAAAAGGCCCAGGGTAACACCGCAAGTGGGCTTAGTCTTGATTCGCTTGACGCTGCTG	8.91289
seq04_p26	GGAAAAAGGCCCAGGGTAACACCGGTAGTGGGCTTAGTCTTGATTCGCTTGACGCTGCTG	9.39767
seq04_p26	GGAAAAAGGCCCAGGGTAACACCGGCAGTGGGCTTAGTCTTGATTCGCTTGACGCTGCTG	8.98868
seq04_p26	GGAAAAAGGCCCAGGGTAACACCGGGAGTGGGCTTAGTCTTGATTCGCTTGACGCTGCTG	8.90989
seq04_p27	GGAAAAAGGCCCAGGGTAACACCGGATGTGGGCTTAGTCTTGATTCGCTTGACGCTGCTG	10.06
seq04_p27	GGAAAAAGGCCCAGGGTAACACCGGACGTGGGCTTAGTCTTGATTCGCTTGACGCTGCTG	9.3837
seq04_p27	GGAAAAAGGCCCAGGGTAACACCGGAGGTGGGCTTAGTCTTGATTCGCTTGACGCTGCTG	9.09935
seq04_p28	GGAAAAAGGCCCAGGGTAACACCGGAAATGGGCTTAGTCTTGATTCGCTTGACGCTGCTG	10.2544
seq04_p28	GGAAAAAGGCCCAGGGTAACACCGGAATTGGGCTTAGTCTTGATTCGCTTGACGCTGCTG	9.45635
seq04_p28	GGAAAAAGGCCCAGGGTAACACCGGAACTGGGCTTAGTCTTGATTCGCTTGACGCTGCTG	10.1066
seq04_p29	GGAAAAAGGCCCAGGGTAACACCGGAAGAGGGCTTAGTCTTGATTCGCTTGACGCTGCTG	10.1643
seq04_p29	GGAAAAAGGCCCAGGGTAACACCGGAAGCGGGCTTAGTCTTGATTCGCTTGACGCTGCTG	10.5172
seq04_p29	GGAAAAAGGCCCAGGGTAACACCGGAAGGGGGCTTAGTCTTGATTCGCTTGACGCTGCTG	10.0437
seq04_p30	GGAAAAAGGCCCAGGGTAACACCGGAAGTAGGCTTAGTCTTGATTCGCTTGACGCTGCTG	10.6852
seq04_p30	GGAAAAAGGCCCAGGGTAACACCGGAAGTTGGCTTAGTCTTGATTCGCTTGACGCTGCTG	10.9625
seq04_p30	GGAAAAAGGCCCAGGGTAACACCGGAAGTCGGCTTAGTCTTGATTCGCTTGACGCTGCTG	10.6799
seq04_p31	GGAAAAAGGCCCAGGGTAACACCGGAAGTGAGCTTAGTCTTGATTCGCTTGACGCTGCTG	10.8463
seq04_p31	GGAAAAAGGCCCAGGGTAACACCGGAAGTGTGCTTAGTCTTGATTCGCTTGACGCTGCTG	10.794
seq04_p31	GGAAAAAGGCCCAGGGTAACACCGGAAGTGCGCTTAGTCTTGATTCGCTTGACGCTGCTG	10.9723
seq04_p32	GGAAAAAGGCCCAGGGTAACACCGGAAGTGGACTTAGTCTTGATTCGCTTGACGCTGCTG	10.9352
seq04_p32	GGAAAAAGGCCCAGGGTAACACCGGAAGTGGTCTTAGTCTTGATTCGCTTGACGCTGCTG	10.8638
seq04_p32	GGAAAAAGGCCCAGGGTAACACCGGAAGTGGCCTTAGTCTTGATTCGCTTGACGCTGCTG	10.9281
seq04_p33	GGAAAAAGGCCCAGGGTAACACCGGAAGTGGGATTAGTCTTGATTCGCTTGACGCTGCTG	10.9163
seq04_p33	GGAAAAAGGCCCAGGGTAACACCGGAAGTGGGTTTAGTCTTGATTCGCTTGACGCTGCTG	10.9304
seq04_p33	GGAAAAAGGCCCAGGGTAACACCGGAAGTGGGGTTAGTCTTGATTCGCTTGACGCTGCTG	10.8665
seq04_p34	GGAAAAAGGCCCAGGGTAACACCGGAAGTGGGCATAGTCTTGATTCGCTTGACGCTGCTG	10.8665
seq04_p34	GGAAAAAGGCCCAGGGTAACACCGGAAGTGGGCCTAGTCTTGATTCGCTTGACGCTGCTG	10.856
seq04_p34	GGAAAAAGGCCCAGGGTAACACCGGAAGTGGGCGTAGTCTTGATTCGCTTGACGCTGCTG	10.8529
seq04_p35	GGAAAAAGGCCCAGGGTAACACCGGAAGTGGGCTAAGTCTTGATTCGCTTGACGCTGCTG	10.8029
seq04_p35	GGAAAAAGGCCCAGGGTAACACCGGAAGTGGGCTCAGTCTTGATTCGCTTGACGCTGCTG	10.8549
seq04_p35	GGAAAAAGGCCCAGGGTAACACCGGAAGTGGGCTGAGTCTTGATTCGCTTGACGCTGCTG	10.8568
seq04_p36	GGAAAAAGGCCCAGGGTAACACCGGAAGTGGGCTTTGTCTTGATTCGCTTGACGCTGCTG	11.3078
seq04_p36	GGAAAAAGGCCCAGGGTAACACCGGAAGTGGGCTTCGTCTTGATTCGCTTGACGCTGCTG	11.0539
seq04_p36	GGAAAAAGGCCCAGGGTAACACCGGAAGTGGGCTTGGTCTTGATTCGCTTGACGCTGCTG	11.0206
seq05_p01	ACCGGCTACCAGCTCCACCCACTTCAGGCCTTGTAGGTCTTGATTCGCTTGACGCTGCTG	8.77479
seq05_p01	CCCGGCTACCAGCTCCACCCACTTCAGGCCTTGTAGGTCTTGATTCGCTTGACGCTGCTG	8.72962
seq05_p01	GCCGGCTACCAGCTCCACCCACTTCAGGCCTTGTAGGTCTTGATTCGCTTGACGCTGCTG	8.82972
seq05_p02	TACGGCTACCAGCTCCACCCACTTCAGGCCTTGTAGGTCTTGATTCGCTTGACGCTGCTG	8.74987
seq05_p02	TTCGGCTACCAGCTCCACCCACTTCAGGCCTTGTAGGTCTTGATTCGCTTGACGCTGCTG	8.783
seq05_p02	TGCGGCTACCAGCTCCACCCACTTCAGGCCTTGTAGGTCTTGATTCGCTTGACGCTGCTG	8.84706
seq05_p03	TCAGGCTACCAGCTCCACCCACTTCAGGCCTTGTAGGTCTTGATTCGCTTGACGCTGCTG	8.72962
seq05_p03	TCTGGCTACCAGCTCCACCCACTTCAGGCCTTGTAGGTCTTGATTCGCTTGACGCTGCTG	8.81538
seq05_p03	TCGGGCTACCAGCTCCACCCACTTCAGGCCTTGTAGGTCTTGATTCGCTTGACGCTGCTG	8.75822
seq05_p04	TCCAGCTACCAGCTCCACCCACTTCAGGCCTTGTAGGTCTTGATTCGCTTGACGCTGCTG	8.98584
seq05_p04	TCCTGCTACCAGCTCCACCCACTTCAGGCCTTGTAGGTCTTGATTCGCTTGACGCTGCTG	8.88874
seq05_p04	TCCCGCTACCAGCTCCACCCACTTCAGGCCTTGTAGGTCTTGATTCGCTTGACGCTGCTG	8.83131
seq05_p05	TCCGACTACCAGCTCCACCCACTTCAGGCCTTGTAGGTCTTGATTCGCTTGACGCTGCTG	8.94837
seq05_p05	TCCGTCTACCAGCTCCACCCACTTCAGGCCTTGTAGGTCTTGATTCGCTTGACGCTGCTG	8.79442
seq05_p05	TCCGCCTACCAGCTCCACCCACTTCAGGCCTTGTAGGTCTTGATTCGCTTGACGCTGCTG	8.85798
seq05_p06	TCCGGATACCAGCTCCACCCACTTCAGGCCTTGTAGGTCTTGATTCGCTTGACGCTGCTG	9.06609
seq05_p06	TCCGGTTACCAGCTCCACCCACTTCAGGCCTTGTAGGTCTTGATTCGCTTGACGCTGCTG	8.90689
seq05_p06	TCCGGGTACCAGCTCCACCCACTTCAGGCCTTGTAGGTCTTGATTCGCTTGACGCTGCTG	8.91588
seq05_p07	TCCGGCAACCAGCTCCACCCACTTCAGGCCTTGTAGGTCTTGATTCGCTTGACGCTGCTG	8.79116
seq05_p07	TCCGGCCACCAGCTCCACCCACTTCAGGCCTTGTAGGTCTTGATTCGCTTGACGCTGCTG	8.75822
seq05_p07	TCCGGCGACCAGCTCCACCCACTTCAGGCCTTGTAGGTCTTGATTCGCTTGACGCTGCTG	9.02652
seq05_p08	TCCGGCTTCCAGCTCCACCCACTTCAGGCCTTGTAGGTCTTGATTCGCTTGACGCTGCTG	9.08215
seq05_p08	TCCGGCTCCCAGCTCCACCCACTTCAGGCCTTGTAGGTCTTGATTCGCTTGACGCTGCTG	8.92333
seq05_p08	TCCGGCTGCCAGCTCCACCCACTTCAGGCCTTGTAGGTCTTGATTCGCTTGACGCTGCTG	8.74483
seq05_p09	TCCGGCTAACAGCTCCACCCACTTCAGGCCTTGTAGGTCTTGATTCGCTTGACGCTGCTG	8.8857
seq05_p09	TCCGGCTATCAGCTCCACCCACTTCAGGCCTTGTAGGTCTTGATTCGCTTGACGCTGCTG	9.1046
seq05_p09	TCCGGCTAGCAGCTCCACCCACTTCAGGCCTTGTAGGTCTTGATTCGCTTGACGCTGCTG	8.70044
seq05_p10	TCCGGCTACAAGCTCCACCCACTTCAGGCCTTGTAGGTCTTGATTCGCTTGACGCTGCTG	8.92926
seq05_p10	TCCGGCTACTAGCTCCACCCACTTCAGGCCTTGTAGGTCTTGATTCGCTTGACGCTGCTG	8.93074
seq05_p10	TCCGGCTACGAGCTCCACCCACTTCAGGCCTTGTAGGTCTTGATTCGCTTGACGCTGCTG	8.91139
seq05_p11	TCCGGCTACCTGCTCCACCCACTTCAGGCCTTGTAGGTCTTGATTCGCTTGACGCTGCTG	8.73809
seq05_p11	TCCGGCTACCCGCTCCACCCACTTCAGGCCTTGTAGGTCTTGATTCGCTTGACGCTGCTG	8.93369
seq05_p11	TCCGGCTACCGGCTCCACCCACTTCAGGCCTTGTAGGTCTTGATTCGCTTGACGCTGCTG	11.5519
seq05_p12	TCCGGCTACCAACTCCACCCACTTCAGGCCTTGTAGGTCTTGATTCGCTTGACGCTGCTG	8.82655
seq05_p12	TCCGGCTACCATCTCCACCCACTTCAGGCCTTGTAGGTCTTGATTCGCTTGACGCTGCTG	8.79928
seq05_p12	TCCGGCTACCACCTCCACCCACTTCAGGCCTTGTAGGTCTTGATTCGCTTGACGCTGCTG	8.92035
seq05_p13	TCCGGCTACCAGATCCACCCACTTCAGGCCTTGTAGGTCTTGATTCGCTTGACGCTGCTG	8.94983
seq05_p13	TCCGGCTACCAGTTCCACCCACTTCAGGCCTTGTAGGTCTTGATTCGCTTGACGCTGCTG	9.18364
seq05_p13	TCCGGCTACCAGGTCCACCCACTTCAGGCCTTGTAGGTCTTGATTCGCTTGACGCTGCTG	8.90238
seq05_p14	TCCGGCTACCAGCACCACCCACTTCAGGCCTTGTAGGTCTTGATTCGCTTGACGCTGCTG	8.89785
seq05_p14	TCCGGCTACCAGCCCCACCCACTTCAGGCCTTGTAGGTCTTGATTCGCTTGACGCTGCTG	8.93664
seq05_p14	TCCGGCTACCAGCGCCACCCACTTCAGGCCTTGTAGGTCTTGATTCGCTTGACGCTGCTG	8.90689
seq05_p15	TCCGGCTACCAGCTACACCCACTTCAGGCCTTGTAGGTCTTGATTCGCTTGACGCTGCTG	8.83289
seq05_p15	TCCGGCTACCAGCTTCACCCACTTCAGGCCTTGTAGGTCTTGATTCGCTTGACGCTGCTG	8.87191
seq05_p15	TCCGGCTACCAGCTGCACCCACTTCAGGCCTTGTAGGTCTTGATTCGCTTGACGCTGCTG	8.88111
seq05_p16	TCCGGCTACCAGCTCAACCCACTTCAGGCCTTGTAGGTCTTGATTCGCTTGACGCTGCTG	8.89936
seq05_p16	TCCGGCTACCAGCTCTACCCACTTCAGGCCTTGTAGGTCTTGATTCGCTTGACGCTGCTG	8.97585
seq05_p16	TCCGGCTACCAGCTCGACCCACTTCAGGCCTTGTAGGTCTTGATTCGCTTGACGCTGCTG	8.7879
seq05_p17	TCCGGCTACCAGCTCCTCCCACTTCAGGCCTTGTAGGTCTTGATTCGCTTGACGCTGCTG	8.93664
seq05_p17	TCCGGCTACCAGCTCCCCCCACTTCAGGCCTTGTAGGTCTTGATTCGCTTGACGCTGCTG	8.72451
seq05_p17	TCCGGCTACCAGCTCCGCCCACTTCAGGCCTTGTAGGTCTTGATTCGCTTGACGCTGCTG	8.78953
seq05_p18	TCCGGCTACCAGCTCCAACCACTTCAGGCCTTGTAGGTCTTGATTCGCTTGACGCTGCTG	9.08215
seq05_p18	TCCGGCTACCAGCTCCATCCACTTCAGGCCTTGTAGGTCTTGATTCGCTTGACGCTGCTG	8.84235
seq05_p18	TCCGGCTACCAGCTCCAGCCACTTCAGGCCTTGTAGGTCTTGATTCGCTTGACGCTGCTG	8.74987
seq05_p19	TCCGGCTACCAGCTCCACACACTTCAGGCCTTGTAGGTCTTGATTCGCTTGACGCTGCTG	8.94251
seq05_p19	TCCGGCTACCAGCTCCACTCACTTCAGGCCTTGTAGGTCTTGATTCGCTTGACGCTGCTG	8.90087
seq05_p19	TCCGGCTACCAGCTCCACGCACTTCAGGCCTTGTAGGTCTTGATTCGCTTGACGCTGCTG	8.84862
seq05_p20	TCCGGCTACCAGCTCCACCAACTTCAGGCCTTGTAGGTCTTGATTCGCTTGACGCTGCTG	8.78136
seq05_p20	TCCGGCTACCAGCTCCACCTACTTCAGGCCTTGTAGGTCTTGATTCGCTTGACGCTGCTG	8.77643
seq05_p20	TCCGGCTACCAGCTCCACCGACTTCAGGCCTTGTAGGTCTTGATTCGCTTGACGCTGCTG	8.84549
seq05_p21	TCCGGCTACCAGCTCCACCCTCTTCAGGCCTTGTAGGTCTTGATTCGCTTGACGCTGCTG	8.99859
seq05_p21	TCCGGCTACCAGCTCCACCCCCTTCAGGCCTTGTAGGTCTTGATTCGCTTGACGCTGCTG	8.87344
seq05_p21	TCCGGCTACCAGCTCCACCCGCTTCAGGCCTTGTAGGTCTTGATTCGCTTGACGCTGCTG	8.70563
seq05_p22	TCCGGCTACCAGCTCCACCCAATTCAGGCCTTGTAGGTCTTGATTCGCTTGACGCTGCTG	8.92778
seq05_p22	TCCGGCTACCAGCTCCACCCATTTCAGGCCTTGTAGGTCTTGATTCGCTTGACGCTGCTG	8.93811
seq05_p22	TCCGGCTACCAGCTCCACCCAGTTCAGGCCTTGTAGGTCTTGATTCGCTTGACGCTGCTG	8.98299
seq05_p23	TCCGGCTACCAGCTCCACCCACATCAGGCCTTGTAGGTCTTGATTCGCTTGACGCTGCTG	8.9263
seq05_p23	TCCGGCTACCAGCTCCACCCACCTCAGGCCTTGTAGGTCTTGATTCGCTTGACGCTGCTG	8.76155
seq05_p23	TCCGGCTACCAGCTCCACCCACGTCAGGCCTTGTAGGTCTTGATTCGCTTGACGCTGCTG	8.90238
seq05_p24	TCCGGCTACCAGCTCCACCCACTACAGGCCTTGTAGGTCTTGATTCGCTTGACGCTGCTG	8.83289
seq05_p24	TCCGGCTACCAGCTCCACCCACTCCAGGCCTTGTAGGTCTTGATTCGCTTGACGCTGCTG	8.71253
seq05_p24	TCCGGCTACCAGCTCCACCCACTGCAGGCCTTGTAGGTCTTGATTCGCTTGACGCTGCTG	8.95128
seq05_p25	TCCGGCTACCAGCTCCACCCACTTAAGGCCTTGTAGGTCTTGATTCGCTTGACGCTGCTG	8.76818
seq05_p25	TCCGGCTACCAGCTCCACCCACTTTAGGCCTTGTAGGTCTTGATTCGCTTGACGCTGCTG	8.87191
seq05_p25	TCCGGCTACCAGCTCCACCCACTTGAGGCCTTGTAGGTCTTGATTCGCTTGACGCTGCTG	8.86728
seq05_p26	TCCGGCTACCAGCTCCACCCACTTCTGGCCTTGTAGGTCTTGATTCGCTTGACGCTGCTG	8.96145
seq05_p26	TCCGGCTACCAGCTCCACCCACTTCCGGCCTTGTAGGTCTTGATTCGCTTGACGCTGCTG	12.2806
seq05_p26	TCCGGCTACCAGCTCCACCCACTTCGGGCCTTGTAGGTCTTGATTCGCTTGACGCTGCTG	8.91886
seq05_p27	TCCGGCTACCAGCTCCACCCACTTCAAGCCTTGTAGGTCTTGATTCGCTTGACGCTGCTG	9.02929
seq05_p27	TCCGGCTACCAGCTCCACCCACTTCATGCCTTGTAGGTCTTGATTCGCTTGACGCTGCTG	8.92184
seq05_p27	TCCGGCTACCAGCTCCACCCACTTCACGCCTTGTAGGTCTTGATTCGCTTGACGCTGCTG	8.84549
seq05_p28	TCCGGCTACCAGCTCCACCCACTTCAGACCTTGTAGGTCTTGATTCGCTTGACGCTGCTG	8.94105
seq05_p28	TCCGGCTACCAGCTCCACCCACTTCAGTCCTTGTAGGTCTTGATTCGCTTGACGCTGCTG	9.05799
seq05_p28	TCCGGCTACCAGCTCCACCCACTTCAGCCCTTGTAGGTCTTGATTCGCTTGACGCTGCTG	8.93517
seq05_p29	TCCGGCTACCAGCTCCACCCACTTCAGGACTTGTAGGTCTTGATTCGCTTGACGCTGCTG	8.94544
seq05_p29	TCCGGCTACCAGCTCCACCCACTTCAGGTCTTGTAGGTCTTGATTCGCTTGACGCTGCTG	8.83289
seq05_p29	TCCGGCTACCAGCTCCACCCACTTCAGGGCTTGTAGGTCTTGATTCGCTTGACGCTGCTG	8.92481
seq05_p30	TCCGGCTACCAGCTCCACCCACTTCAGGCATTGTAGGTCTTGATTCGCTTGACGCTGCTG	8.89178
seq05_p30	TCCGGCTACCAGCTCCACCCACTTCAGGCTTTGTAGGTCTTGATTCGCTTGACGCTGCTG	8.8392
seq05_p30	TCCGGCTACCAGCTCCACCCACTTCAGGCGTTGTAGGTCTTGATTCGCTTGACGCTGCTG	8.92333
seq05_p31	TCCGGCTACCAGCTCCACCCACTTCAGGCCATGTAGGTCTTGATTCGCTTGACGCTGCTG	8.8933
seq05_p31	TCCGGCTACCAGCTCCACCCACTTCAGGCCCTGTAGGTCTTGATTCGCTTGACGCTGCTG	8.85487
seq05_p31	TCCGGCTACCAGCTCCACCCACTTCAGGCCGTGTAGGTCTTGATTCGCTTGACGCTGCTG	8.89026
seq05_p32	TCCGGCTACCAGCTCCACCCACTTCAGGCCTAGTAGGTCTTGATTCGCTTGACGCTGCTG	8.96
seq05_p32	TCCGGCTACCAGCTCCACCCACTTCAGGCCTCGTAGGTCTTGATTCGCTTGACGCTGCTG	8.86882
seq05_p32	TCCGGCTACCAGCTCCACCCACTTCAGGCCTGGTAGGTCTTGATTCGCTTGACGCTGCTG	8.81858
seq05_p33	TCCGGCTACCAGCTCCACCCACTTCAGGCCTTATAGGTCTTGATTCGCTTGACGCTGCTG	8.86264
seq05_p33	TCCGGCTACCAGCTCCACCCACTTCAGGCCTTTTAGGTCTTGATTCGCTTGACGCTGCTG	8.79279
seq05_p33	TCCGGCTACCAGCTCCACCCACTTCAGGCCTTCTAGGTCTTGATTCGCTTGACGCTGCTG	8.84549
seq05_p34	TCCGGCTACCAGCTCCACCCACTTCAGGCCTTGAAGGTCTTGATTCGCTTGACGCTGCTG	8.77149
seq05_p34	TCCGGCTACCAGCTCCACCCACTTCAGGCCTTGCAGGTCTTGATTCGCTTGACGCTGCTG	9.0607
seq05_p34	TCCGGCTACCAGCTCCACCCACTTCAGGCCTTGGAGGTCTTGATTCGCTTGACGCTGCTG	8.82018
seq05_p35	TCCGGCTACCAGCTCCACCCACTTCAGGCCTTGTTGGTCTTGATTCGCTTGACGCTGCTG	8.76984
seq05_p35	TCCGGCTACCAGCTCCACCCACTTCAGGCCTTGTCGGTCTTGATTCGCTTGACGCTGCTG	9.00983
seq05_p35	TCCGGCTACCAGCTCCACCCACTTCAGGCCTTGTGGGTCTTGATTCGCTTGACGCTGCTG	8.95855
seq05_p36	TCCGGCTACCAGCTCCACCCACTTCAGGCCTTGTAAGTCTTGATTCGCTTGACGCTGCTG	8.85953
seq05_p36	TCCGGCTACCAGCTCCACCCACTTCAGGCCTTGTATGTCTTGATTCGCTTGACGCTGCTG	8.82337
seq05_p36	TCCGGCTACCAGCTCCACCCACTTCAGGCCTTGTACGTCTTGATTCGCTTGACGCTGCTG	8.77314
seq06_p01	AAGCATAGGACTTCTTCCCTGAAGCAATTGATAACCGTCTTGATTCGCTTGACGCTGCTG	8.86728
seq06_p01	TAGCATAGGACTTCTTCCCTGAAGCAATTGATAACCGTCTTGATTCGCTTGACGCTGCTG	8.81538
seq06_p01	GAGCATAGGACTTCTTCCCTGAAGCAATTGATAACCGTCTTGATTCGCTTGACGCTGCTG	8.97728
seq06_p02	CTGCATAGGACTTCTTCCCTGAAGCAATTGATAACCGTCTTGATTCGCTTGACGCTGCTG	8.94398
seq06_p02	CCGCATAGGACTTCTTCCCTGAAGCAATTGATAACCGTCTTGATTCGCTTGACGCTGCTG	8.85643
seq06_p02	CGGCATAGGACTTCTTCCCTGAAGCAATTGATAACCGTCTTGATTCGCTTGACGCTGCTG	8.89026
seq06_p03	CAACATAGGACTTCTTCCCTGAAGCAATTGATAACCGTCTTGATTCGCTTGACGCTGCTG	8.80413
seq06_p03	CATCATAGGACTTCTTCCCTGAAGCAATTGATAACCGTCTTGATTCGCTTGACGCTGCTG	8.88417
seq06_p03	CACCATAGGACTTCTTCCCTGAAGCAATTGATAACCGTCTTGATTCGCTTGACGCTGCTG	8.85643
seq06_p04	CAGAATAGGACTTCTTCCCTGAAGCAATTGATAACCGTCTTGATTCGCTTGACGCTGCTG	9.05934
seq06_p04	CAGTATAGGACTTCTTCCCTGAAGCAATTGATAACCGTCTTGATTCGCTTGACGCTGCTG	8.93221
seq06_p04	CAGGATAGGACTTCTTCCCTGAAGCAATTGATAACCGTCTTGATTCGCTTGACGCTGCTG	8.78136
seq06_p05	CAGCTTAGGACTTCTTCCCTGAAGCAATTGATAACCGTCTTGATTCGCTTGACGCTGCTG	8.81057
seq06_p05	CAGCCTAGGACTTCTTCCCTGAAGCAATTGATAACCGTCTTGATTCGCTTGACGCTGCTG	8.80413
seq06_p05	CAGCGTAGGACTTCTTCCCTGAAGCAATTGATAACCGTCTTGATTCGCTTGACGCTGCTG	8.8933
seq06_p06	CAGCAAAGGACTTCTTCCCTGAAGCAATTGATAACCGTCTTGATTCGCTTGACGCTGCTG	8.93369
seq06_p06	CAGCACAGGACTTCTTCCCTGAAGCAATTGATAACCGTCTTGATTCGCTTGACGCTGCTG	8.97011
seq06_p06	CAGCAGAGGACTTCTTCCCTGAAGCAATTGATAACCGTCTTGATTCGCTTGACGCTGCTG	8.97298
seq06_p07	CAGCATTGGACTTCTTCCCTGAAGCAATTGATAACCGTCTTGATTCGCTTGACGCTGCTG	8.90388
seq06_p07	CAGCATCGGACTTCTTCCCTGAAGCAATTGATAACCGTCTTGATTCGCTTGACGCTGCTG	8.84392
seq06_p07	CAGCATGGGACTTCTTCCCTGAAGCAATTGATAACCGTCTTGATTCGCTTGACGCTGCTG	8.91886
seq06_p08	CAGCATAAGACTTCTTCCCTGAAGCAATTGATAACCGTCTTGATTCGCTTGACGCTGCTG	8.89482
seq06_p08	CAGCATATGACTTCTTCCCTGAAGCAATTGATAACCGTCTTGATTCGCTTGACGCTGCTG	8.83447
seq06_p08	CAGCATACGACTTCTTCCCTGAAGCAATTGATAACCGTCTTGATTCGCTTGACGCTGCTG	8.81218
seq06_p09	CAGCATAGAACTTCTTCCCTGAAGCAATTGATAACCGTCTTGATTCGCTTGACGCTGCTG	8.82655
seq06_p09	CAGCATAGTACTTCTTCCCTGAAGCAATTGATAACCGTCTTGATTCGCTTGACGCTGCTG	8.98299
seq06_p09	CAGCATAGCACTTCTTCCCTGAAGCAATTGATAACCGTCTTGATTCGCTTGACGCTGCTG	8.91588
seq06_p10	CAGCATAGGTCTTCTTCCCTGAAGCAATTGATAACCGTCTTGATTCGCTTGACGCTGCTG	8.99435
seq06_p10	CAGCATAGGCCTTCTTCCCTGAAGCAATTGATAACCGTCTTGATTCGCTTGACGCTGCTG	8.86419
seq06_p10	CAGCATAGGGCTTCTTCCCTGAAGCAATTGATAACCGTCTTGATTCGCTTGACGCTGCTG	8.86419
seq06_p11	CAGCATAGGAATTCTTCCCTGAAGCAATTGATAACCGTCTTGATTCGCTTGACGCTGCTG	8.81218
seq06_p11	CAGCATAGGATTTCTTCCCTGAAGCAATTGATAACCGTCTTGATTCGCTTGACGCTGCTG	8.86419
seq06_p11	CAGCATAGGAGTTCTTCCCTGAAGCAATTGATAACCGTCTTGATTCGCTTGACGCTGCTG	8.65642
seq06_p12	CAGCATAGGACATCTTCCCTGAAGCAATTGATAACCGTCTTGATTCGCTTGACGCTGCTG	8.86573
seq06_p12	CAGCATAGGACCTCTTCCCTGAAGCAATTGATAACCGTCTTGATTCGCTTGACGCTGCTG	8.84706
seq06_p12	CAGCATAGGACGTCTTCCCTGAAGCAATTGATAACCGTCTTGATTCGCTTGACGCTGCTG	8.90989
seq06_p13	CAGCATAGGACTACTTCCCTGAAGCAATTGATAACCGTCTTGATTCGCTTGACGCTGCTG	9.22279
seq06_p13	CAGCATAGGACTCCTTCCCTGAAGCAATTGATAACCGTCTTGATTCGCTTGACGCTGCTG	8.92333
seq06_p13	CAGCATAGGACTGCTTCCCTGAAGCAATTGATAACCGTCTTGATTCGCTTGACGCTGCTG	8.85643
seq06_p14	CAGCATAGGACTTATTCCCTGAAGCAATTGATAACCGTCTTGATTCGCTTGACGCTGCTG	8.92926
seq06_p14	CAGCATAGGACTTTTTCCCTGAAGCAATTGATAACCGTCTTGATTCGCTTGACGCTGCTG	8.74987
seq06_p14	CAGCATAGGACTTGTTCCCTGAAGCAATTGATAACCGTCTTGATTCGCTTGACGCTGCTG	8.96867
seq06_p15	CAGCATAGGACTTCATCCCTGAAGCAATTGATAACCGTCTTGATTCGCTTGACGCTGCTG	8.94691
seq06_p15	CAGCATAGGACTTCCTCCCTGAAGCAATTGATAACCGTCTTGATTCGCTTGACGCTGCTG	12.1647
seq06_p15	CAGCATAGGACTTCGTCCCTGAAGCAATTGATAACCGTCTTGATTCGCTTGACGCTGCTG	8.9629
seq06_p16	CAGCATAGGACTTCTACCCTGAAGCAATTGATAACCGTCTTGATTCGCTTGACGCTGCTG	8.72281
seq06_p16	CAGCATAGGACTTCTCCCCTGAAGCAATTGATAACCGTCTTGATTCGCTTGACGCTGCTG	8.90689
seq06_p16	CAGCATAGGACTTCTGCCCTGAAGCAATTGATAACCGTCTTGATTCGCTTGACGCTGCTG	8.86109
seq06_p17	CAGCATAGGACTTCTTACCTGAAGCAATTGATAACCGTCTTGATTCGCTTGACGCTGCTG	8.85019
seq06_p17	CAGCATAGGACTTCTTTCCTGAAGCAATTGATAACCGTCTTGATTCGCTTGACGCTGCTG	8.97441
seq06_p17	CAGCATAGGACTTCTTGCCTGAAGCAATTGATAACCGTCTTGATTCGCTTGACGCTGCTG	8.73809
seq06_p18	CAGCATAGGACTTCTTCACTGAAGCAATTGATAACCGTCTTGATTCGCTTGACGCTGCTG	8.75656
seq06_p18	CAGCATAGGACTTCTTCTCTGAAGCAATTGATAACCGTCTTGATTCGCTTGACGCTGCTG	8.78627
seq06_p18	CAGCATAGGACTTCTTCGCTGAAGCAATTGATAACCGTCTTGATTCGCTTGACGCTGCTG	8.81538
seq06_p19	CAGCATAGGACTTCTTCCATGAAGCAATTGATAACCGTCTTGATTCGCTTGACGCTGCTG	8.94105
seq06_p19	CAGCATAGGACTTCTTCCTTGAAGCAATTGATAACCGTCTTGATTCGCTTGACGCTGCTG	9.13057
seq06_p19	CAGCATAGGACTTCTTCCGTGAAGCAATTGATAACCGTCTTGATTCGCTTGACGCTGCTG	10.7545
seq06_p20	CAGCATAGGACTTCTTCCCAGAAGCAATTGATAACCGTCTTGATTCGCTTGACGCTGCTG	8.89026
seq06_p20	CAGCATAGGACTTCTTCCCCGAAGCAATTGATAACCGTCTTGATTCGCTTGACGCTGCTG	9.10983
seq06_p20	CAGCATAGGACTTCTTCCCGGAAGCAATTGATAACCGTCTTGATTCGCTTGACGCTGCTG	10.88
seq06_p21	CAGCATAGGACTTCTTCCCTAAAGCAATTGATAACCGTCTTGATTCGCTTGACGCTGCTG	8.80896
seq06_p21	CAGCATAGGACTTCTTCCCTTAAGCAATTGATAACCGTCTTGATTCGCTTGACGCTGCTG	8.89936
seq06_p21	CAGCATAGGACTTCTTCCCTCAAGCAATTGATAACCGTCTTGATTCGCTTGACGCTGCTG	8.84078
seq06_p22	CAGCATAGGACTTCTTCCCTGTAGCAATTGATAACCGTCTTGATTCGCTTGACGCTGCTG	8.93369
seq06_p22	CAGCATAGGACTTCTTCCCTGCAGCAATTGATAACCGTCTTGATTCGCTTGACGCTGCTG	8.87958
seq06_p22	CAGCATAGGACTTCTTCCCTGGAGCAATTGATAACCGTCTTGATTCGCTTGACGCTGCTG	8.84706
seq06_p23	CAGCATAGGACTTCTTCCCTGATGCAATTGATAACCGTCTTGATTCGCTTGACGCTGCTG	8.83605
seq06_p23	CAGCATAGGACTTCTTCCCTGACGCAATTGATAACCGTCTTGATTCGCTTGACGCTGCTG	8.88874
seq06_p23	CAGCATAGGACTTCTTCCCTGAGGCAATTGATAACCGTCTTGATTCGCTTGACGCTGCTG	8.95855
seq06_p24	CAGCATAGGACTTCTTCCCTGAAACAATTGATAACCGTCTTGATTCGCTTGACGCTGCTG	8.96578
seq06_p24	CAGCATAGGACTTCTTCCCTGAATCAATTGATAACCGTCTTGATTCGCTTGACGCTGCTG	8.75656
seq06_p24	CAGCATAGGACTTCTTCCCTGAACCAATTGATAACCGTCTTGATTCGCTTGACGCTGCTG	8.89026
seq06_p25	CAGCATAGGACTTCTTCCCTGAAGAAATTGATAACCGTCTTGATTCGCTTGACGCTGCTG	8.96
seq06_p25	CAGCATAGGACTTCTTCCCTGAAGTAATTGATAACCGTCTTGATTCGCTTGACGCTGCTG	8.65821
seq06_p25	CAGCATAGGACTTCTTCCCTGAAGGAATTGATAACCGTCTTGATTCGCTTGACGCTGCTG	8.88874
seq06_p26	CAGCATAGGACTTCTTCCCTGAAGCTATTGATAACCGTCTTGATTCGCTTGACGCTGCTG	8.84078
seq06_p26	CAGCATAGGACTTCTTCCCTGAAGCCATTGATAACCGTCTTGATTCGCTTGACGCTGCTG	8.98584
seq06_p26	CAGCATAGGACTTCTTCCCTGAAGCGATTGATAACCGTCTTGATTCGCTTGACGCTGCTG	8.88722
seq06_p27	CAGCATAGGACTTCTTCCCTGAAGCATTTGATAACCGTCTTGATTCGCTTGACGCTGCTG	8.93811
seq06_p27	CAGCATAGGACTTCTTCCCTGAAGCACTTGATAACCGTCTTGATTCGCTTGACGCTGCTG	8.85331
seq06_p27	CAGCATAGGACTTCTTCCCTGAAGCAGTTGATAACCGTCTTGATTCGCTTGACGCTGCTG	8.97585
seq06_p28	CAGCATAGGACTTCTTCCCTGAAGCAAATGATAACCGTCTTGATTCGCTTGACGCTGCTG	8.82972
seq06_p28	CAGCATAGGACTTCTTCCCTGAAGCAACTGATAACCGTCTTGATTCGCTTGACGCTGCTG	8.89026
seq06_p28	CAGCATAGGACTTCTTCCCTGAAGCAAGTGATAACCGTCTTGATTCGCTTGACGCTGCTG	8.97441
seq06_p29	CAGCATAGGACTTCTTCCCTGAAGCAATAGATAACCGTCTTGATTCGCTTGACGCTGCTG	8.97011
seq06_p29	CAGCATAGGACTTCTTCCCTGAAGCAATCGATAACCGTCTTGATTCGCTTGACGCTGCTG	8.85019
seq06_p29	CAGCATAGGACTTCTTCCCTGAAGCAATGGATAACCGTCTTGATTCGCTTGACGCTGCTG	9.00422
seq06_p30	CAGCATAGGACTTCTTCCCTGAAGCAATTAATAACCGTCTTGATTCGCTTGACGCTGCTG	8.85175
seq06_p30	CAGCATAGGACTTCTTCCCTGAAGCAATTTATAACCGTCTTGATTCGCTTGACGCTGCTG	8.71596
seq06_p30	CAGCATAGGACTTCTTCCCTGAAGCAATTCATAACCGTCTTGATTCGCTTGACGCTGCTG	8.92926
seq06_p31	CAGCATAGGACTTCTTCCCTGAAGCAATTGTTAACCGTCTTGATTCGCTTGACGCTGCTG	9.02375
seq06_p31	CAGCATAGGACTTCTTCCCTGAAGCAATTGCTAACCGTCTTGATTCGCTTGACGCTGCTG	8.82972
seq06_p31	CAGCATAGGACTTCTTCCCTGAAGCAATTGGTAACCGTCTTGATTCGCTTGACGCTGCTG	8.8009
seq06_p32	CAGCATAGGACTTCTTCCCTGAAGCAATTGAAAACCGTCTTGATTCGCTTGACGCTGCTG	8.97728
seq06_p32	CAGCATAGGACTTCTTCCCTGAAGCAATTGACAACCGTCTTGATTCGCTTGACGCTGCTG	8.62936
seq06_p32	CAGCATAGGACTTCTTCCCTGAAGCAATTGAGAACCGTCTTGATTCGCTTGACGCTGCTG	8.76653
seq06_p33	CAGCATAGGACTTCTTCCCTGAAGCAATTGATTACCGTCTTGATTCGCTTGACGCTGCTG	8.82972
seq06_p33	CAGCATAGGACTTCTTCCCTGAAGCAATTGATCACCGTCTTGATTCGCTTGACGCTGCTG	8.95128
seq06_p33	CAGCATAGGACTTCTTCCCTGAAGCAATTGATGACCGTCTTGATTCGCTTGACGCTGCTG	8.87498
seq06_p34	CAGCATAGGACTTCTTCCCTGAAGCAATTGATATCCGTCTTGATTCGCTTGACGCTGCTG	9.07012
seq06_p34	CAGCATAGGACTTCTTCCCTGAAGCAATTGATACCCGTCTTGATTCGCTTGACGCTGCTG	8.91139
seq06_p34	CAGCATAGGACTTCTTCCCTGAAGCAATTGATAGCCGTCTTGATTCGCTTGACGCTGCTG	9.05664
seq06_p35	CAGCATAGGACTTCTTCCCTGAAGCAATTGATAAACGTCTTGATTCGCTTGACGCTGCTG	8.83447
seq06_p35	CAGCATAGGACTTCTTCCCTGAAGCAATTGATAATCGTCTTGATTCGCTTGACGCTGCTG	8.78953
seq06_p35	CAGCATAGGACTTCTTCCCTGAAGCAATTGATAAGCGTCTTGATTCGCTTGACGCTGCTG	8.85643
seq06_p36	CAGCATAGGACTTCTTCCCTGAAGCAATTGATAACAGTCTTGATTCGCTTGACGCTGCTG	8.90539
seq06_p36	CAGCATAGGACTTCTTCCCTGAAGCAATTGATAACTGTCTTGATTCGCTTGACGCTGCTG	8.95565
seq06_p36	CAGCATAGGACTTCTTCCCTGAAGCAATTGATAACGGTCTTGATTCGCTTGACGCTGCTG	8.89936
seq07_p01	ATGGGACTTGACCCAACTCTGCCACGTGGGTCGTTTGTCTTGATTCGCTTGACGCTGCTG	8.96
seq07_p01	TTGGGACTTGACCCAACTCTGCCACGTGGGTCGTTTGTCTTGATTCGCTTGACGCTGCTG	8.85331
seq07_p01	GTGGGACTTGACCCAACTCTGCCACGTGGGTCGTTTGTCTTGATTCGCTTGACGCTGCTG	8.97154
seq07_p02	CAGGGACTTGACCCAACTCTGCCACGTGGGTCGTTTGTCTTGATTCGCTTGACGCTGCTG	8.86419
seq07_p02	CCGGGACTTGACCCAACTCTGCCACGTGGGTCGTTTGTCTTGATTCGCTTGACGCTGCTG	8.89633
seq07_p02	CGGGGACTTGACCCAACTCTGCCACGTGGGTCGTTTGTCTTGATTCGCTTGACGCTGCTG	8.9629
seq07_p03	CTAGGACTTGACCCAACTCTGCCACGTGGGTCGTTTGTCTTGATTCGCTTGACGCTGCTG	8.87498
seq07_p03	CTTGGACTTGACCCAACTCTGCCACGTGGGTCGTTTGTCTTGATTCGCTTGACGCTGCTG	8.74147
seq07_p03	CTCGGACTTGACCCAACTCTGCCACGTGGGTCGTTTGTCTTGATTCGCTTGACGCTGCTG	8.76984
seq07_p04	CTGAGACTTGACCCAACTCTGCCACGTGGGTCGTTTGTCTTGATTCGCTTGACGCTGCTG	8.85798
seq07_p04	CTGTGACTTGACCCAACTCTGCCACGTGGGTCGTTTGTCTTGATTCGCTTGACGCTGCTG	9.00703
seq07_p04	CTGCGACTTGACCCAACTCTGCCACGTGGGTCGTTTGTCTTGATTCGCTTGACGCTGCTG	8.95565
seq07_p05	CTGGAACTTGACCCAACTCTGCCACGTGGGTCGTTTGTCTTGATTCGCTTGACGCTGCTG	8.79279
seq07_p05	CTGGTACTTGACCCAACTCTGCCACGTGGGTCGTTTGTCTTGATTCGCTTGACGCTGCTG	8.95565
seq07_p05	CTGGCACTTGACCCAACTCTGCCACGTGGGTCGTTTGTCTTGATTCGCTTGACGCTGCTG	8.93074
seq07_p06	CTGGGTCTTGACCCAACTCTGCCACGTGGGTCGTTTGTCTTGATTCGCTTGACGCTGCTG	8.9263
seq07_p06	CTGGGCCTTGACCCAACTCTGCCACGTGGGTCGTTTGTCTTGATTCGCTTGACGCTGCTG	8.82018
seq07_p06	CTGGGGCTTGACCCAACTCTGCCACGTGGGTCGTTTGTCTTGATTCGCTTGACGCTGCTG	8.80896
seq07_p07	CTGGGAATTGACCCAACTCTGCCACGTGGGTCGTTTGTCTTGATTCGCTTGACGCTGCTG	8.99577
seq07_p07	CTGGGATTTGACCCAACTCTGCCACGTGGGTCGTTTGTCTTGATTCGCTTGACGCTGCTG	9.02375
seq07_p07	CTGGGAGTTGACCCAACTCTGCCACGTGGGTCGTTTGTCTTGATTCGCTTGACGCTGCTG	8.86264
seq07_p08	CTGGGACATGACCCAACTCTGCCACGTGGGTCGTTTGTCTTGATTCGCTTGACGCTGCTG	8.95565
seq07_p08	CTGGGACCTGACCCAACTCTGCCACGTGGGTCGTTTGTCTTGATTCGCTTGACGCTGCTG	8.72281
seq07_p08	CTGGGACGTGACCCAACTCTGCCACGTGGGTCGTTTGTCTTGATTCGCTTGACGCTGCTG	8.87805
seq07_p09	CTGGGACTAGACCCAACTCTGCCACGTGGGTCGTTTGTCTTGATTCGCTTGACGCTGCTG	8.7364
seq07_p09	CTGGGACTCGACCCAACTCTGCCACGTGGGTCGTTTGTCTTGATTCGCTTGACGCTGCTG	8.93517
seq07_p09	CTGGGACTGGACCCAACTCTGCCACGTGGGTCGTTTGTCTTGATTCGCTTGACGCTGCTG	8.70563
seq07_p10	CTGGGACTTAACCCAACTCTGCCACGTGGGTCGTTTGTCTTGATTCGCTTGACGCTGCTG	8.76321
seq07_p10	CTGGGACTTTACCCAACTCTGCCACGTGGGTCGTTTGTCTTGATTCGCTTGACGCTGCTG	8.67419
seq07_p10	CTGGGACTTCACCCAACTCTGCCACGTGGGTCGTTTGTCTTGATTCGCTTGACGCTGCTG	8.85175
seq07_p11	CTGGGACTTGTCCCAACTCTGCCACGTGGGTCGTTTGTCTTGATTCGCTTGACGCTGCTG	8.97298
seq07_p11	CTGGGACTTGCCCCAACTCTGCCACGTGGGTCGTTTGTCTTGATTCGCTTGACGCTGCTG	8.78953
seq07_p11	CTGGGACTTGGCCCAACTCTGCCACGTGGGTCGTTTGTCTTGATTCGCTTGACGCTGCTG	8.9542
seq07_p12	CTGGGACTTGAACCAACTCTGCCACGTGGGTCGTTTGTCTTGATTCGCTTGACGCTGCTG	8.83289
seq07_p12	CTGGGACTTGATCCAACTCTGCCACGTGGGTCGTTTGTCTTGATTCGCTTGACGCTGCTG	8.9542
seq07_p12	CTGGGACTTGAGCCAACTCTGCCACGTGGGTCGTTTGTCTTGATTCGCTTGACGCTGCTG	8.80574
seq07_p13	CTGGGACTTGACACAACTCTGCCACGTGGGTCGTTTGTCTTGATTCGCTTGACGCTGCTG	8.9901
seq07_p13	CTGGGACTTGACTCAACTCTGCCACGTGGGTCGTTTGTCTTGATTCGCTTGACGCTGCTG	8.85175
seq07_p13	CTGGGACTTGACGCAACTCTGCCACGTGGGTCGTTTGTCTTGATTCGCTTGACGCTGCTG	8.81858
seq07_p14	CTGGGACTTGACCAAACTCTGCCACGTGGGTCGTTTGTCTTGATTCGCTTGACGCTGCTG	8.97154
seq07_p14	CTGGGACTTGACCTAACTCTGCCACGTGGGTCGTTTGTCTTGATTCGCTTGACGCTGCTG	8.91737
seq07_p14	CTGGGACTTGACCGAACTCTGCCACGTGGGTCGTTTGTCTTGATTCGCTTGACGCTGCTG	8.84549
seq07_p15	CTGGGACTTGACCCTACTCTGCCACGTGGGTCGTTTGTCTTGATTCGCTTGACGCTGCTG	8.91439
seq07_p15	CTGGGACTTGACCCCACTCTGCCACGTGGGTCGTTTGTCTTGATTCGCTTGACGCTGCTG	8.70217
seq07_p15	CTGGGACTTGACCCGACTCTGCCACGTGGGTCGTTTGTCTTGATTCGCTTGACGCTGCTG	8.81858
seq07_p16	CTGGGACTTGACCCATCTCTGCCACGTGGGTCGTTTGTCTTGATTCGCTTGACGCTGCTG	8.88264
seq07_p16	CTGGGACTTGACCCACCTCTGCCACGTGGGTCGTTTGTCTTGATTCGCTTGACGCTGCTG	8.6987
seq07_p16	CTGGGACTTGACCCAGCTCTGCCACGTGGGTCGTTTGTCTTGATTCGCTTGACGCTGCTG	8.97298
seq07_p17	CTGGGACTTGACCCAAATCTGCCACGTGGGTCGTTTGTCTTGATTCGCTTGACGCTGCTG	8.99859
seq07_p17	CTGGGACTTGACCCAATTCTGCCACGTGGGTCGTTTGTCTTGATTCGCTTGACGCTGCTG	8.77808
seq07_p17	CTGGGACTTGACCCAAGTCTGCCACGTGGGTCGTTTGTCTTGATTCGCTTGACGCTGCTG	8.79766
seq07_p18	CTGGGACTTGACCCAACACTGCCACGTGGGTCGTTTGTCTTGATTCGCTTGACGCTGCTG	8.87652
seq07_p18	CTGGGACTTGACCCAACCCTGCCACGTGGGTCGTTTGTCTTGATTCGCTTGACGCTGCTG	8.96
seq07_p18	CTGGGACTTGACCCAACGCTGCCACGTGGGTCGTTTGTCTTGATTCGCTTGACGCTGCTG	8.83131
seq07_p19	CTGGGACTTGACCCAACTATGCCACGTGGGTCGTTTGTCTTGATTCGCTTGACGCTGCTG	8.89482
seq07_p19	CTGGGACTTGACCCAACTTTGCCACGTGGGTCGTTTGTCTTGATTCGCTTGACGCTGCTG	8.97585
seq07_p19	CTGGGACTTGACCCAACTGTGCCACGTGGGTCGTTTGTCTTGATTCGCTTGACGCTGCTG	8.72281
seq07_p20	CTGGGACTTGACCCAACTCAGCCACGTGGGTCGTTTGTCTTGATTCGCTTGACGCTGCTG	8.783
seq07_p20	CTGGGACTTGACCCAACTCCGCCACGTGGGTCGTTTGTCTTGATTCGCTTGACGCTGCTG	9.02237
seq07_p20	CTGGGACTTGACCCAACTCGGCCACGTGGGTCGTTTGTCTTGATTCGCTTGACGCTGCTG	8.95565
seq07_p21	CTGGGACTTGACCCAACTCTACCACGTGGGTCGTTTGTCTTGATTCGCTTGACGCTGCTG	9.09408
seq07_p21	CTGGGACTTGACCCAACTCTTCCACGTGGGTCGTTTGTCTTGATTCGCTTGACGCTGCTG	8.84392
seq07_p21	CTGGGACTTGACCCAACTCTCCCACGTGGGTCGTTTGTCTTGATTCGCTTGACGCTGCTG	8.78136
seq07_p22	CTGGGACTTGACCCAACTCTGACACGTGGGTCGTTTGTCTTGATTCGCTTGACGCTGCTG	8.85798
seq07_p22	CTGGGACTTGACCCAACTCTGTCACGTGGGTCGTTTGTCTTGATTCGCTTGACGCTGCTG	8.75322
seq07_p22	CTGGGACTTGACCCAACTCTGGCACGTGGGTCGTTTGTCTTGATTCGCTTGACGCTGCTG	8.84078
seq07_p23	CTGGGACTTGACCCAACTCTGCAACGTGGGTCGTTTGTCTTGATTCGCTTGACGCTGCTG	8.91737
seq07_p23	CTGGGACTTGACCCAACTCTGCTACGTGGGTCGTTTGTCTTGATTCGCTTGACGCTGCTG	8.93517
seq07_p23	CTGGGACTTGACCCAACTCTGCGACGTGGGTCGTTTGTCTTGATTCGCTTGACGCTGCTG	8.84549
seq07_p24	CTGGGACTTGACCCAACTCTGCCTCGTGGGTCGTTTGTCTTGATTCGCTTGACGCTGCTG	8.82496
seq07_p24	CTGGGACTTGACCCAACTCTGCCCCGTGGGTCGTTTGTCTTGATTCGCTTGACGCTGCTG	8.87036
seq07_p24	CTGGGACTTGACCCAACTCTGCCGCGTGGGTCGTTTGTCTTGATTCGCTTGACGCTGCTG	8.91439
seq07_p25	CTGGGACTTGACCCAACTCTGCCAAGTGGGTCGTTTGTCTTGATTCGCTTGACGCTGCTG	8.89026
seq07_p25	CTGGGACTTGACCCAACTCTGCCATGTGGGTCGTTTGTCTTGATTCGCTTGACGCTGCTG	8.77643
seq07_p25	CTGGGACTTGACCCAACTCTGCCAGGTGGGTCGTTTGTCTTGATTCGCTTGACGCTGCTG	8.97298
seq07_p26	CTGGGACTTGACCCAACTCTGCCACATGGGTCGTTTGTCTTGATTCGCTTGACGCTGCTG	8.95274
seq07_p26	CTGGGACTTGACCCAACTCTGCCACTTGGGTCGTTTGTCTTGATTCGCTTGACGCTGCTG	8.72792
seq07_p26	CTGGGACTTGACCCAACTCTGCCACCTGGGTCGTTTGTCTTGATTCGCTTGACGCTGCTG	8.79766
seq07_p27	CTGGGACTTGACCCAACTCTGCCACGAGGGTCGTTTGTCTTGATTCGCTTGACGCTGCTG	8.7364
seq07_p27	CTGGGACTTGACCCAACTCTGCCACGCGGGTCGTTTGTCTTGATTCGCTTGACGCTGCTG	8.84862
seq07_p27	CTGGGACTTGACCCAACTCTGCCACGGGGGTCGTTTGTCTTGATTCGCTTGACGCTGCTG	8.89785
seq07_p28	CTGGGACTTGACCCAACTCTGCCACGTAGGTCGTTTGTCTTGATTCGCTTGACGCTGCTG	8.81218
seq07_p28	CTGGGACTTGACCCAACTCTGCCACGTTGGTCGTTTGTCTTGATTCGCTTGACGCTGCTG	8.98014
seq07_p28	CTGGGACTTGACCCAACTCTGCCACGTCGGTCGTTTGTCTTGATTCGCTTGACGCTGCTG	8.88264
seq07_p29	CTGGGACTTGACCCAACTCTGCCACGTGAGTCGTTTGTCTTGATTCGCTTGACGCTGCTG	9.00282
seq07_p29	CTGGGACTTGACCCAACTCTGCCACGTGTGTCGTTTGTCTTGATTCGCTTGACGCTGCTG	8.79604
seq07_p29	CTGGGACTTGACCCAACTCTGCCACGTGCGTCGTTTGTCTTGATTCGCTTGACGCTGCTG	8.78136
seq07_p30	CTGGGACTTGACCCAACTCTGCCACGTGGATCGTTTGTCTTGATTCGCTTGACGCTGCTG	8.79928
seq07_p30	CTGGGACTTGACCCAACTCTGCCACGTGGTTCGTTTGTCTTGATTCGCTTGACGCTGCTG	8.79604
seq07_p30	CTGGGACTTGACCCAACTCTGCCACGTGGCTCGTTTGTCTTGATTCGCTTGACGCTGCTG	9.01402
seq07_p31	CTGGGACTTGACCCAACTCTGCCACGTGGGACGTTTGTCTTGATTCGCTTGACGCTGCTG	8.8392
seq07_p31	CTGGGACTTGACCCAACTCTGCCACGTGGGCCGTTTGTCTTGATTCGCTTGACGCTGCTG	9.04712
seq07_p31	CTGGGACTTGACCCAACTCTGCCACGTGGGGCGTTTGTCTTGATTCGCTTGACGCTGCTG	8.93664
seq07_p32	CTGGGACTTGACCCAACTCTGCCACGTGGGTAGTTTGTCTTGATTCGCTTGACGCTGCTG	8.79604
seq07_p32	CTGGGACTTGACCCAACTCTGCCACGTGGGTTGTTTGTCTTGATTCGCTTGACGCTGCTG	8.79116
seq07_p32	CTGGGACTTGACCCAACTCTGCCACGTGGGTGGTTTGTCTTGATTCGCTTGACGCTGCTG	8.94398
seq07_p33	CTGGGACTTGACCCAACTCTGCCACGTGGGTCATTTGTCTTGATTCGCTTGACGCTGCTG	8.84549
seq07_p33	CTGGGACTTGACCCAACTCTGCCACGTGGGTCTTTTGTCTTGATTCGCTTGACGCTGCTG	8.83605
seq07_p33	CTGGGACTTGACCCAACTCTGCCACGTGGGTCCTTTGTCTTGATTCGCTTGACGCTGCTG	8.82018
seq07_p34	CTGGGACTTGACCCAACTCTGCCACGTGGGTCGATTGTCTTGATTCGCTTGACGCTGCTG	8.99859
seq07_p34	CTGGGACTTGACCCAACTCTGCCACGTGGGTCGCTTGTCTTGATTCGCTTGACGCTGCTG	8.87958
seq07_p34	CTGGGACTTGACCCAACTCTGCCACGTGGGTCGGTTGTCTTGATTCGCTTGACGCTGCTG	8.83763
seq07_p35	CTGGGACTTGACCCAACTCTGCCACGTGGGTCGTATGTCTTGATTCGCTTGACGCTGCTG	8.97728
seq07_p35	CTGGGACTTGACCCAACTCTGCCACGTGGGTCGTCTGTCTTGATTCGCTTGACGCTGCTG	9.02514
seq07_p35	CTGGGACTTGACCCAACTCTGCCACGTGGGTCGTGTGTCTTGATTCGCTTGACGCTGCTG	8.82337
seq07_p36	CTGGGACTTGACCCAACTCTGCCACGTGGGTCGTTAGTCTTGATTCGCTTGACGCTGCTG	8.98726
seq07_p36	CTGGGACTTGACCCAACTCTGCCACGTGGGTCGTTCGTCTTGATTCGCTTGACGCTGCTG	8.9901
seq07_p36	CTGGGACTTGACCCAACTCTGCCACGTGGGTCGTTGGTCTTGATTCGCTTGACGCTGCTG	8.94837
seq08_p01	AATTAATTTCTGCCCTTATTCGCACGTGCCATAACAGTCTTGATTCGCTTGACGCTGCTG	8.87498
seq08_p01	TATTAATTTCTGCCCTTATTCGCACGTGCCATAACAGTCTTGATTCGCTTGACGCTGCTG	8.91289
seq08_p01	CATTAATTTCTGCCCTTATTCGCACGTGCCATAACAGTCTTGATTCGCTTGACGCTGCTG	8.95274
seq08_p02	GTTTAATTTCTGCCCTTATTCGCACGTGCCATAACAGTCTTGATTCGCTTGACGCTGCTG	8.90989
seq08_p02	GCTTAATTTCTGCCCTTATTCGCACGTGCCATAACAGTCTTGATTCGCTTGACGCTGCTG	8.99577
seq08_p02	GGTTAATTTCTGCCCTTATTCGCACGTGCCATAACAGTCTTGATTCGCTTGACGCTGCTG	8.96723
seq08_p03	GAATAATTTCTGCCCTTATTCGCACGTGCCATAACAGTCTTGATTCGCTTGACGCTGCTG	8.99435
seq08_p03	GACTAATTTCTGCCCTTATTCGCACGTGCCATAACAGTCTTGATTCGCTTGACGCTGCTG	8.94837
seq08_p03	GAGTAATTTCTGCCCTTATTCGCACGTGCCATAACAGTCTTGATTCGCTTGACGCTGCTG	8.77972
seq08_p04	GATAAATTTCTGCCCTTATTCGCACGTGCCATAACAGTCTTGATTCGCTTGACGCTGCTG	8.77149
seq08_p04	GATCAATTTCTGCCCTTATTCGCACGTGCCATAACAGTCTTGATTCGCTTGACGCTGCTG	8.78136
seq08_p04	GATGAATTTCTGCCCTTATTCGCACGTGCCATAACAGTCTTGATTCGCTTGACGCTGCTG	8.90087
seq08_p05	GATTTATTTCTGCCCTTATTCGCACGTGCCATAACAGTCTTGATTCGCTTGACGCTGCTG	8.91439
seq08_p05	GATTCATTTCTGCCCTTATTCGCACGTGCCATAACAGTCTTGATTCGCTTGACGCTGCTG	8.96867
seq08_p05	GATTGATTTCTGCCCTTATTCGCACGTGCCATAACAGTCTTGATTCGCTTGACGCTGCTG	8.9542
seq08_p06	GATTATTTTCTGCCCTTATTCGCACGTGCCATAACAGTCTTGATTCGCTTGACGCTGCTG	8.80735
seq08_p06	GATTACTTTCTGCCCTTATTCGCACGTGCCATAACAGTCTTGATTCGCTTGACGCTGCTG	8.81858
seq08_p06	GATTAGTTTCTGCCCTTATTCGCACGTGCCATAACAGTCTTGATTCGCTTGACGCTGCTG	8.9263
seq08_p07	GATTAAATTCTGCCCTTATTCGCACGTGCCATAACAGTCTTGATTCGCTTGACGCTGCTG	8.85643
seq08_p07	GATTAACTTCTGCCCTTATTCGCACGTGCCATAACAGTCTTGATTCGCTTGACGCTGCTG	9.06474
seq08_p07	GATTAAGTTCTGCCCTTATTCGCACGTGCCATAACAGTCTTGATTCGCTTGACGCTGCTG	8.8392
seq08_p08	GATTAATATCTGCCCTTATTCGCACGTGCCATAACAGTCTTGATTCGCTTGACGCTGCTG	8.94691
seq08_p08	GATTAATCTCTGCCCTTATTCGCACGTGCCATAACAGTCTTGATTCGCTTGACGCTGCTG	8.77479
seq08_p08	GATTAATGTCTGCCCTTATTCGCACGTGCCATAACAGTCTTGATTCGCTTGACGCTGCTG	8.85331
seq08_p09	GATTAATTACTGCCCTTATTCGCACGTGCCATAACAGTCTTGATTCGCTTGACGCTGCTG	8.85019
seq08_p09	GATTAATTCCTGCCCTTATTCGCACGTGCCATAACAGTCTTGATTCGCTTGACGCTGCTG	11.1134
seq08_p09	GATTAATTGCTGCCCTTATTCGCACGTGCCATAACAGTCTTGATTCGCTTGACGCTGCTG	8.87805
seq08_p10	GATTAATTTATGCCCTTATTCGCACGTGCCATAACAGTCTTGATTCGCTTGACGCTGCTG	8.81057
seq08_p10	GATTAATTTTTGCCCTTATTCGCACGTGCCATAACAGTCTTGATTCGCTTGACGCTGCTG	8.94251
seq08_p10	GATTAATTTGTGCCCTTATTCGCACGTGCCATAACAGTCTTGATTCGCTTGACGCTGCTG	8.60733
seq08_p11	GATTAATTTCAGCCCTTATTCGCACGTGCCATAACAGTCTTGATTCGCTTGACGCTGCTG	8.94983
seq08_p11	GATTAATTTCCGCCCTTATTCGCACGTGCCATAACAGTCTTGATTCGCTTGACGCTGCTG	12.468
seq08_p11	GATTAATTTCGGCCCTTATTCGCACGTGCCATAACAGTCTTGATTCGCTTGACGCTGCTG	9.01681
seq08_p12	GATTAATTTCTACCCTTATTCGCACGTGCCATAACAGTCTTGATTCGCTTGACGCTGCTG	8.74987
seq08_p12	GATTAATTTCTTCCCTTATTCGCACGTGCCATAACAGTCTTGATTCGCTTGACGCTGCTG	9.18859
seq08_p12	GATTAATTTCTCCCCTTATTCGCACGTGCCATAACAGTCTTGATTCGCTTGACGCTGCTG	8.79928
seq08_p13	GATTAATTTCTGACCTTATTCGCACGTGCCATAACAGTCTTGATTCGCTTGACGCTGCTG	8.9629
seq08_p13	GATTAATTTCTGTCCTTATTCGCACGTGCCATAACAGTCTTGATTCGCTTGACGCTGCTG	8.82018
seq08_p13	GATTAATTTCTGGCCTTATTCGCACGTGCCATAACAGTCTTGATTCGCTTGACGCTGCTG	8.87958
seq08_p14	GATTAATTTCTGCACTTATTCGCACGTGCCATAACAGTCTTGATTCGCTTGACGCTGCTG	8.98584
seq08_p14	GATTAATTTCTGCTCTTATTCGCACGTGCCATAACAGTCTTGATTCGCTTGACGCTGCTG	8.81538
seq08_p14	GATTAATTTCTGCGCTTATTCGCACGTGCCATAACAGTCTTGATTCGCTTGACGCTGCTG	8.82972
seq08_p15	GATTAATTTCTGCCATTATTCGCACGTGCCATAACAGTCTTGATTCGCTTGACGCTGCTG	8.92333
seq08_p15	GATTAATTTCTGCCTTTATTCGCACGTGCCATAACAGTCTTGATTCGCTTGACGCTGCTG	8.89785
seq08_p15	GATTAATTTCTGCCGTTATTCGCACGTGCCATAACAGTCTTGATTCGCTTGACGCTGCTG	8.8933
seq08_p16	GATTAATTTCTGCCCATATTCGCACGTGCCATAACAGTCTTGATTCGCTTGACGCTGCTG	8.81698
seq08_p16	GATTAATTTCTGCCCCTATTCGCACGTGCCATAACAGTCTTGATTCGCTTGACGCTGCTG	8.76321
seq08_p16	GATTAATTTCTGCCCGTATTCGCACGTGCCATAACAGTCTTGATTCGCTTGACGCTGCTG	9.07146
seq08_p17	GATTAATTTCTGCCCTAATTCGCACGTGCCATAACAGTCTTGATTCGCTTGACGCTGCTG	8.74147
seq08_p17	GATTAATTTCTGCCCTCATTCGCACGTGCCATAACAGTCTTGATTCGCTTGACGCTGCTG	8.87498
seq08_p17	GATTAATTTCTGCCCTGATTCGCACGTGCCATAACAGTCTTGATTCGCTTGACGCTGCTG	8.87805
seq08_p18	GATTAATTTCTGCCCTTTTTCGCACGTGCCATAACAGTCTTGATTCGCTTGACGCTGCTG	8.97585
seq08_p18	GATTAATTTCTGCCCTTCTTCGCACGTGCCATAACAGTCTTGATTCGCTTGACGCTGCTG	8.75154
seq08_p18	GATTAATTTCTGCCCTTGTTCGCACGTGCCATAACAGTCTTGATTCGCTTGACGCTGCTG	9.05799
seq08_p19	GATTAATTTCTGCCCTTAATCGCACGTGCCATAACAGTCTTGATTCGCTTGACGCTGCTG	8.89936
seq08_p19	GATTAATTTCTGCCCTTACTCGCACGTGCCATAACAGTCTTGATTCGCTTGACGCTGCTG	8.76155
seq08_p19	GATTAATTTCTGCCCTTAGTCGCACGTGCCATAACAGTCTTGATTCGCTTGACGCTGCTG	8.95855
seq08_p20	GATTAATTTCTGCCCTTATACGCACGTGCCATAACAGTCTTGATTCGCTTGACGCTGCTG	8.79604
seq08_p20	GATTAATTTCTGCCCTTATCCGCACGTGCCATAACAGTCTTGATTCGCTTGACGCTGCTG	8.84706
seq08_p20	GATTAATTTCTGCCCTTATGCGCACGTGCCATAACAGTCTTGATTCGCTTGACGCTGCTG	8.8392
seq08_p21	GATTAATTTCTGCCCTTATTAGCACGTGCCATAACAGTCTTGATTCGCTTGACGCTGCTG	8.82018
seq08_p21	GATTAATTTCTGCCCTTATTTGCACGTGCCATAACAGTCTTGATTCGCTTGACGCTGCTG	8.84235
seq08_p21	GATTAATTTCTGCCCTTATTGGCACGTGCCATAACAGTCTTGATTCGCTTGACGCTGCTG	8.85487
seq08_p22	GATTAATTTCTGCCCTTATTCACACGTGCCATAACAGTCTTGATTCGCTTGACGCTGCTG	8.81218
seq08_p22	GATTAATTTCTGCCCTTATTCTCACGTGCCATAACAGTCTTGATTCGCTTGACGCTGCTG	8.84078
seq08_p22	GATTAATTTCTGCCCTTATTCCCACGTGCCATAACAGTCTTGATTCGCTTGACGCTGCTG	8.94251
seq08_p23	GATTAATTTCTGCCCTTATTCGAACGTGCCATAACAGTCTTGATTCGCTTGACGCTGCTG	8.94105
seq08_p23	GATTAATTTCTGCCCTTATTCGTACGTGCCATAACAGTCTTGATTCGCTTGACGCTGCTG	8.81218
seq08_p23	GATTAATTTCTGCCCTTATTCGGACGTGCCATAACAGTCTTGATTCGCTTGACGCTGCTG	9.12541
seq08_p24	GATTAATTTCTGCCCTTATTCGCTCGTGCCATAACAGTCTTGATTCGCTTGACGCTGCTG	8.77643
seq08_p24	GATTAATTTCTGCCCTTATTCGCCCGTGCCATAACAGTCTTGATTCGCTTGACGCTGCTG	8.70908
seq08_p24	GATTAATTTCTGCCCTTATTCGCGCGTGCCATAACAGTCTTGATTCGCTTGACGCTGCTG	8.86109
seq08_p25	GATTAATTTCTGCCCTTATTCGCAAGTGCCATAACAGTCTTGATTCGCTTGACGCTGCTG	8.87036
seq08_p25	GATTAATTTCTGCCCTTATTCGCATGTGCCATAACAGTCTTGATTCGCTTGACGCTGCTG	8.79604
seq08_p25	GATTAATTTCTGCCCTTATTCGCAGGTGCCATAACAGTCTTGATTCGCTTGACGCTGCTG	8.98868
seq08_p26	GATTAATTTCTGCCCTTATTCGCACATGCCATAACAGTCTTGATTCGCTTGACGCTGCTG	8.87036
seq08_p26	GATTAATTTCTGCCCTTATTCGCACTTGCCATAACAGTCTTGATTCGCTTGACGCTGCTG	9.11634
seq08_p26	GATTAATTTCTGCCCTTATTCGCACCTGCCATAACAGTCTTGATTCGCTTGACGCTGCTG	8.91588
seq08_p27	GATTAATTTCTGCCCTTATTCGCACGAGCCATAACAGTCTTGATTCGCTTGACGCTGCTG	8.88111
seq08_p27	GATTAATTTCTGCCCTTATTCGCACGCGCCATAACAGTCTTGATTCGCTTGACGCTGCTG	8.9629
seq08_p27	GATTAATTTCTGCCCTTATTCGCACGGGCCATAACAGTCTTGATTCGCTTGACGCTGCTG	8.84235
seq08_p28	GATTAATTTCTGCCCTTATTCGCACGTACCATAACAGTCTTGATTCGCTTGACGCTGCTG	8.82655
seq08_p28	GATTAATTTCTGCCCTTATTCGCACGTTCCATAACAGTCTTGATTCGCTTGACGCTGCTG	8.73809
seq08_p28	GATTAATTTCTGCCCTTATTCGCACGTCCCATAACAGTCTTGATTCGCTTGACGCTGCTG	8.83289
seq08_p29	GATTAATTTCTGCCCTTATTCGCACGTGACATAACAGTCTTGATTCGCTTGACGCTGCTG	8.89026
seq08_p29	GATTAATTTCTGCCCTTATTCGCACGTGTCATAACAGTCTTGATTCGCTTGACGCTGCTG	9.04576
seq08_p29	GATTAATTTCTGCCCTTATTCGCACGTGGCATAACAGTCTTGATTCGCTTGACGCTGCTG	9.08746
seq08_p30	GATTAATTTCTGCCCTTATTCGCACGTGCAATAACAGTCTTGATTCGCTTGACGCTGCTG	8.87191
seq08_p30	GATTAATTTCTGCCCTTATTCGCACGTGCTATAACAGTCTTGATTCGCTTGACGCTGCTG	8.81378
seq08_p30	GATTAATTTCTGCCCTTATTCGCACGTGCGATAACAGTCTTGATTCGCTTGACGCTGCTG	8.74987
seq08_p31	GATTAATTTCTGCCCTTATTCGCACGTGCCTTAACAGTCTTGATTCGCTTGACGCTGCTG	8.91588
seq08_p31	GATTAATTTCTGCCCTTATTCGCACGTGCCCTAACAGTCTTGATTCGCTTGACGCTGCTG	8.96578
seq08_p31	GATTAATTTCTGCCCTTATTCGCACGTGCCGTAACAGTCTTGATTCGCTTGACGCTGCTG	8.82972
seq08_p32	GATTAATTTCTGCCCTTATTCGCACGTGCCAAAACAGTCTTGATTCGCTTGACGCTGCTG	8.96434
seq08_p32	GATTAATTTCTGCCCTTATTCGCACGTGCCACAACAGTCTTGATTCGCTTGACGCTGCTG	8.75489
seq08_p32	GATTAATTTCTGCCCTTATTCGCACGTGCCAGAACAGTCTTGATTCGCTTGACGCTGCTG	8.90539
seq08_p33	GATTAATTTCTGCCCTTATTCGCACGTGCCATTACAGTCTTGATTCGCTTGACGCTGCTG	9.00562
seq08_p33	GATTAATTTCTGCCCTTATTCGCACGTGCCATCACAGTCTTGATTCGCTTGACGCTGCTG	8.98442
seq08_p33	GATTAATTTCTGCCCTTATTCGCACGTGCCATGACAGTCTTGATTCGCTTGACGCTGCTG	8.86109
seq08_p34	GATTAATTTCTGCCCTTATTCGCACGTGCCATATCAGTCTTGATTCGCTTGACGCTGCTG	8.98442
seq08_p34	GATTAATTTCTGCCCTTATTCGCACGTGCCATACCAGTCTTGATTCGCTTGACGCTGCTG	8.97298
seq08_p34	GATTAATTTCTGCCCTTATTCGCACGTGCCATAGCAGTCTTGATTCGCTTGACGCTGCTG	8.80252
seq08_p35	GATTAATTTCTGCCCTTATTCGCACGTGCCATAAAAGTCTTGATTCGCTTGACGCTGCTG	8.79766
seq08_p35	GATTAATTTCTGCCCTTATTCGCACGTGCCATAATAGTCTTGATTCGCTTGACGCTGCTG	8.84862
seq08_p35	GATTAATTTCTGCCCTTATTCGCACGTGCCATAAGAGTCTTGATTCGCTTGACGCTGCTG	8.87191
seq08_p36	GATTAATTTCTGCCCTTATTCGCACGTGCCATAACTGTCTTGATTCGCTTGACGCTGCTG	8.83447
seq08_p36	GATTAATTTCTGCCCTTATTCGCACGTGCCATAACCGTCTTGATTCGCTTGACGCTGCTG	8.85798
seq08_p36	GATTAATTTCTGCCCTTATTCGCACGTGCCATAACGGTCTTGATTCGCTTGACGCTGCTG	8.94837
seq09_p01	AGTCGGGTAAGGGAATGTAGATCACGTGAATGAAAAGTCTTGATTCGCTTGACGCTGCTG	8.82972
seq09_p01	CGTCGGGTAAGGGAATGTAGATCACGTGAATGAAAAGTCTTGATTCGCTTGACGCTGCTG	9
seq09_p01	GGTCGGGTAAGGGAATGTAGATCACGTGAATGAAAAGTCTTGATTCGCTTGACGCTGCTG	8.83447
seq09_p02	TATCGGGTAAGGGAATGTAGATCACGTGAATGAAAAGTCTTGATTCGCTTGACGCTGCTG	8.8857
seq09_p02	TTTCGGGTAAGGGAATGTAGATCACGTGAATGAAAAGTCTTGATTCGCTTGACGCTGCTG	8.80252
seq09_p02	TCTCGGGTAAGGGAATGTAGATCACGTGAATGAAAAGTCTTGATTCGCTTGACGCTGCTG	8.94544
seq09_p03	TGACGGGTAAGGGAATGTAGATCACGTGAATGAAAAGTCTTGATTCGCTTGACGCTGCTG	8.82337
seq09_p03	TGCCGGGTAAGGGAATGTAGATCACGTGAATGAAAAGTCTTGATTCGCTTGACGCTGCTG	8.84549
seq09_p03	TGGCGGGTAAGGGAATGTAGATCACGTGAATGAAAAGTCTTGATTCGCTTGACGCTGCTG	8.94691
seq09_p04	TGTAGGGTAAGGGAATGTAGATCACGTGAATGAAAAGTCTTGATTCGCTTGACGCTGCTG	8.82337
seq09_p04	TGTTGGGTAAGGGAATGTAGATCACGTGAATGAAAAGTCTTGATTCGCTTGACGCTGCTG	8.84235
seq09_p04	TGTGGGGTAAGGGAATGTAGATCACGTGAATGAAAAGTCTTGATTCGCTTGACGCTGCTG	8.70563
seq09_p05	TGTCAGGTAAGGGAATGTAGATCACGTGAATGAAAAGTCTTGATTCGCTTGACGCTGCTG	8.90238
seq09_p05	TGTCTGGTAAGGGAATGTAGATCACGTGAATGAAAAGTCTTGATTCGCTTGACGCTGCTG	8.91439
seq09_p05	TGTCCGGTAAGGGAATGTAGATCACGTGAATGAAAAGTCTTGATTCGCTTGACGCTGCTG	8.96
seq09_p06	TGTCGAGTAAGGGAATGTAGATCACGTGAATGAAAAGTCTTGATTCGCTTGACGCTGCTG	8.94544
seq09_p06	TGTCGTGTAAGGGAATGTAGATCACGTGAATGAAAAGTCTTGATTCGCTTGACGCTGCTG	8.89026
seq09_p06	TGTCGCGTAAGGGAATGTAGATCACGTGAATGAAAAGTCTTGATTCGCTTGACGCTGCTG	8.88722
seq09_p07	TGTCGGATAAGGGAATGTAGATCACGTGAATGAAAAGTCTTGATTCGCTTGACGCTGCTG	8.81378
seq09_p07	TGTCGGTTAAGGGAATGTAGATCACGTGAATGAAAAGTCTTGATTCGCTTGACGCTGCTG	8.81698
seq09_p07	TGTCGGCTAAGGGAATGTAGATCACGTGAATGAAAAGTCTTGATTCGCTTGACGCTGCTG	8.86264
seq09_p08	TGTCGGGAAAGGGAATGTAGATCACGTGAATGAAAAGTCTTGATTCGCTTGACGCTGCTG	8.8857
seq09_p08	TGTCGGGCAAGGGAATGTAGATCACGTGAATGAAAAGTCTTGATTCGCTTGACGCTGCTG	9.08879
seq09_p08	TGTCGGGGAAGGGAATGTAGATCACGTGAATGAAAAGTCTTGATTCGCTTGACGCTGCTG	8.86264
seq09_p09	TGTCGGGTTAGGGAATGTAGATCACGTGAATGAAAAGTCTTGATTCGCTTGACGCTGCTG	8.85487
seq09_p09	TGTCGGGTCAGGGAATGTAGATCACGTGAATGAAAAGTCTTGATTCGCTTGACGCTGCTG	8.783
seq09_p09	TGTCGGGTGAGGGAATGTAGATCACGTGAATGAAAAGTCTTGATTCGCTTGACGCTGCTG	9
seq09_p10	TGTCGGGTATGGGAATGTAGATCACGTGAATGAAAAGTCTTGATTCGCTTGACGCTGCTG	8.87498
seq09_p10	TGTCGGGTACGGGAATGTAGATCACGTGAATGAAAAGTCTTGATTCGCTTGACGCTGCTG	8.88111
seq09_p10	TGTCGGGTAGGGGAATGTAGATCACGTGAATGAAAAGTCTTGATTCGCTTGACGCTGCTG	8.75989
seq09_p11	TGTCGGGTAAAGGAATGTAGATCACGTGAATGAAAAGTCTTGATTCGCTTGACGCTGCTG	8.90238
seq09_p11	TGTCGGGTAATGGAATGTAGATCACGTGAATGAAAAGTCTTGATTCGCTTGACGCTGCTG	8.84549
seq09_p11	TGTCGGGTAACGGAATGTAGATCACGTGAATGAAAAGTCTTGATTCGCTTGACGCTGCTG	8.97728
seq09_p12	TGTCGGGTAAGAGAATGTAGATCACGTGAATGAAAAGTCTTGATTCGCTTGACGCTGCTG	8.77314
seq09_p12	TGTCGGGTAAGTGAATGTAGATCACGTGAATGAAAAGTCTTGATTCGCTTGACGCTGCTG	8.90087
seq09_p12	TGTCGGGTAAGCGAATGTAGATCACGTGAATGAAAAGTCTTGATTCGCTTGACGCTGCTG	9
seq09_p13	TGTCGGGTAAGGAAATGTAGATCACGTGAATGAAAAGTCTTGATTCGCTTGACGCTGCTG	8.91289
seq09_p13	TGTCGGGTAAGGTAATGTAGATCACGTGAATGAAAAGTCTTGATTCGCTTGACGCTGCTG	8.86264
seq09_p13	TGTCGGGTAAGGCAATGTAGATCACGTGAATGAAAAGTCTTGATTCGCTTGACGCTGCTG	8.79604
seq09_p14	TGTCGGGTAAGGGTATGTAGATCACGTGAATGAAAAGTCTTGATTCGCTTGACGCTGCTG	8.76321
seq09_p14	TGTCGGGTAAGGGCATGTAGATCACGTGAATGAAAAGTCTTGATTCGCTTGACGCTGCTG	8.91737
seq09_p14	TGTCGGGTAAGGGGATGTAGATCACGTGAATGAAAAGTCTTGATTCGCTTGACGCTGCTG	8.93221
seq09_p15	TGTCGGGTAAGGGATTGTAGATCACGTGAATGAAAAGTCTTGATTCGCTTGACGCTGCTG	8.82655
seq09_p15	TGTCGGGTAAGGGACTGTAGATCACGTGAATGAAAAGTCTTGATTCGCTTGACGCTGCTG	8.78953
seq09_p15	TGTCGGGTAAGGGAGTGTAGATCACGTGAATGAAAAGTCTTGATTCGCTTGACGCTGCTG	8.90087
seq09_p16	TGTCGGGTAAGGGAAAGTAGATCACGTGAATGAAAAGTCTTGATTCGCTTGACGCTGCTG	9.03067
seq09_p16	TGTCGGGTAAGGGAACGTAGATCACGTGAATGAAAAGTCTTGATTCGCTTGACGCTGCTG	8.83605
seq09_p16	TGTCGGGTAAGGGAAGGTAGATCACGTGAATGAAAAGTCTTGATTCGCTTGACGCTGCTG	8.89178
seq09_p17	TGTCGGGTAAGGGAATATAGATCACGTGAATGAAAAGTCTTGATTCGCTTGACGCTGCTG	8.88111
seq09_p17	TGTCGGGTAAGGGAATTTAGATCACGTGAATGAAAAGTCTTGATTCGCTTGACGCTGCTG	8.87344
seq09_p17	TGTCGGGTAAGGGAATCTAGATCACGTGAATGAAAAGTCTTGATTCGCTTGACGCTGCTG	8.94837
seq09_p18	TGTCGGGTAAGGGAATGAAGATCACGTGAATGAAAAGTCTTGATTCGCTTGACGCTGCTG	8.86109
seq09_p18	TGTCGGGTAAGGGAATGCAGATCACGTGAATGAAAAGTCTTGATTCGCTTGACGCTGCTG	8.88722
seq09_p18	TGTCGGGTAAGGGAATGGAGATCACGTGAATGAAAAGTCTTGATTCGCTTGACGCTGCTG	8.90839
seq09_p19	TGTCGGGTAAGGGAATGTTGATCACGTGAATGAAAAGTCTTGATTCGCTTGACGCTGCTG	8.99859
seq09_p19	TGTCGGGTAAGGGAATGTCGATCACGTGAATGAAAAGTCTTGATTCGCTTGACGCTGCTG	8.77149
seq09_p19	TGTCGGGTAAGGGAATGTGGATCACGTGAATGAAAAGTCTTGATTCGCTTGACGCTGCTG	8.95565
seq09_p20	TGTCGGGTAAGGGAATGTAAATCACGTGAATGAAAAGTCTTGATTCGCTTGACGCTGCTG	8.82018
seq09_p20	TGTCGGGTAAGGGAATGTATATCACGTGAATGAAAAGTCTTGATTCGCTTGACGCTGCTG	8.7211
seq09_p20	TGTCGGGTAAGGGAATGTACATCACGTGAATGAAAAGTCTTGATTCGCTTGACGCTGCTG	8.91886
seq09_p21	TGTCGGGTAAGGGAATGTAGTTCACGTGAATGAAAAGTCTTGATTCGCTTGACGCTGCTG	8.77643
seq09_p21	TGTCGGGTAAGGGAATGTAGCTCACGTGAATGAAAAGTCTTGATTCGCTTGACGCTGCTG	8.76155
seq09_p21	TGTCGGGTAAGGGAATGTAGGTCACGTGAATGAAAAGTCTTGATTCGCTTGACGCTGCTG	9.05664
seq09_p22	TGTCGGGTAAGGGAATGTAGAACACGTGAATGAAAAGTCTTGATTCGCTTGACGCTGCTG	8.96434
seq09_p22	TGTCGGGTAAGGGAATGTAGACCACGTGAATGAAAAGTCTTGATTCGCTTGACGCTGCTG	9.02652
seq09_p22	TGTCGGGTAAGGGAATGTAGAGCACGTGAATGAAAAGTCTTGATTCGCTTGACGCTGCTG	8.87805
seq09_p23	TGTCGGGTAAGGGAATGTAGATAACGTGAATGAAAAGTCTTGATTCGCTTGACGCTGCTG	8.93074
seq09_p23	TGTCGGGTAAGGGAATGTAGATTACGTGAATGAAAAGTCTTGATTCGCTTGACGCTGCTG	8.82496
seq09_p23	TGTCGGGTAAGGGAATGTAGATGACGTGAATGAAAAGTCTTGATTCGCTTGACGCTGCTG	8.9542
seq09_p24	TGTCGGGTAAGGGAATGTAGATCTCGTGAATGAAAAGTCTTGATTCGCTTGACGCTGCTG	8.82177
seq09_p24	TGTCGGGTAAGGGAATGTAGATCCCGTGAATGAAAAGTCTTGATTCGCTTGACGCTGCTG	8.98584
seq09_p24	TGTCGGGTAAGGGAATGTAGATCGCGTGAATGAAAAGTCTTGATTCGCTTGACGCTGCTG	8.86573
seq09_p25	TGTCGGGTAAGGGAATGTAGATCAAGTGAATGAAAAGTCTTGATTCGCTTGACGCTGCTG	8.633
seq09_p25	TGTCGGGTAAGGGAATGTAGATCATGTGAATGAAAAGTCTTGATTCGCTTGACGCTGCTG	8.93811
seq09_p25	TGTCGGGTAAGGGAATGTAGATCAGGTGAATGAAAAGTCTTGATTCGCTTGACGCTGCTG	8.97728
seq09_p26	TGTCGGGTAAGGGAATGTAGATCACATGAATGAAAAGTCTTGATTCGCTTGACGCTGCTG	8.86109
seq09_p26	TGTCGGGTAAGGGAATGTAGATCACTTGAATGAAAAGTCTTGATTCGCTTGACGCTGCTG	8.77643
seq09_p26	TGTCGGGTAAGGGAATGTAGATCACCTGAATGAAAAGTCTTGATTCGCTTGACGCTGCTG	8.81057
seq09_p27	TGTCGGGTAAGGGAATGTAGATCACGAGAATGAAAAGTCTTGATTCGCTTGACGCTGCTG	8.82655
seq09_p27	TGTCGGGTAAGGGAATGTAGATCACGCGAATGAAAAGTCTTGATTCGCTTGACGCTGCTG	8.88722
seq09_p27	TGTCGGGTAAGGGAATGTAGATCACGGGAATGAAAAGTCTTGATTCGCTTGACGCTGCTG	8.89936
seq09_p28	TGTCGGGTAAGGGAATGTAGATCACGTAAATGAAAAGTCTTGATTCGCTTGACGCTGCTG	8.85487
seq09_p28	TGTCGGGTAAGGGAATGTAGATCACGTTAATGAAAAGTCTTGATTCGCTTGACGCTGCTG	8.78463
seq09_p28	TGTCGGGTAAGGGAATGTAGATCACGTCAATGAAAAGTCTTGATTCGCTTGACGCTGCTG	8.87344
seq09_p29	TGTCGGGTAAGGGAATGTAGATCACGTGTATGAAAAGTCTTGATTCGCTTGACGCTGCTG	8.77479
seq09_p29	TGTCGGGTAAGGGAATGTAGATCACGTGCATGAAAAGTCTTGATTCGCTTGACGCTGCTG	9.01959
seq09_p29	TGTCGGGTAAGGGAATGTAGATCACGTGGATGAAAAGTCTTGATTCGCTTGACGCTGCTG	8.97298
seq09_p30	TGTCGGGTAAGGGAATGTAGATCACGTGATTGAAAAGTCTTGATTCGCTTGACGCTGCTG	8.86109
seq09_p30	TGTCGGGTAAGGGAATGTAGATCACGTGACTGAAAAGTCTTGATTCGCTTGACGCTGCTG	8.96
seq09_p30	TGTCGGGTAAGGGAATGTAGATCACGTGAGTGAAAAGTCTTGATTCGCTTGACGCTGCTG	8.85487
seq09_p31	TGTCGGGTAAGGGAATGTAGATCACGTGAAAGAAAAGTCTTGATTCGCTTGACGCTGCTG	8.81538
seq09_p31	TGTCGGGTAAGGGAATGTAGATCACGTGAACGAAAAGTCTTGATTCGCTTGACGCTGCTG	8.97154
seq09_p31	TGTCGGGTAAGGGAATGTAGATCACGTGAAGGAAAAGTCTTGATTCGCTTGACGCTGCTG	8.84235
seq09_p32	TGTCGGGTAAGGGAATGTAGATCACGTGAATAAAAAGTCTTGATTCGCTTGACGCTGCTG	8.89026
seq09_p32	TGTCGGGTAAGGGAATGTAGATCACGTGAATTAAAAGTCTTGATTCGCTTGACGCTGCTG	8.81378
seq09_p32	TGTCGGGTAAGGGAATGTAGATCACGTGAATCAAAAGTCTTGATTCGCTTGACGCTGCTG	8.84392
seq09_p33	TGTCGGGTAAGGGAATGTAGATCACGTGAATGTAAAGTCTTGATTCGCTTGACGCTGCTG	8.9542
seq09_p33	TGTCGGGTAAGGGAATGTAGATCACGTGAATGCAAAGTCTTGATTCGCTTGACGCTGCTG	8.85487
seq09_p33	TGTCGGGTAAGGGAATGTAGATCACGTGAATGGAAAGTCTTGATTCGCTTGACGCTGCTG	8.80896
seq09_p34	TGTCGGGTAAGGGAATGTAGATCACGTGAATGATAAGTCTTGATTCGCTTGACGCTGCTG	9.10722
seq09_p34	TGTCGGGTAAGGGAATGTAGATCACGTGAATGACAAGTCTTGATTCGCTTGACGCTGCTG	8.94105
seq09_p34	TGTCGGGTAAGGGAATGTAGATCACGTGAATGAGAAGTCTTGATTCGCTTGACGCTGCTG	8.88417
seq09_p35	TGTCGGGTAAGGGAATGTAGATCACGTGAATGAATAGTCTTGATTCGCTTGACGCTGCTG	8.98157
seq09_p35	TGTCGGGTAAGGGAATGTAGATCACGTGAATGAACAGTCTTGATTCGCTTGACGCTGCTG	8.98584
seq09_p35	TGTCGGGTAAGGGAATGTAGATCACGTGAATGAAGAGTCTTGATTCGCTTGACGCTGCTG	9.09672
seq09_p36	TGTCGGGTAAGGGAATGTAGATCACGTGAATGAAATGTCTTGATTCGCTTGACGCTGCTG	8.86264
seq09_p36	TGTCGGGTAAGGGAATGTAGATCACGTGAATGAAACGTCTTGATTCGCTTGACGCTGCTG	8.81378
seq09_p36	TGTCGGGTAAGGGAATGTAGATCACGTGAATGAAAGGTCTTGATTCGCTTGACGCTGCTG	8.80413
seq10_p01	ATGTATAGGATCCCATCCAACACACGTGTTAAAATGGTCTTGATTCGCTTGACGCTGCTG	8.78953
seq10_p01	TTGTATAGGATCCCATCCAACACACGTGTTAAAATGGTCTTGATTCGCTTGACGCTGCTG	8.83447
seq10_p01	CTGTATAGGATCCCATCCAACACACGTGTTAAAATGGTCTTGATTCGCTTGACGCTGCTG	8.90388
seq10_p02	GAGTATAGGATCCCATCCAACACACGTGTTAAAATGGTCTTGATTCGCTTGACGCTGCTG	9.00983
seq10_p02	GCGTATAGGATCCCATCCAACACACGTGTTAAAATGGTCTTGATTCGCTTGACGCTGCTG	8.84392
seq10_p02	GGGTATAGGATCCCATCCAACACACGTGTTAAAATGGTCTTGATTCGCTTGACGCTGCTG	8.93074
seq10_p03	GTATATAGGATCCCATCCAACACACGTGTTAAAATGGTCTTGATTCGCTTGACGCTGCTG	8.75154
seq10_p03	GTTTATAGGATCCCATCCAACACACGTGTTAAAATGGTCTTGATTCGCTTGACGCTGCTG	8.93369
seq10_p03	GTCTATAGGATCCCATCCAACACACGTGTTAAAATGGTCTTGATTCGCTTGACGCTGCTG	8.79928
seq10_p04	GTGAATAGGATCCCATCCAACACACGTGTTAAAATGGTCTTGATTCGCTTGACGCTGCTG	8.93664
seq10_p04	GTGCATAGGATCCCATCCAACACACGTGTTAAAATGGTCTTGATTCGCTTGACGCTGCTG	9.00141
seq10_p04	GTGGATAGGATCCCATCCAACACACGTGTTAAAATGGTCTTGATTCGCTTGACGCTGCTG	8.92035
seq10_p05	GTGTTTAGGATCCCATCCAACACACGTGTTAAAATGGTCTTGATTCGCTTGACGCTGCTG	8.92184
seq10_p05	GTGTCTAGGATCCCATCCAACACACGTGTTAAAATGGTCTTGATTCGCTTGACGCTGCTG	8.94251
seq10_p05	GTGTGTAGGATCCCATCCAACACACGTGTTAAAATGGTCTTGATTCGCTTGACGCTGCTG	8.81538
seq10_p06	GTGTAAAGGATCCCATCCAACACACGTGTTAAAATGGTCTTGATTCGCTTGACGCTGCTG	9.02375
seq10_p06	GTGTACAGGATCCCATCCAACACACGTGTTAAAATGGTCTTGATTCGCTTGACGCTGCTG	8.86109
seq10_p06	GTGTAGAGGATCCCATCCAACACACGTGTTAAAATGGTCTTGATTCGCTTGACGCTGCTG	8.88874
seq10_p07	GTGTATTGGATCCCATCCAACACACGTGTTAAAATGGTCTTGATTCGCTTGACGCTGCTG	8.76321
seq10_p07	GTGTATCGGATCCCATCCAACACACGTGTTAAAATGGTCTTGATTCGCTTGACGCTGCTG	8.85798
seq10_p07	GTGTATGGGATCCCATCCAACACACGTGTTAAAATGGTCTTGATTCGCTTGACGCTGCTG	9.12024
seq10_p08	GTGTATAAGATCCCATCCAACACACGTGTTAAAATGGTCTTGATTCGCTTGACGCTGCTG	8.8009
seq10_p08	GTGTATATGATCCCATCCAACACACGTGTTAAAATGGTCTTGATTCGCTTGACGCTGCTG	9.01542
seq10_p08	GTGTATACGATCCCATCCAACACACGTGTTAAAATGGTCTTGATTCGCTTGACGCTGCTG	9.00983
seq10_p09	GTGTATAGAATCCCATCCAACACACGTGTTAAAATGGTCTTGATTCGCTTGACGCTGCTG	8.97011
seq10_p09	GTGTATAGTATCCCATCCAACACACGTGTTAAAATGGTCTTGATTCGCTTGACGCTGCTG	8.93221
seq10_p09	GTGTATAGCATCCCATCCAACACACGTGTTAAAATGGTCTTGATTCGCTTGACGCTGCTG	8.80252
seq10_p10	GTGTATAGGTTCCCATCCAACACACGTGTTAAAATGGTCTTGATTCGCTTGACGCTGCTG	8.89482
seq10_p10	GTGTATAGGCTCCCATCCAACACACGTGTTAAAATGGTCTTGATTCGCTTGACGCTGCTG	8.74651
seq10_p10	GTGTATAGGGTCCCATCCAACACACGTGTTAAAATGGTCTTGATTCGCTTGACGCTGCTG	8.77479
seq10_p11	GTGTATAGGAACCCATCCAACACACGTGTTAAAATGGTCTTGATTCGCTTGACGCTGCTG	8.92778
seq10_p11	GTGTATAGGACCCCATCCAACACACGTGTTAAAATGGTCTTGATTCGCTTGACGCTGCTG	8.74651
seq10_p11	GTGTATAGGAGCCCATCCAACACACGTGTTAAAATGGTCTTGATTCGCTTGACGCTGCTG	8.91737
seq10_p12	GTGTATAGGATACCATCCAACACACGTGTTAAAATGGTCTTGATTCGCTTGACGCTGCTG	8.87652
seq10_p12	GTGTATAGGATTCCATCCAACACACGTGTTAAAATGGTCTTGATTCGCTTGACGCTGCTG	8.94544
seq10_p12	GTGTATAGGATGCCATCCAACACACGTGTTAAAATGGTCTTGATTCGCTTGACGCTGCTG	8.93811
seq10_p13	GTGTATAGGATCACATCCAACACACGTGTTAAAATGGTCTTGATTCGCTTGACGCTGCTG	8.81858
seq10_p13	GTGTATAGGATCTCATCCAACACACGTGTTAAAATGGTCTTGATTCGCTTGACGCTGCTG	8.97585
seq10_p13	GTGTATAGGATCGCATCCAACACACGTGTTAAAATGGTCTTGATTCGCTTGACGCTGCTG	8.6987
seq10_p14	GTGTATAGGATCCAATCCAACACACGTGTTAAAATGGTCTTGATTCGCTTGACGCTGCTG	8.89936
seq10_p14	GTGTATAGGATCCTATCCAACACACGTGTTAAAATGGTCTTGATTCGCTTGACGCTGCTG	8.82177
seq10_p14	GTGTATAGGATCCGATCCAACACACGTGTTAAAATGGTCTTGATTCGCTTGACGCTGCTG	9.83368
seq10_p15	GTGTATAGGATCCCTTCCAACACACGTGTTAAAATGGTCTTGATTCGCTTGACGCTGCTG	8.9629
seq10_p15	GTGTATAGGATCCCCTCCAACACACGTGTTAAAATGGTCTTGATTCGCTTGACGCTGCTG	8.91139
seq10_p15	GTGTATAGGATCCCGTCCAACACACGTGTTAAAATGGTCTTGATTCGCTTGACGCTGCTG	8.8009
seq10_p16	GTGTATAGGATCCCAACCAACACACGTGTTAAAATGGTCTTGATTCGCTTGACGCTGCTG	8.81378
seq10_p16	GTGTATAGGATCCCACCCAACACACGTGTTAAAATGGTCTTGATTCGCTTGACGCTGCTG	8.85175
seq10_p16	GTGTATAGGATCCCAGCCAACACACGTGTTAAAATGGTCTTGATTCGCTTGACGCTGCTG	8.94544
seq10_p17	GTGTATAGGATCCCATACAACACACGTGTTAAAATGGTCTTGATTCGCTTGACGCTGCTG	8.92778
seq10_p17	GTGTATAGGATCCCATTCAACACACGTGTTAAAATGGTCTTGATTCGCTTGACGCTGCTG	8.90087
seq10_p17	GTGTATAGGATCCCATGCAACACACGTGTTAAAATGGTCTTGATTCGCTTGACGCTGCTG	8.85019
seq10_p18	GTGTATAGGATCCCATCAAACACACGTGTTAAAATGGTCTTGATTCGCTTGACGCTGCTG	8.96
seq10_p18	GTGTATAGGATCCCATCTAACACACGTGTTAAAATGGTCTTGATTCGCTTGACGCTGCTG	8.70563
seq10_p18	GTGTATAGGATCCCATCGAACACACGTGTTAAAATGGTCTTGATTCGCTTGACGCTGCTG	8.8933
seq10_p19	GTGTATAGGATCCCATCCTACACACGTGTTAAAATGGTCTTGATTCGCTTGACGCTGCTG	8.96723
seq10_p19	GTGTATAGGATCCCATCCCACACACGTGTTAAAATGGTCTTGATTCGCTTGACGCTGCTG	9.07012
seq10_p19	GTGTATAGGATCCCATCCGACACACGTGTTAAAATGGTCTTGATTCGCTTGACGCTGCTG	9.13571
seq10_p20	GTGTATAGGATCCCATCCATCACACGTGTTAAAATGGTCTTGATTCGCTTGACGCTGCTG	8.84078
seq10_p20	GTGTATAGGATCCCATCCACCACACGTGTTAAAATGGTCTTGATTCGCTTGACGCTGCTG	8.89785
seq10_p20	GTGTATAGGATCCCATCCAGCACACGTGTTAAAATGGTCTTGATTCGCTTGACGCTGCTG	8.83447
seq10_p21	GTGTATAGGATCCCATCCAAAACACGTGTTAAAATGGTCTTGATTCGCTTGACGCTGCTG	8.87498
seq10_p21	GTGTATAGGATCCCATCCAATACACGTGTTAAAATGGTCTTGATTCGCTTGACGCTGCTG	8.9263
seq10_p21	GTGTATAGGATCCCATCCAAGACACGTGTTAAAATGGTCTTGATTCGCTTGACGCTGCTG	8.90689
seq10_p22	GTGTATAGGATCCCATCCAACTCACGTGTTAAAATGGTCTTGATTCGCTTGACGCTGCTG	8.84862
seq10_p22	GTGTATAGGATCCCATCCAACCCACGTGTTAAAATGGTCTTGATTCGCTTGACGCTGCTG	8.73132
seq10_p22	GTGTATAGGATCCCATCCAACGCACGTGTTAAAATGGTCTTGATTCGCTTGACGCTGCTG	8.83763
seq10_p23	GTGTATAGGATCCCATCCAACAAACGTGTTAAAATGGTCTTGATTCGCTTGACGCTGCTG	8.93664
seq10_p23	GTGTATAGGATCCCATCCAACATACGTGTTAAAATGGTCTTGATTCGCTTGACGCTGCTG	8.92035
seq10_p23	GTGTATAGGATCCCATCCAACAGACGTGTTAAAATGGTCTTGATTCGCTTGACGCTGCTG	8.70908
seq10_p24	GTGTATAGGATCCCATCCAACACTCGTGTTAAAATGGTCTTGATTCGCTTGACGCTGCTG	8.94837
seq10_p24	GTGTATAGGATCCCATCCAACACCCGTGTTAAAATGGTCTTGATTCGCTTGACGCTGCTG	8.85643
seq10_p24	GTGTATAGGATCCCATCCAACACGCGTGTTAAAATGGTCTTGATTCGCTTGACGCTGCTG	8.89633
seq10_p25	GTGTATAGGATCCCATCCAACACAAGTGTTAAAATGGTCTTGATTCGCTTGACGCTGCTG	8.78463
seq10_p25	GTGTATAGGATCCCATCCAACACATGTGTTAAAATGGTCTTGATTCGCTTGACGCTGCTG	8.79279
seq10_p25	GTGTATAGGATCCCATCCAACACAGGTGTTAAAATGGTCTTGATTCGCTTGACGCTGCTG	8.87036
seq10_p26	GTGTATAGGATCCCATCCAACACACATGTTAAAATGGTCTTGATTCGCTTGACGCTGCTG	8.76155
seq10_p26	GTGTATAGGATCCCATCCAACACACTTGTTAAAATGGTCTTGATTCGCTTGACGCTGCTG	8.83763
seq10_p26	GTGTATAGGATCCCATCCAACACACCTGTTAAAATGGTCTTGATTCGCTTGACGCTGCTG	8.90839
seq10_p27	GTGTATAGGATCCCATCCAACACACGAGTTAAAATGGTCTTGATTCGCTTGACGCTGCTG	8.82655
seq10_p27	GTGTATAGGATCCCATCCAACACACGCGTTAAAATGGTCTTGATTCGCTTGACGCTGCTG	8.93664
seq10_p27	GTGTATAGGATCCCATCCAACACACGGGTTAAAATGGTCTTGATTCGCTTGACGCTGCTG	8.94691
seq10_p28	GTGTATAGGATCCCATCCAACACACGTATTAAAATGGTCTTGATTCGCTTGACGCTGCTG	9.04576
seq10_p28	GTGTATAGGATCCCATCCAACACACGTTTTAAAATGGTCTTGATTCGCTTGACGCTGCTG	8.87958
seq10_p28	GTGTATAGGATCCCATCCAACACACGTCTTAAAATGGTCTTGATTCGCTTGACGCTGCTG	8.80252
seq10_p29	GTGTATAGGATCCCATCCAACACACGTGATAAAATGGTCTTGATTCGCTTGACGCTGCTG	8.93517
seq10_p29	GTGTATAGGATCCCATCCAACACACGTGCTAAAATGGTCTTGATTCGCTTGACGCTGCTG	8.84549
seq10_p29	GTGTATAGGATCCCATCCAACACACGTGGTAAAATGGTCTTGATTCGCTTGACGCTGCTG	8.97441
seq10_p30	GTGTATAGGATCCCATCCAACACACGTGTAAAAATGGTCTTGATTCGCTTGACGCTGCTG	8.87191
seq10_p30	GTGTATAGGATCCCATCCAACACACGTGTCAAAATGGTCTTGATTCGCTTGACGCTGCTG	8.93221
seq10_p30	GTGTATAGGATCCCATCCAACACACGTGTGAAAATGGTCTTGATTCGCTTGACGCTGCTG	8.87805
seq10_p31	GTGTATAGGATCCCATCCAACACACGTGTTTAAATGGTCTTGATTCGCTTGACGCTGCTG	8.81698
seq10_p31	GTGTATAGGATCCCATCCAACACACGTGTTCAAATGGTCTTGATTCGCTTGACGCTGCTG	8.97011
seq10_p31	GTGTATAGGATCCCATCCAACACACGTGTTGAAATGGTCTTGATTCGCTTGACGCTGCTG	8.88417
seq10_p32	GTGTATAGGATCCCATCCAACACACGTGTTATAATGGTCTTGATTCGCTTGACGCTGCTG	8.8933
seq10_p32	GTGTATAGGATCCCATCCAACACACGTGTTACAATGGTCTTGATTCGCTTGACGCTGCTG	9.01542
seq10_p32	GTGTATAGGATCCCATCCAACACACGTGTTAGAATGGTCTTGATTCGCTTGACGCTGCTG	8.78627
seq10_p33	GTGTATAGGATCCCATCCAACACACGTGTTAATATGGTCTTGATTCGCTTGACGCTGCTG	8.91886
seq10_p33	GTGTATAGGATCCCATCCAACACACGTGTTAACATGGTCTTGATTCGCTTGACGCTGCTG	8.68299
seq10_p33	GTGTATAGGATCCCATCCAACACACGTGTTAAGATGGTCTTGATTCGCTTGACGCTGCTG	8.88417
seq10_p34	GTGTATAGGATCCCATCCAACACACGTGTTAAATTGGTCTTGATTCGCTTGACGCTGCTG	8.89482
seq10_p34	GTGTATAGGATCCCATCCAACACACGTGTTAAACTGGTCTTGATTCGCTTGACGCTGCTG	8.90238
seq10_p34	GTGTATAGGATCCCATCCAACACACGTGTTAAAGTGGTCTTGATTCGCTTGACGCTGCTG	8.86419
seq10_p35	GTGTATAGGATCCCATCCAACACACGTGTTAAAAAGGTCTTGATTCGCTTGACGCTGCTG	8.69174
seq10_p35	GTGTATAGGATCCCATCCAACACACGTGTTAAAACGGTCTTGATTCGCTTGACGCTGCTG	8.75989
seq10_p35	GTGTATAGGATCCCATCCAACACACGTGTTAAAAGGGTCTTGATTCGCTTGACGCTGCTG	8.90388
seq10_p36	GTGTATAGGATCCCATCCAACACACGTGTTAAAATAGTCTTGATTCGCTTGACGCTGCTG	8.82337
seq10_p36	GTGTATAGGATCCCATCCAACACACGTGTTAAAATTGTCTTGATTCGCTTGACGCTGCTG	8.98868
seq10_p36	GTGTATAGGATCCCATCCAACACACGTGTTAAAATCGTCTTGATTCGCTTGACGCTGCTG	8.87958
seq11_p01	AACAATTTTTACAGTAATGTAGCACGCGTAACTCCTGTCTTGATTCGCTTGACGCTGCTG	8.92035
seq11_p01	TACAATTTTTACAGTAATGTAGCACGCGTAACTCCTGTCTTGATTCGCTTGACGCTGCTG	8.77314
seq11_p01	GACAATTTTTACAGTAATGTAGCACGCGTAACTCCTGTCTTGATTCGCTTGACGCTGCTG	8.87344
seq11_p02	CTCAATTTTTACAGTAATGTAGCACGCGTAACTCCTGTCTTGATTCGCTTGACGCTGCTG	8.95128
seq11_p02	CCCAATTTTTACAGTAATGTAGCACGCGTAACTCCTGTCTTGATTCGCTTGACGCTGCTG	8.98014
seq11_p02	CGCAATTTTTACAGTAATGTAGCACGCGTAACTCCTGTCTTGATTCGCTTGACGCTGCTG	8.83131
seq11_p03	CAAAATTTTTACAGTAATGTAGCACGCGTAACTCCTGTCTTGATTCGCTTGACGCTGCTG	8.94251
seq11_p03	CATAATTTTTACAGTAATGTAGCACGCGTAACTCCTGTCTTGATTCGCTTGACGCTGCTG	8.86728
seq11_p03	CAGAATTTTTACAGTAATGTAGCACGCGTAACTCCTGTCTTGATTCGCTTGACGCTGCTG	8.7364
seq11_p04	CACTATTTTTACAGTAATGTAGCACGCGTAACTCCTGTCTTGATTCGCTTGACGCTGCTG	8.93811
seq11_p04	CACCATTTTTACAGTAATGTAGCACGCGTAACTCCTGTCTTGATTCGCTTGACGCTGCTG	8.82655
seq11_p04	CACGATTTTTACAGTAATGTAGCACGCGTAACTCCTGTCTTGATTCGCTTGACGCTGCTG	8.88417
seq11_p05	CACATTTTTTACAGTAATGTAGCACGCGTAACTCCTGTCTTGATTCGCTTGACGCTGCTG	8.85643
seq11_p05	CACACTTTTTACAGTAATGTAGCACGCGTAACTCCTGTCTTGATTCGCTTGACGCTGCTG	8.97298
seq11_p05	CACAGTTTTTACAGTAATGTAGCACGCGTAACTCCTGTCTTGATTCGCTTGACGCTGCTG	8.91289
seq11_p06	CACAAATTTTACAGTAATGTAGCACGCGTAACTCCTGTCTTGATTCGCTTGACGCTGCTG	8.88874
seq11_p06	CACAACTTTTACAGTAATGTAGCACGCGTAACTCCTGTCTTGATTCGCTTGACGCTGCTG	8.93369
seq11_p06	CACAAGTTTTACAGTAATGTAGCACGCGTAACTCCTGTCTTGATTCGCTTGACGCTGCTG	8.84078
seq11_p07	CACAATATTTACAGTAATGTAGCACGCGTAACTCCTGTCTTGATTCGCTTGACGCTGCTG	8.94837
seq11_p07	CACAATCTTTACAGTAATGTAGCACGCGTAACTCCTGTCTTGATTCGCTTGACGCTGCTG	8.76487
seq11_p07	CACAATGTTTACAGTAATGTAGCACGCGTAACTCCTGTCTTGATTCGCTTGACGCTGCTG	9
seq11_p08	CACAATTATTACAGTAATGTAGCACGCGTAACTCCTGTCTTGATTCGCTTGACGCTGCTG	8.85953
seq11_p08	CACAATTCTTACAGTAATGTAGCACGCGTAACTCCTGTCTTGATTCGCTTGACGCTGCTG	8.89936
seq11_p08	CACAATTGTTACAGTAATGTAGCACGCGTAACTCCTGTCTTGATTCGCTTGACGCTGCTG	8.90539
seq11_p09	CACAATTTATACAGTAATGTAGCACGCGTAACTCCTGTCTTGATTCGCTTGACGCTGCTG	8.92333
seq11_p09	CACAATTTCTACAGTAATGTAGCACGCGTAACTCCTGTCTTGATTCGCTTGACGCTGCTG	9.01959
seq11_p09	CACAATTTGTACAGTAATGTAGCACGCGTAACTCCTGTCTTGATTCGCTTGACGCTGCTG	8.90539
seq11_p10	CACAATTTTAACAGTAATGTAGCACGCGTAACTCCTGTCTTGATTCGCTTGACGCTGCTG	8.90238
seq11_p10	CACAATTTTCACAGTAATGTAGCACGCGTAACTCCTGTCTTGATTCGCTTGACGCTGCTG	8.81538
seq11_p10	CACAATTTTGACAGTAATGTAGCACGCGTAACTCCTGTCTTGATTCGCTTGACGCTGCTG	8.88417
seq11_p11	CACAATTTTTTCAGTAATGTAGCACGCGTAACTCCTGTCTTGATTCGCTTGACGCTGCTG	8.81218
seq11_p11	CACAATTTTTCCAGTAATGTAGCACGCGTAACTCCTGTCTTGATTCGCTTGACGCTGCTG	8.84392
seq11_p11	CACAATTTTTGCAGTAATGTAGCACGCGTAACTCCTGTCTTGATTCGCTTGACGCTGCTG	8.85331
seq11_p12	CACAATTTTTAAAGTAATGTAGCACGCGTAACTCCTGTCTTGATTCGCTTGACGCTGCTG	8.83289
seq11_p12	CACAATTTTTATAGTAATGTAGCACGCGTAACTCCTGTCTTGATTCGCTTGACGCTGCTG	8.86419
seq11_p12	CACAATTTTTAGAGTAATGTAGCACGCGTAACTCCTGTCTTGATTCGCTTGACGCTGCTG	8.90388
seq11_p13	CACAATTTTTACTGTAATGTAGCACGCGTAACTCCTGTCTTGATTCGCTTGACGCTGCTG	8.89178
seq11_p13	CACAATTTTTACCGTAATGTAGCACGCGTAACTCCTGTCTTGATTCGCTTGACGCTGCTG	8.85643
seq11_p13	CACAATTTTTACGGTAATGTAGCACGCGTAACTCCTGTCTTGATTCGCTTGACGCTGCTG	8.84862
seq11_p14	CACAATTTTTACAATAATGTAGCACGCGTAACTCCTGTCTTGATTCGCTTGACGCTGCTG	8.87805
seq11_p14	CACAATTTTTACATTAATGTAGCACGCGTAACTCCTGTCTTGATTCGCTTGACGCTGCTG	8.97441
seq11_p14	CACAATTTTTACACTAATGTAGCACGCGTAACTCCTGTCTTGATTCGCTTGACGCTGCTG	8.83289
seq11_p15	CACAATTTTTACAGAAATGTAGCACGCGTAACTCCTGTCTTGATTCGCTTGACGCTGCTG	8.81057
seq11_p15	CACAATTTTTACAGCAATGTAGCACGCGTAACTCCTGTCTTGATTCGCTTGACGCTGCTG	8.93369
seq11_p15	CACAATTTTTACAGGAATGTAGCACGCGTAACTCCTGTCTTGATTCGCTTGACGCTGCTG	8.82337
seq11_p16	CACAATTTTTACAGTTATGTAGCACGCGTAACTCCTGTCTTGATTCGCTTGACGCTGCTG	8.94398
seq11_p16	CACAATTTTTACAGTCATGTAGCACGCGTAACTCCTGTCTTGATTCGCTTGACGCTGCTG	8.86882
seq11_p16	CACAATTTTTACAGTGATGTAGCACGCGTAACTCCTGTCTTGATTCGCTTGACGCTGCTG	8.8933
seq11_p17	CACAATTTTTACAGTATTGTAGCACGCGTAACTCCTGTCTTGATTCGCTTGACGCTGCTG	8.72962
seq11_p17	CACAATTTTTACAGTACTGTAGCACGCGTAACTCCTGTCTTGATTCGCTTGACGCTGCTG	8.93664
seq11_p17	CACAATTTTTACAGTAGTGTAGCACGCGTAACTCCTGTCTTGATTCGCTTGACGCTGCTG	8.94983
seq11_p18	CACAATTTTTACAGTAAAGTAGCACGCGTAACTCCTGTCTTGATTCGCTTGACGCTGCTG	8.76653
seq11_p18	CACAATTTTTACAGTAACGTAGCACGCGTAACTCCTGTCTTGATTCGCTTGACGCTGCTG	8.83763
seq11_p18	CACAATTTTTACAGTAAGGTAGCACGCGTAACTCCTGTCTTGATTCGCTTGACGCTGCTG	8.86419
seq11_p19	CACAATTTTTACAGTAATATAGCACGCGTAACTCCTGTCTTGATTCGCTTGACGCTGCTG	8.92481
seq11_p19	CACAATTTTTACAGTAATTTAGCACGCGTAACTCCTGTCTTGATTCGCTTGACGCTGCTG	8.93369
seq11_p19	CACAATTTTTACAGTAATCTAGCACGCGTAACTCCTGTCTTGATTCGCTTGACGCTGCTG	8.92184
seq11_p20	CACAATTTTTACAGTAATGAAGCACGCGTAACTCCTGTCTTGATTCGCTTGACGCTGCTG	8.77479
seq11_p20	CACAATTTTTACAGTAATGCAGCACGCGTAACTCCTGTCTTGATTCGCTTGACGCTGCTG	8.90839
seq11_p20	CACAATTTTTACAGTAATGGAGCACGCGTAACTCCTGTCTTGATTCGCTTGACGCTGCTG	8.81378
seq11_p21	CACAATTTTTACAGTAATGTTGCACGCGTAACTCCTGTCTTGATTCGCTTGACGCTGCTG	8.6987
seq11_p21	CACAATTTTTACAGTAATGTCGCACGCGTAACTCCTGTCTTGATTCGCTTGACGCTGCTG	8.88264
seq11_p21	CACAATTTTTACAGTAATGTGGCACGCGTAACTCCTGTCTTGATTCGCTTGACGCTGCTG	8.89936
seq11_p22	CACAATTTTTACAGTAATGTAACACGCGTAACTCCTGTCTTGATTCGCTTGACGCTGCTG	8.97871
seq11_p22	CACAATTTTTACAGTAATGTATCACGCGTAACTCCTGTCTTGATTCGCTTGACGCTGCTG	8.70908
seq11_p22	CACAATTTTTACAGTAATGTACCACGCGTAACTCCTGTCTTGATTCGCTTGACGCTGCTG	8.8933
seq11_p23	CACAATTTTTACAGTAATGTAGAACGCGTAACTCCTGTCTTGATTCGCTTGACGCTGCTG	8.8933
seq11_p23	CACAATTTTTACAGTAATGTAGTACGCGTAACTCCTGTCTTGATTCGCTTGACGCTGCTG	9.01262
seq11_p23	CACAATTTTTACAGTAATGTAGGACGCGTAACTCCTGTCTTGATTCGCTTGACGCTGCTG	8.86109
seq11_p24	CACAATTTTTACAGTAATGTAGCTCGCGTAACTCCTGTCTTGATTCGCTTGACGCTGCTG	8.85643
seq11_p24	CACAATTTTTACAGTAATGTAGCCCGCGTAACTCCTGTCTTGATTCGCTTGACGCTGCTG	8.91139
seq11_p24	CACAATTTTTACAGTAATGTAGCGCGCGTAACTCCTGTCTTGATTCGCTTGACGCTGCTG	8.93221
seq11_p25	CACAATTTTTACAGTAATGTAGCAAGCGTAACTCCTGTCTTGATTCGCTTGACGCTGCTG	8.93664
seq11_p25	CACAATTTTTACAGTAATGTAGCATGCGTAACTCCTGTCTTGATTCGCTTGACGCTGCTG	8.94105
seq11_p25	CACAATTTTTACAGTAATGTAGCAGGCGTAACTCCTGTCTTGATTCGCTTGACGCTGCTG	9.01123
seq11_p26	CACAATTTTTACAGTAATGTAGCACACGTAACTCCTGTCTTGATTCGCTTGACGCTGCTG	8.89482
seq11_p26	CACAATTTTTACAGTAATGTAGCACTCGTAACTCCTGTCTTGATTCGCTTGACGCTGCTG	8.69523
seq11_p26	CACAATTTTTACAGTAATGTAGCACCCGTAACTCCTGTCTTGATTCGCTTGACGCTGCTG	8.81218
seq11_p27	CACAATTTTTACAGTAATGTAGCACGAGTAACTCCTGTCTTGATTCGCTTGACGCTGCTG	8.7879
seq11_p27	CACAATTTTTACAGTAATGTAGCACGTGTAACTCCTGTCTTGATTCGCTTGACGCTGCTG	8.82496
seq11_p27	CACAATTTTTACAGTAATGTAGCACGGGTAACTCCTGTCTTGATTCGCTTGACGCTGCTG	8.86573
seq11_p28	CACAATTTTTACAGTAATGTAGCACGCATAACTCCTGTCTTGATTCGCTTGACGCTGCTG	8.89936
seq11_p28	CACAATTTTTACAGTAATGTAGCACGCTTAACTCCTGTCTTGATTCGCTTGACGCTGCTG	8.80252
seq11_p28	CACAATTTTTACAGTAATGTAGCACGCCTAACTCCTGTCTTGATTCGCTTGACGCTGCTG	8.86882
seq11_p29	CACAATTTTTACAGTAATGTAGCACGCGAAACTCCTGTCTTGATTCGCTTGACGCTGCTG	8.86728
seq11_p29	CACAATTTTTACAGTAATGTAGCACGCGCAACTCCTGTCTTGATTCGCTTGACGCTGCTG	8.83131
seq11_p29	CACAATTTTTACAGTAATGTAGCACGCGGAACTCCTGTCTTGATTCGCTTGACGCTGCTG	8.97441
seq11_p30	CACAATTTTTACAGTAATGTAGCACGCGTTACTCCTGTCTTGATTCGCTTGACGCTGCTG	9.11374
seq11_p30	CACAATTTTTACAGTAATGTAGCACGCGTCACTCCTGTCTTGATTCGCTTGACGCTGCTG	8.83763
seq11_p30	CACAATTTTTACAGTAATGTAGCACGCGTGACTCCTGTCTTGATTCGCTTGACGCTGCTG	8.99859
seq11_p31	CACAATTTTTACAGTAATGTAGCACGCGTATCTCCTGTCTTGATTCGCTTGACGCTGCTG	8.73132
seq11_p31	CACAATTTTTACAGTAATGTAGCACGCGTACCTCCTGTCTTGATTCGCTTGACGCTGCTG	8.77643
seq11_p31	CACAATTTTTACAGTAATGTAGCACGCGTAGCTCCTGTCTTGATTCGCTTGACGCTGCTG	9.0607
seq11_p32	CACAATTTTTACAGTAATGTAGCACGCGTAAATCCTGTCTTGATTCGCTTGACGCTGCTG	8.88722
seq11_p32	CACAATTTTTACAGTAATGTAGCACGCGTAATTCCTGTCTTGATTCGCTTGACGCTGCTG	8.97871
seq11_p32	CACAATTTTTACAGTAATGTAGCACGCGTAAGTCCTGTCTTGATTCGCTTGACGCTGCTG	8.86109
seq11_p33	CACAATTTTTACAGTAATGTAGCACGCGTAACACCTGTCTTGATTCGCTTGACGCTGCTG	8.8392
seq11_p33	CACAATTTTTACAGTAATGTAGCACGCGTAACCCCTGTCTTGATTCGCTTGACGCTGCTG	8.95128
seq11_p33	CACAATTTTTACAGTAATGTAGCACGCGTAACGCCTGTCTTGATTCGCTTGACGCTGCTG	8.91886
seq11_p34	CACAATTTTTACAGTAATGTAGCACGCGTAACTACTGTCTTGATTCGCTTGACGCTGCTG	8.82177
seq11_p34	CACAATTTTTACAGTAATGTAGCACGCGTAACTTCTGTCTTGATTCGCTTGACGCTGCTG	8.64386
seq11_p34	CACAATTTTTACAGTAATGTAGCACGCGTAACTGCTGTCTTGATTCGCTTGACGCTGCTG	8.97728
seq11_p35	CACAATTTTTACAGTAATGTAGCACGCGTAACTCATGTCTTGATTCGCTTGACGCTGCTG	8.92184
seq11_p35	CACAATTTTTACAGTAATGTAGCACGCGTAACTCTTGTCTTGATTCGCTTGACGCTGCTG	8.83605
seq11_p35	CACAATTTTTACAGTAATGTAGCACGCGTAACTCGTGTCTTGATTCGCTTGACGCTGCTG	8.93074
seq11_p36	CACAATTTTTACAGTAATGTAGCACGCGTAACTCCAGTCTTGATTCGCTTGACGCTGCTG	8.82972
seq11_p36	CACAATTTTTACAGTAATGTAGCACGCGTAACTCCCGTCTTGATTCGCTTGACGCTGCTG	8.91737
seq11_p36	CACAATTTTTACAGTAATGTAGCACGCGTAACTCCGGTCTTGATTCGCTTGACGCTGCTG	8.71596
seq12_p01	AACTGACTTATATATGCGAATGCACATGAATAGACCGTCTTGATTCGCTTGACGCTGCTG	8.87036
seq12_p01	CACTGACTTATATATGCGAATGCACATGAATAGACCGTCTTGATTCGCTTGACGCTGCTG	8.70736
seq12_p01	GACTGACTTATATATGCGAATGCACATGAATAGACCGTCTTGATTCGCTTGACGCTGCTG	8.80896
seq12_p02	TTCTGACTTATATATGCGAATGCACATGAATAGACCGTCTTGATTCGCTTGACGCTGCTG	8.81858
seq12_p02	TCCTGACTTATATATGCGAATGCACATGAATAGACCGTCTTGATTCGCTTGACGCTGCTG	8.84549
seq12_p02	TGCTGACTTATATATGCGAATGCACATGAATAGACCGTCTTGATTCGCTTGACGCTGCTG	8.75154
seq12_p03	TAATGACTTATATATGCGAATGCACATGAATAGACCGTCTTGATTCGCTTGACGCTGCTG	8.82337
seq12_p03	TATTGACTTATATATGCGAATGCACATGAATAGACCGTCTTGATTCGCTTGACGCTGCTG	8.79928
seq12_p03	TAGTGACTTATATATGCGAATGCACATGAATAGACCGTCTTGATTCGCTTGACGCTGCTG	8.89936
seq12_p04	TACAGACTTATATATGCGAATGCACATGAATAGACCGTCTTGATTCGCTTGACGCTGCTG	9.04439
seq12_p04	TACCGACTTATATATGCGAATGCACATGAATAGACCGTCTTGATTCGCTTGACGCTGCTG	8.81538
seq12_p04	TACGGACTTATATATGCGAATGCACATGAATAGACCGTCTTGATTCGCTTGACGCTGCTG	8.84549
seq12_p05	TACTAACTTATATATGCGAATGCACATGAATAGACCGTCTTGATTCGCTTGACGCTGCTG	8.93369
seq12_p05	TACTTACTTATATATGCGAATGCACATGAATAGACCGTCTTGATTCGCTTGACGCTGCTG	9.06205
seq12_p05	TACTCACTTATATATGCGAATGCACATGAATAGACCGTCTTGATTCGCTTGACGCTGCTG	8.90087
seq12_p06	TACTGTCTTATATATGCGAATGCACATGAATAGACCGTCTTGATTCGCTTGACGCTGCTG	8.82972
seq12_p06	TACTGCCTTATATATGCGAATGCACATGAATAGACCGTCTTGATTCGCTTGACGCTGCTG	9.02929
seq12_p06	TACTGGCTTATATATGCGAATGCACATGAATAGACCGTCTTGATTCGCTTGACGCTGCTG	8.77808
seq12_p07	TACTGAATTATATATGCGAATGCACATGAATAGACCGTCTTGATTCGCTTGACGCTGCTG	8.87344
seq12_p07	TACTGATTTATATATGCGAATGCACATGAATAGACCGTCTTGATTCGCTTGACGCTGCTG	8.90989
seq12_p07	TACTGAGTTATATATGCGAATGCACATGAATAGACCGTCTTGATTCGCTTGACGCTGCTG	8.96723
seq12_p08	TACTGACATATATATGCGAATGCACATGAATAGACCGTCTTGATTCGCTTGACGCTGCTG	8.78463
seq12_p08	TACTGACCTATATATGCGAATGCACATGAATAGACCGTCTTGATTCGCTTGACGCTGCTG	8.81698
seq12_p08	TACTGACGTATATATGCGAATGCACATGAATAGACCGTCTTGATTCGCTTGACGCTGCTG	8.77149
seq12_p09	TACTGACTAATATATGCGAATGCACATGAATAGACCGTCTTGATTCGCTTGACGCTGCTG	8.91737
seq12_p09	TACTGACTCATATATGCGAATGCACATGAATAGACCGTCTTGATTCGCTTGACGCTGCTG	8.97011
seq12_p09	TACTGACTGATATATGCGAATGCACATGAATAGACCGTCTTGATTCGCTTGACGCTGCTG	9.03755
seq12_p10	TACTGACTTTTATATGCGAATGCACATGAATAGACCGTCTTGATTCGCTTGACGCTGCTG	8.97298
seq12_p10	TACTGACTTCTATATGCGAATGCACATGAATAGACCGTCTTGATTCGCTTGACGCTGCTG	8.9629
seq12_p10	TACTGACTTGTATATGCGAATGCACATGAATAGACCGTCTTGATTCGCTTGACGCTGCTG	8.73132
seq12_p11	TACTGACTTAAATATGCGAATGCACATGAATAGACCGTCTTGATTCGCTTGACGCTGCTG	8.82496
seq12_p11	TACTGACTTACATATGCGAATGCACATGAATAGACCGTCTTGATTCGCTTGACGCTGCTG	8.86573
seq12_p11	TACTGACTTAGATATGCGAATGCACATGAATAGACCGTCTTGATTCGCTTGACGCTGCTG	8.8857
seq12_p12	TACTGACTTATTTATGCGAATGCACATGAATAGACCGTCTTGATTCGCTTGACGCTGCTG	8.86728
seq12_p12	TACTGACTTATCTATGCGAATGCACATGAATAGACCGTCTTGATTCGCTTGACGCTGCTG	8.80735
seq12_p12	TACTGACTTATGTATGCGAATGCACATGAATAGACCGTCTTGATTCGCTTGACGCTGCTG	8.84078
seq12_p13	TACTGACTTATAAATGCGAATGCACATGAATAGACCGTCTTGATTCGCTTGACGCTGCTG	8.84549
seq12_p13	TACTGACTTATACATGCGAATGCACATGAATAGACCGTCTTGATTCGCTTGACGCTGCTG	8.77643
seq12_p13	TACTGACTTATAGATGCGAATGCACATGAATAGACCGTCTTGATTCGCTTGACGCTGCTG	8.81218
seq12_p14	TACTGACTTATATTTGCGAATGCACATGAATAGACCGTCTTGATTCGCTTGACGCTGCTG	8.80896
seq12_p14	TACTGACTTATATCTGCGAATGCACATGAATAGACCGTCTTGATTCGCTTGACGCTGCTG	8.83447
seq12_p14	TACTGACTTATATGTGCGAATGCACATGAATAGACCGTCTTGATTCGCTTGACGCTGCTG	8.89178
seq12_p15	TACTGACTTATATAAGCGAATGCACATGAATAGACCGTCTTGATTCGCTTGACGCTGCTG	8.83447
seq12_p15	TACTGACTTATATACGCGAATGCACATGAATAGACCGTCTTGATTCGCTTGACGCTGCTG	8.92778
seq12_p15	TACTGACTTATATAGGCGAATGCACATGAATAGACCGTCTTGATTCGCTTGACGCTGCTG	8.82018
seq12_p16	TACTGACTTATATATACGAATGCACATGAATAGACCGTCTTGATTCGCTTGACGCTGCTG	8.81378
seq12_p16	TACTGACTTATATATTCGAATGCACATGAATAGACCGTCTTGATTCGCTTGACGCTGCTG	8.76984
seq12_p16	TACTGACTTATATATCCGAATGCACATGAATAGACCGTCTTGATTCGCTTGACGCTGCTG	9.22641
seq12_p17	TACTGACTTATATATGAGAATGCACATGAATAGACCGTCTTGATTCGCTTGACGCTGCTG	8.83605
seq12_p17	TACTGACTTATATATGTGAATGCACATGAATAGACCGTCTTGATTCGCTTGACGCTGCTG	8.84549
seq12_p17	TACTGACTTATATATGGGAATGCACATGAATAGACCGTCTTGATTCGCTTGACGCTGCTG	9.02652
seq12_p18	TACTGACTTATATATGCAAATGCACATGAATAGACCGTCTTGATTCGCTTGACGCTGCTG	8.90087
seq12_p18	TACTGACTTATATATGCTAATGCACATGAATAGACCGTCTTGATTCGCTTGACGCTGCTG	8.92184
seq12_p18	TACTGACTTATATATGCCAATGCACATGAATAGACCGTCTTGATTCGCTTGACGCTGCTG	8.92926
seq12_p19	TACTGACTTATATATGCGTATGCACATGAATAGACCGTCTTGATTCGCTTGACGCTGCTG	8.70217
seq12_p19	TACTGACTTATATATGCGCATGCACATGAATAGACCGTCTTGATTCGCTTGACGCTGCTG	8.77808
seq12_p19	TACTGACTTATATATGCGGATGCACATGAATAGACCGTCTTGATTCGCTTGACGCTGCTG	9.12283
seq12_p20	TACTGACTTATATATGCGATTGCACATGAATAGACCGTCTTGATTCGCTTGACGCTGCTG	8.96
seq12_p20	TACTGACTTATATATGCGACTGCACATGAATAGACCGTCTTGATTCGCTTGACGCTGCTG	8.85331
seq12_p20	TACTGACTTATATATGCGAGTGCACATGAATAGACCGTCTTGATTCGCTTGACGCTGCTG	8.9263
seq12_p21	TACTGACTTATATATGCGAAAGCACATGAATAGACCGTCTTGATTCGCTTGACGCTGCTG	8.74819
seq12_p21	TACTGACTTATATATGCGAACGCACATGAATAGACCGTCTTGATTCGCTTGACGCTGCTG	8.74315
seq12_p21	TACTGACTTATATATGCGAAGGCACATGAATAGACCGTCTTGATTCGCTTGACGCTGCTG	8.8392
seq12_p22	TACTGACTTATATATGCGAATACACATGAATAGACCGTCTTGATTCGCTTGACGCTGCTG	8.84549
seq12_p22	TACTGACTTATATATGCGAATTCACATGAATAGACCGTCTTGATTCGCTTGACGCTGCTG	8.87498
seq12_p22	TACTGACTTATATATGCGAATCCACATGAATAGACCGTCTTGATTCGCTTGACGCTGCTG	8.88264
seq12_p23	TACTGACTTATATATGCGAATGAACATGAATAGACCGTCTTGATTCGCTTGACGCTGCTG	8.92333
seq12_p23	TACTGACTTATATATGCGAATGTACATGAATAGACCGTCTTGATTCGCTTGACGCTGCTG	9.03205
seq12_p23	TACTGACTTATATATGCGAATGGACATGAATAGACCGTCTTGATTCGCTTGACGCTGCTG	8.79116
seq12_p24	TACTGACTTATATATGCGAATGCTCATGAATAGACCGTCTTGATTCGCTTGACGCTGCTG	8.85331
seq12_p24	TACTGACTTATATATGCGAATGCCCATGAATAGACCGTCTTGATTCGCTTGACGCTGCTG	8.84392
seq12_p24	TACTGACTTATATATGCGAATGCGCATGAATAGACCGTCTTGATTCGCTTGACGCTGCTG	8.86264
seq12_p25	TACTGACTTATATATGCGAATGCAAATGAATAGACCGTCTTGATTCGCTTGACGCTGCTG	8.74819
seq12_p25	TACTGACTTATATATGCGAATGCATATGAATAGACCGTCTTGATTCGCTTGACGCTGCTG	8.90689
seq12_p25	TACTGACTTATATATGCGAATGCAGATGAATAGACCGTCTTGATTCGCTTGACGCTGCTG	8.95274
seq12_p26	TACTGACTTATATATGCGAATGCACTTGAATAGACCGTCTTGATTCGCTTGACGCTGCTG	8.93664
seq12_p26	TACTGACTTATATATGCGAATGCACCTGAATAGACCGTCTTGATTCGCTTGACGCTGCTG	8.86109
seq12_p26	TACTGACTTATATATGCGAATGCACGTGAATAGACCGTCTTGATTCGCTTGACGCTGCTG	8.84862
seq12_p27	TACTGACTTATATATGCGAATGCACAAGAATAGACCGTCTTGATTCGCTTGACGCTGCTG	8.84392
seq12_p27	TACTGACTTATATATGCGAATGCACACGAATAGACCGTCTTGATTCGCTTGACGCTGCTG	8.85643
seq12_p27	TACTGACTTATATATGCGAATGCACAGGAATAGACCGTCTTGATTCGCTTGACGCTGCTG	8.83289
seq12_p28	TACTGACTTATATATGCGAATGCACATAAATAGACCGTCTTGATTCGCTTGACGCTGCTG	8.85175
seq12_p28	TACTGACTTATATATGCGAATGCACATTAATAGACCGTCTTGATTCGCTTGACGCTGCTG	8.91439
seq12_p28	TACTGACTTATATATGCGAATGCACATCAATAGACCGTCTTGATTCGCTTGACGCTGCTG	8.85643
seq12_p29	TACTGACTTATATATGCGAATGCACATGTATAGACCGTCTTGATTCGCTTGACGCTGCTG	8.71939
seq12_p29	TACTGACTTATATATGCGAATGCACATGCATAGACCGTCTTGATTCGCTTGACGCTGCTG	8.85487
seq12_p29	TACTGACTTATATATGCGAATGCACATGGATAGACCGTCTTGATTCGCTTGACGCTGCTG	8.88264
seq12_p30	TACTGACTTATATATGCGAATGCACATGATTAGACCGTCTTGATTCGCTTGACGCTGCTG	8.99718
seq12_p30	TACTGACTTATATATGCGAATGCACATGACTAGACCGTCTTGATTCGCTTGACGCTGCTG	8.7211
seq12_p30	TACTGACTTATATATGCGAATGCACATGAGTAGACCGTCTTGATTCGCTTGACGCTGCTG	8.81698
seq12_p31	TACTGACTTATATATGCGAATGCACATGAAAAGACCGTCTTGATTCGCTTGACGCTGCTG	8.85019
seq12_p31	TACTGACTTATATATGCGAATGCACATGAACAGACCGTCTTGATTCGCTTGACGCTGCTG	8.96578
seq12_p31	TACTGACTTATATATGCGAATGCACATGAAGAGACCGTCTTGATTCGCTTGACGCTGCTG	8.94105
seq12_p32	TACTGACTTATATATGCGAATGCACATGAATTGACCGTCTTGATTCGCTTGACGCTGCTG	8.90388
seq12_p32	TACTGACTTATATATGCGAATGCACATGAATCGACCGTCTTGATTCGCTTGACGCTGCTG	8.80735
seq12_p32	TACTGACTTATATATGCGAATGCACATGAATGGACCGTCTTGATTCGCTTGACGCTGCTG	8.95855
seq12_p33	TACTGACTTATATATGCGAATGCACATGAATAAACCGTCTTGATTCGCTTGACGCTGCTG	8.86882
seq12_p33	TACTGACTTATATATGCGAATGCACATGAATATACCGTCTTGATTCGCTTGACGCTGCTG	8.8392
seq12_p33	TACTGACTTATATATGCGAATGCACATGAATACACCGTCTTGATTCGCTTGACGCTGCTG	8.85019
seq12_p34	TACTGACTTATATATGCGAATGCACATGAATAGTCCGTCTTGATTCGCTTGACGCTGCTG	8.74651
seq12_p34	TACTGACTTATATATGCGAATGCACATGAATAGCCCGTCTTGATTCGCTTGACGCTGCTG	8.94251
seq12_p34	TACTGACTTATATATGCGAATGCACATGAATAGGCCGTCTTGATTCGCTTGACGCTGCTG	8.82655
seq12_p35	TACTGACTTATATATGCGAATGCACATGAATAGAACGTCTTGATTCGCTTGACGCTGCTG	8.91886
seq12_p35	TACTGACTTATATATGCGAATGCACATGAATAGATCGTCTTGATTCGCTTGACGCTGCTG	8.94251
seq12_p35	TACTGACTTATATATGCGAATGCACATGAATAGAGCGTCTTGATTCGCTTGACGCTGCTG	8.87805
seq12_p36	TACTGACTTATATATGCGAATGCACATGAATAGACAGTCTTGATTCGCTTGACGCTGCTG	8.78627
seq12_p36	TACTGACTTATATATGCGAATGCACATGAATAGACTGTCTTGATTCGCTTGACGCTGCTG	8.85798
seq12_p36	TACTGACTTATATATGCGAATGCACATGAATAGACGGTCTTGATTCGCTTGACGCTGCTG	8.69349

## Sheet: GATA1
Name	Sequence	Signal
seq01_wt0	CGGAAGTGTCGTAAACGTCGGATATCCGGTTCTTCTGTCTTGATTCGCTTGACGCTGCTG	9.49486
seq02_wt0	GCTGCTGCGGTGCATACCCCACCGGATGTGACCCCGGTCTTGATTCGCTTGACGCTGCTG	9.02375
seq03_wt0	TAAAGGGAAGACGGTTGTGGTAGTTCCGGGTATTAAGTCTTGATTCGCTTGACGCTGCTG	9.05393
seq04_wt0	GGAAAAAGGCCCAGGGTAACACCGGAAGTGGGCTTAGTCTTGATTCGCTTGACGCTGCTG	9.02514
seq05_wt0	TCCGGCTACCAGCTCCACCCACTTCAGGCCTTGTAGGTCTTGATTCGCTTGACGCTGCTG	9.08614
seq06_wt0	CAGCATAGGACTTCTTCCCTGAAGCAATTGATAACCGTCTTGATTCGCTTGACGCTGCTG	10.9701
seq07_wt0	CTGGGACTTGACCCAACTCTGCCACGTGGGTCGTTTGTCTTGATTCGCTTGACGCTGCTG	8.9629
seq08_wt0	GATTAATTTCTGCCCTTATTCGCACGTGCCATAACAGTCTTGATTCGCTTGACGCTGCTG	9.28887
seq09_wt0	TGTCGGGTAAGGGAATGTAGATCACGTGAATGAAAAGTCTTGATTCGCTTGACGCTGCTG	9.08614
seq10_wt0	GTGTATAGGATCCCATCCAACACACGTGTTAAAATGGTCTTGATTCGCTTGACGCTGCTG	9.05393
seq11_wt0	CACAATTTTTACAGTAATGTAGCACGCGTAACTCCTGTCTTGATTCGCTTGACGCTGCTG	9.14848
seq12_wt0	TACTGACTTATATATGCGAATGCACATGAATAGACCGTCTTGATTCGCTTGACGCTGCTG	9.02791
seq01_p01	AGGAAGTGTCGTAAACGTCGGATATCCGGTTCTTCTGTCTTGATTCGCTTGACGCTGCTG	9.43359
seq01_p01	TGGAAGTGTCGTAAACGTCGGATATCCGGTTCTTCTGTCTTGATTCGCTTGACGCTGCTG	9.49586
seq01_p01	GGGAAGTGTCGTAAACGTCGGATATCCGGTTCTTCTGTCTTGATTCGCTTGACGCTGCTG	9.58308
seq01_p02	CAGAAGTGTCGTAAACGTCGGATATCCGGTTCTTCTGTCTTGATTCGCTTGACGCTGCTG	9.37829
seq01_p02	CTGAAGTGTCGTAAACGTCGGATATCCGGTTCTTCTGTCTTGATTCGCTTGACGCTGCTG	9.57459
seq01_p02	CCGAAGTGTCGTAAACGTCGGATATCCGGTTCTTCTGTCTTGATTCGCTTGACGCTGCTG	9.4625
seq01_p03	CGAAAGTGTCGTAAACGTCGGATATCCGGTTCTTCTGTCTTGATTCGCTTGACGCTGCTG	9.49285
seq01_p03	CGTAAGTGTCGTAAACGTCGGATATCCGGTTCTTCTGTCTTGATTCGCTTGACGCTGCTG	9.47776
seq01_p03	CGCAAGTGTCGTAAACGTCGGATATCCGGTTCTTCTGTCTTGATTCGCTTGACGCTGCTG	9.69
seq01_p04	CGGTAGTGTCGTAAACGTCGGATATCCGGTTCTTCTGTCTTGATTCGCTTGACGCTGCTG	9.38478
seq01_p04	CGGCAGTGTCGTAAACGTCGGATATCCGGTTCTTCTGTCTTGATTCGCTTGACGCTGCTG	9.51373
seq01_p04	CGGGAGTGTCGTAAACGTCGGATATCCGGTTCTTCTGTCTTGATTCGCTTGACGCTGCTG	9.53528
seq01_p05	CGGATGTGTCGTAAACGTCGGATATCCGGTTCTTCTGTCTTGATTCGCTTGACGCTGCTG	9.34207
seq01_p05	CGGACGTGTCGTAAACGTCGGATATCCGGTTCTTCTGTCTTGATTCGCTTGACGCTGCTG	9.29806
seq01_p05	CGGAGGTGTCGTAAACGTCGGATATCCGGTTCTTCTGTCTTGATTCGCTTGACGCTGCTG	9.44087
seq01_p06	CGGAAATGTCGTAAACGTCGGATATCCGGTTCTTCTGTCTTGATTCGCTTGACGCTGCTG	9.53138
seq01_p06	CGGAATTGTCGTAAACGTCGGATATCCGGTTCTTCTGTCTTGATTCGCTTGACGCTGCTG	9.6865
seq01_p06	CGGAACTGTCGTAAACGTCGGATATCCGGTTCTTCTGTCTTGATTCGCTTGACGCTGCTG	9.44605
seq01_p07	CGGAAGAGTCGTAAACGTCGGATATCCGGTTCTTCTGTCTTGATTCGCTTGACGCTGCTG	9.50879
seq01_p07	CGGAAGCGTCGTAAACGTCGGATATCCGGTTCTTCTGTCTTGATTCGCTTGACGCTGCTG	9.25267
seq01_p07	CGGAAGGGTCGTAAACGTCGGATATCCGGTTCTTCTGTCTTGATTCGCTTGACGCTGCTG	9.46761
seq01_p08	CGGAAGTATCGTAAACGTCGGATATCCGGTTCTTCTGTCTTGATTCGCTTGACGCTGCTG	9.80735
seq01_p08	CGGAAGTTTCGTAAACGTCGGATATCCGGTTCTTCTGTCTTGATTCGCTTGACGCTGCTG	9.6027
seq01_p08	CGGAAGTCTCGTAAACGTCGGATATCCGGTTCTTCTGTCTTGATTCGCTTGACGCTGCTG	9.46455
seq01_p09	CGGAAGTGACGTAAACGTCGGATATCCGGTTCTTCTGTCTTGATTCGCTTGACGCTGCTG	9.26444
seq01_p09	CGGAAGTGCCGTAAACGTCGGATATCCGGTTCTTCTGTCTTGATTCGCTTGACGCTGCTG	9.38909
seq01_p09	CGGAAGTGGCGTAAACGTCGGATATCCGGTTCTTCTGTCTTGATTCGCTTGACGCTGCTG	9.51373
seq01_p10	CGGAAGTGTAGTAAACGTCGGATATCCGGTTCTTCTGTCTTGATTCGCTTGACGCTGCTG	9.46352
seq01_p10	CGGAAGTGTTGTAAACGTCGGATATCCGGTTCTTCTGTCTTGATTCGCTTGACGCTGCTG	9.47776
seq01_p10	CGGAAGTGTGGTAAACGTCGGATATCCGGTTCTTCTGTCTTGATTCGCTTGACGCTGCTG	9.61102
seq01_p11	CGGAAGTGTCATAAACGTCGGATATCCGGTTCTTCTGTCTTGATTCGCTTGACGCTGCTG	9.55555
seq01_p11	CGGAAGTGTCTTAAACGTCGGATATCCGGTTCTTCTGTCTTGATTCGCTTGACGCTGCTG	9.53138
seq01_p11	CGGAAGTGTCCTAAACGTCGGATATCCGGTTCTTCTGTCTTGATTCGCTTGACGCTGCTG	9.53236
seq01_p12	CGGAAGTGTCGAAAACGTCGGATATCCGGTTCTTCTGTCTTGATTCGCTTGACGCTGCTG	9.41574
seq01_p12	CGGAAGTGTCGCAAACGTCGGATATCCGGTTCTTCTGTCTTGATTCGCTTGACGCTGCTG	9.42731
seq01_p12	CGGAAGTGTCGGAAACGTCGGATATCCGGTTCTTCTGTCTTGATTCGCTTGACGCTGCTG	9.39767
seq01_p13	CGGAAGTGTCGTTAACGTCGGATATCCGGTTCTTCTGTCTTGATTCGCTTGACGCTGCTG	9.71253
seq01_p13	CGGAAGTGTCGTCAACGTCGGATATCCGGTTCTTCTGTCTTGATTCGCTTGACGCTGCTG	9.51865
seq01_p13	CGGAAGTGTCGTGAACGTCGGATATCCGGTTCTTCTGTCTTGATTCGCTTGACGCTGCTG	9.49185
seq01_p14	CGGAAGTGTCGTATACGTCGGATATCCGGTTCTTCTGTCTTGATTCGCTTGACGCTGCTG	9.633
seq01_p14	CGGAAGTGTCGTACACGTCGGATATCCGGTTCTTCTGTCTTGATTCGCTTGACGCTGCTG	9.44398
seq01_p14	CGGAAGTGTCGTAGACGTCGGATATCCGGTTCTTCTGTCTTGATTCGCTTGACGCTGCTG	9.25148
seq01_p15	CGGAAGTGTCGTAATCGTCGGATATCCGGTTCTTCTGTCTTGATTCGCTTGACGCTGCTG	10.2485
seq01_p15	CGGAAGTGTCGTAACCGTCGGATATCCGGTTCTTCTGTCTTGATTCGCTTGACGCTGCTG	9.48784
seq01_p15	CGGAAGTGTCGTAAGCGTCGGATATCCGGTTCTTCTGTCTTGATTCGCTTGACGCTGCTG	9.53722
seq01_p16	CGGAAGTGTCGTAAAAGTCGGATATCCGGTTCTTCTGTCTTGATTCGCTTGACGCTGCTG	9.41996
seq01_p16	CGGAAGTGTCGTAAATGTCGGATATCCGGTTCTTCTGTCTTGATTCGCTTGACGCTGCTG	9.66178
seq01_p16	CGGAAGTGTCGTAAAGGTCGGATATCCGGTTCTTCTGTCTTGATTCGCTTGACGCTGCTG	9.33874
seq01_p17	CGGAAGTGTCGTAAACATCGGATATCCGGTTCTTCTGTCTTGATTCGCTTGACGCTGCTG	9.57743
seq01_p17	CGGAAGTGTCGTAAACTTCGGATATCCGGTTCTTCTGTCTTGATTCGCTTGACGCTGCTG	9.38478
seq01_p17	CGGAAGTGTCGTAAACCTCGGATATCCGGTTCTTCTGTCTTGATTCGCTTGACGCTGCTG	9.48482
seq01_p18	CGGAAGTGTCGTAAACGACGGATATCCGGTTCTTCTGTCTTGATTCGCTTGACGCTGCTG	9.35425
seq01_p18	CGGAAGTGTCGTAAACGCCGGATATCCGGTTCTTCTGTCTTGATTCGCTTGACGCTGCTG	9.35645
seq01_p18	CGGAAGTGTCGTAAACGGCGGATATCCGGTTCTTCTGTCTTGATTCGCTTGACGCTGCTG	9.33092
seq01_p19	CGGAAGTGTCGTAAACGTAGGATATCCGGTTCTTCTGTCTTGATTCGCTTGACGCTGCTG	9.77643
seq01_p19	CGGAAGTGTCGTAAACGTTGGATATCCGGTTCTTCTGTCTTGATTCGCTTGACGCTGCTG	9.46659
seq01_p19	CGGAAGTGTCGTAAACGTGGGATATCCGGTTCTTCTGTCTTGATTCGCTTGACGCTGCTG	9.27845
seq01_p20	CGGAAGTGTCGTAAACGTCAGATATCCGGTTCTTCTGTCTTGATTCGCTTGACGCTGCTG	10.5118
seq01_p20	CGGAAGTGTCGTAAACGTCTGATATCCGGTTCTTCTGTCTTGATTCGCTTGACGCTGCTG	10.7773
seq01_p20	CGGAAGTGTCGTAAACGTCCGATATCCGGTTCTTCTGTCTTGATTCGCTTGACGCTGCTG	10.6152
seq01_p21	CGGAAGTGTCGTAAACGTCGAATATCCGGTTCTTCTGTCTTGATTCGCTTGACGCTGCTG	9.02791
seq01_p21	CGGAAGTGTCGTAAACGTCGTATATCCGGTTCTTCTGTCTTGATTCGCTTGACGCTGCTG	9.15482
seq01_p21	CGGAAGTGTCGTAAACGTCGCATATCCGGTTCTTCTGTCTTGATTCGCTTGACGCTGCTG	9.02791
seq01_p22	CGGAAGTGTCGTAAACGTCGGTTATCCGGTTCTTCTGTCTTGATTCGCTTGACGCTGCTG	9.15355
seq01_p22	CGGAAGTGTCGTAAACGTCGGCTATCCGGTTCTTCTGTCTTGATTCGCTTGACGCTGCTG	9.01681
seq01_p22	CGGAAGTGTCGTAAACGTCGGGTATCCGGTTCTTCTGTCTTGATTCGCTTGACGCTGCTG	9.15987
seq01_p23	CGGAAGTGTCGTAAACGTCGGAAATCCGGTTCTTCTGTCTTGATTCGCTTGACGCTGCTG	9.29347
seq01_p23	CGGAAGTGTCGTAAACGTCGGACATCCGGTTCTTCTGTCTTGATTCGCTTGACGCTGCTG	8.89178
seq01_p23	CGGAAGTGTCGTAAACGTCGGAGATCCGGTTCTTCTGTCTTGATTCGCTTGACGCTGCTG	9.08348
seq01_p24	CGGAAGTGTCGTAAACGTCGGATTTCCGGTTCTTCTGTCTTGATTCGCTTGACGCTGCTG	9.00282
seq01_p24	CGGAAGTGTCGTAAACGTCGGATCTCCGGTTCTTCTGTCTTGATTCGCTTGACGCTGCTG	9.0348
seq01_p24	CGGAAGTGTCGTAAACGTCGGATGTCCGGTTCTTCTGTCTTGATTCGCTTGACGCTGCTG	9.00703
seq01_p25	CGGAAGTGTCGTAAACGTCGGATAACCGGTTCTTCTGTCTTGATTCGCTTGACGCTGCTG	10.1402
seq01_p25	CGGAAGTGTCGTAAACGTCGGATACCCGGTTCTTCTGTCTTGATTCGCTTGACGCTGCTG	9.25267
seq01_p25	CGGAAGTGTCGTAAACGTCGGATAGCCGGTTCTTCTGTCTTGATTCGCTTGACGCTGCTG	9.06878
seq01_p26	CGGAAGTGTCGTAAACGTCGGATATACGGTTCTTCTGTCTTGATTCGCTTGACGCTGCTG	9.22159
seq01_p26	CGGAAGTGTCGTAAACGTCGGATATTCGGTTCTTCTGTCTTGATTCGCTTGACGCTGCTG	9.04576
seq01_p26	CGGAAGTGTCGTAAACGTCGGATATGCGGTTCTTCTGTCTTGATTCGCTTGACGCTGCTG	9.18364
seq01_p27	CGGAAGTGTCGTAAACGTCGGATATCAGGTTCTTCTGTCTTGATTCGCTTGACGCTGCTG	9.67772
seq01_p27	CGGAAGTGTCGTAAACGTCGGATATCTGGTTCTTCTGTCTTGATTCGCTTGACGCTGCTG	9.54593
seq01_p27	CGGAAGTGTCGTAAACGTCGGATATCGGGTTCTTCTGTCTTGATTCGCTTGACGCTGCTG	9.57365
seq01_p28	CGGAAGTGTCGTAAACGTCGGATATCCAGTTCTTCTGTCTTGATTCGCTTGACGCTGCTG	9.49486
seq01_p28	CGGAAGTGTCGTAAACGTCGGATATCCTGTTCTTCTGTCTTGATTCGCTTGACGCTGCTG	9.45943
seq01_p28	CGGAAGTGTCGTAAACGTCGGATATCCCGTTCTTCTGTCTTGATTCGCTTGACGCTGCTG	9.43567
seq01_p29	CGGAAGTGTCGTAAACGTCGGATATCCGATTCTTCTGTCTTGATTCGCTTGACGCTGCTG	9.66
seq01_p29	CGGAAGTGTCGTAAACGTCGGATATCCGTTTCTTCTGTCTTGATTCGCTTGACGCTGCTG	9.47675
seq01_p29	CGGAAGTGTCGTAAACGTCGGATATCCGCTTCTTCTGTCTTGATTCGCTTGACGCTGCTG	9.51964
seq01_p30	CGGAAGTGTCGTAAACGTCGGATATCCGGATCTTCTGTCTTGATTCGCTTGACGCTGCTG	9.40301
seq01_p30	CGGAAGTGTCGTAAACGTCGGATATCCGGCTCTTCTGTCTTGATTCGCTTGACGCTGCTG	9.35094
seq01_p30	CGGAAGTGTCGTAAACGTCGGATATCCGGGTCTTCTGTCTTGATTCGCTTGACGCTGCTG	9.60363
seq01_p31	CGGAAGTGTCGTAAACGTCGGATATCCGGTACTTCTGTCTTGATTCGCTTGACGCTGCTG	9.48382
seq01_p31	CGGAAGTGTCGTAAACGTCGGATATCCGGTCCTTCTGTCTTGATTCGCTTGACGCTGCTG	9.41469
seq01_p31	CGGAAGTGTCGTAAACGTCGGATATCCGGTGCTTCTGTCTTGATTCGCTTGACGCTGCTG	9.25857
seq01_p32	CGGAAGTGTCGTAAACGTCGGATATCCGGTTATTCTGTCTTGATTCGCTTGACGCTGCTG	9.48281
seq01_p32	CGGAAGTGTCGTAAACGTCGGATATCCGGTTTTTCTGTCTTGATTCGCTTGACGCTGCTG	9.55075
seq01_p32	CGGAAGTGTCGTAAACGTCGGATATCCGGTTGTTCTGTCTTGATTCGCTTGACGCTGCTG	9.50184
seq01_p33	CGGAAGTGTCGTAAACGTCGGATATCCGGTTCATCTGTCTTGATTCGCTTGACGCTGCTG	9.41363
seq01_p33	CGGAAGTGTCGTAAACGTCGGATATCCGGTTCCTCTGTCTTGATTCGCTTGACGCTGCTG	9.50184
seq01_p33	CGGAAGTGTCGTAAACGTCGGATATCCGGTTCGTCTGTCTTGATTCGCTTGACGCTGCTG	9.41257
seq01_p34	CGGAAGTGTCGTAAACGTCGGATATCCGGTTCTACTGTCTTGATTCGCTTGACGCTGCTG	9.43254
seq01_p34	CGGAAGTGTCGTAAACGTCGGATATCCGGTTCTCCTGTCTTGATTCGCTTGACGCTGCTG	9.36632
seq01_p34	CGGAAGTGTCGTAAACGTCGGATATCCGGTTCTGCTGTCTTGATTCGCTTGACGCTGCTG	9.42626
seq01_p35	CGGAAGTGTCGTAAACGTCGGATATCCGGTTCTTATGTCTTGATTCGCTTGACGCTGCTG	9.5157
seq01_p35	CGGAAGTGTCGTAAACGTCGGATATCCGGTTCTTTTGTCTTGATTCGCTTGACGCTGCTG	9.43775
seq01_p35	CGGAAGTGTCGTAAACGTCGGATATCCGGTTCTTGTGTCTTGATTCGCTTGACGCTGCTG	9.36413
seq01_p36	CGGAAGTGTCGTAAACGTCGGATATCCGGTTCTTCAGTCTTGATTCGCTTGACGCTGCTG	9.37395
seq01_p36	CGGAAGTGTCGTAAACGTCGGATATCCGGTTCTTCCGTCTTGATTCGCTTGACGCTGCTG	9.44398
seq01_p36	CGGAAGTGTCGTAAACGTCGGATATCCGGTTCTTCGGTCTTGATTCGCTTGACGCTGCTG	9.33874
seq02_p01	ACTGCTGCGGTGCATACCCCACCGGATGTGACCCCGGTCTTGATTCGCTTGACGCTGCTG	9.16113
seq02_p01	TCTGCTGCGGTGCATACCCCACCGGATGTGACCCCGGTCTTGATTCGCTTGACGCTGCTG	9.08614
seq02_p01	CCTGCTGCGGTGCATACCCCACCGGATGTGACCCCGGTCTTGATTCGCTTGACGCTGCTG	9.0182
seq02_p02	GATGCTGCGGTGCATACCCCACCGGATGTGACCCCGGTCTTGATTCGCTTGACGCTGCTG	9.23601
seq02_p02	GTTGCTGCGGTGCATACCCCACCGGATGTGACCCCGGTCTTGATTCGCTTGACGCTGCTG	9.14338
seq02_p02	GGTGCTGCGGTGCATACCCCACCGGATGTGACCCCGGTCTTGATTCGCTTGACGCTGCTG	8.9629
seq02_p03	GCAGCTGCGGTGCATACCCCACCGGATGTGACCCCGGTCTTGATTCGCTTGACGCTGCTG	9.13827
seq02_p03	GCCGCTGCGGTGCATACCCCACCGGATGTGACCCCGGTCTTGATTCGCTTGACGCTGCTG	9.13827
seq02_p03	GCGGCTGCGGTGCATACCCCACCGGATGTGACCCCGGTCTTGATTCGCTTGACGCTGCTG	8.86882
seq02_p04	GCTACTGCGGTGCATACCCCACCGGATGTGACCCCGGTCTTGATTCGCTTGACGCTGCTG	9.09803
seq02_p04	GCTTCTGCGGTGCATACCCCACCGGATGTGACCCCGGTCTTGATTCGCTTGACGCTGCTG	8.9571
seq02_p04	GCTCCTGCGGTGCATACCCCACCGGATGTGACCCCGGTCTTGATTCGCTTGACGCTGCTG	9.15608
seq02_p05	GCTGATGCGGTGCATACCCCACCGGATGTGACCCCGGTCTTGATTCGCTTGACGCTGCTG	9.05528
seq02_p05	GCTGTTGCGGTGCATACCCCACCGGATGTGACCCCGGTCTTGATTCGCTTGACGCTGCTG	9.16742
seq02_p05	GCTGGTGCGGTGCATACCCCACCGGATGTGACCCCGGTCTTGATTCGCTTGACGCTGCTG	8.96
seq02_p06	GCTGCAGCGGTGCATACCCCACCGGATGTGACCCCGGTCTTGATTCGCTTGACGCTGCTG	9.02237
seq02_p06	GCTGCCGCGGTGCATACCCCACCGGATGTGACCCCGGTCTTGATTCGCTTGACGCTGCTG	8.93811
seq02_p06	GCTGCGGCGGTGCATACCCCACCGGATGTGACCCCGGTCTTGATTCGCTTGACGCTGCTG	8.94544
seq02_p07	GCTGCTACGGTGCATACCCCACCGGATGTGACCCCGGTCTTGATTCGCTTGACGCTGCTG	9.16742
seq02_p07	GCTGCTTCGGTGCATACCCCACCGGATGTGACCCCGGTCTTGATTCGCTTGACGCTGCTG	9.10852
seq02_p07	GCTGCTCCGGTGCATACCCCACCGGATGTGACCCCGGTCTTGATTCGCTTGACGCTGCTG	9.15861
seq02_p08	GCTGCTGAGGTGCATACCCCACCGGATGTGACCCCGGTCTTGATTCGCTTGACGCTGCTG	9.02375
seq02_p08	GCTGCTGTGGTGCATACCCCACCGGATGTGACCCCGGTCTTGATTCGCTTGACGCTGCTG	9.03755
seq02_p08	GCTGCTGGGGTGCATACCCCACCGGATGTGACCCCGGTCTTGATTCGCTTGACGCTGCTG	8.92778
seq02_p09	GCTGCTGCAGTGCATACCCCACCGGATGTGACCCCGGTCTTGATTCGCTTGACGCTGCTG	8.90388
seq02_p09	GCTGCTGCTGTGCATACCCCACCGGATGTGACCCCGGTCTTGATTCGCTTGACGCTGCTG	9.13699
seq02_p09	GCTGCTGCCGTGCATACCCCACCGGATGTGACCCCGGTCTTGATTCGCTTGACGCTGCTG	9.0954
seq02_p10	GCTGCTGCGATGCATACCCCACCGGATGTGACCCCGGTCTTGATTCGCTTGACGCTGCTG	9.08481
seq02_p10	GCTGCTGCGTTGCATACCCCACCGGATGTGACCCCGGTCTTGATTCGCTTGACGCTGCTG	8.99294
seq02_p10	GCTGCTGCGCTGCATACCCCACCGGATGTGACCCCGGTCTTGATTCGCTTGACGCTGCTG	8.93664
seq02_p11	GCTGCTGCGGAGCATACCCCACCGGATGTGACCCCGGTCTTGATTCGCTTGACGCTGCTG	8.84706
seq02_p11	GCTGCTGCGGCGCATACCCCACCGGATGTGACCCCGGTCTTGATTCGCTTGACGCTGCTG	9.08746
seq02_p11	GCTGCTGCGGGGCATACCCCACCGGATGTGACCCCGGTCTTGATTCGCTTGACGCTGCTG	8.92035
seq02_p12	GCTGCTGCGGTACATACCCCACCGGATGTGACCCCGGTCTTGATTCGCTTGACGCTGCTG	9.13827
seq02_p12	GCTGCTGCGGTTCATACCCCACCGGATGTGACCCCGGTCTTGATTCGCTTGACGCTGCTG	9.15987
seq02_p12	GCTGCTGCGGTCCATACCCCACCGGATGTGACCCCGGTCTTGATTCGCTTGACGCTGCTG	9.03892
seq02_p13	GCTGCTGCGGTGAATACCCCACCGGATGTGACCCCGGTCTTGATTCGCTTGACGCTGCTG	9.13827
seq02_p13	GCTGCTGCGGTGTATACCCCACCGGATGTGACCCCGGTCTTGATTCGCTTGACGCTGCTG	9.05799
seq02_p13	GCTGCTGCGGTGGATACCCCACCGGATGTGACCCCGGTCTTGATTCGCTTGACGCTGCTG	9.19106
seq02_p14	GCTGCTGCGGTGCTTACCCCACCGGATGTGACCCCGGTCTTGATTCGCTTGACGCTGCTG	9.1472
seq02_p14	GCTGCTGCGGTGCCTACCCCACCGGATGTGACCCCGGTCTTGATTCGCTTGACGCTGCTG	8.90839
seq02_p14	GCTGCTGCGGTGCGTACCCCACCGGATGTGACCCCGGTCTTGATTCGCTTGACGCTGCTG	9.07146
seq02_p15	GCTGCTGCGGTGCAAACCCCACCGGATGTGACCCCGGTCTTGATTCGCTTGACGCTGCTG	9.04712
seq02_p15	GCTGCTGCGGTGCACACCCCACCGGATGTGACCCCGGTCTTGATTCGCTTGACGCTGCTG	9.04303
seq02_p15	GCTGCTGCGGTGCAGACCCCACCGGATGTGACCCCGGTCTTGATTCGCTTGACGCTGCTG	9.09276
seq02_p16	GCTGCTGCGGTGCATTCCCCACCGGATGTGACCCCGGTCTTGATTCGCTTGACGCTGCTG	9.11374
seq02_p16	GCTGCTGCGGTGCATCCCCCACCGGATGTGACCCCGGTCTTGATTCGCTTGACGCTGCTG	8.99435
seq02_p16	GCTGCTGCGGTGCATGCCCCACCGGATGTGACCCCGGTCTTGATTCGCTTGACGCTGCTG	9.02791
seq02_p17	GCTGCTGCGGTGCATAACCCACCGGATGTGACCCCGGTCTTGATTCGCTTGACGCTGCTG	9.04985
seq02_p17	GCTGCTGCGGTGCATATCCCACCGGATGTGACCCCGGTCTTGATTCGCTTGACGCTGCTG	9.13186
seq02_p17	GCTGCTGCGGTGCATAGCCCACCGGATGTGACCCCGGTCTTGATTCGCTTGACGCTGCTG	9.08746
seq02_p18	GCTGCTGCGGTGCATACACCACCGGATGTGACCCCGGTCTTGATTCGCTTGACGCTGCTG	9.08481
seq02_p18	GCTGCTGCGGTGCATACTCCACCGGATGTGACCCCGGTCTTGATTCGCTTGACGCTGCTG	9.01542
seq02_p18	GCTGCTGCGGTGCATACGCCACCGGATGTGACCCCGGTCTTGATTCGCTTGACGCTGCTG	8.94983
seq02_p19	GCTGCTGCGGTGCATACCACACCGGATGTGACCCCGGTCTTGATTCGCTTGACGCTGCTG	9.07414
seq02_p19	GCTGCTGCGGTGCATACCTCACCGGATGTGACCCCGGTCTTGATTCGCTTGACGCTGCTG	9.19722
seq02_p19	GCTGCTGCGGTGCATACCGCACCGGATGTGACCCCGGTCTTGATTCGCTTGACGCTGCTG	9.0348
seq02_p20	GCTGCTGCGGTGCATACCCAACCGGATGTGACCCCGGTCTTGATTCGCTTGACGCTGCTG	9.00843
seq02_p20	GCTGCTGCGGTGCATACCCTACCGGATGTGACCCCGGTCTTGATTCGCTTGACGCTGCTG	9.04849
seq02_p20	GCTGCTGCGGTGCATACCCGACCGGATGTGACCCCGGTCTTGATTCGCTTGACGCTGCTG	8.95565
seq02_p21	GCTGCTGCGGTGCATACCCCTCCGGATGTGACCCCGGTCTTGATTCGCTTGACGCTGCTG	9.03342
seq02_p21	GCTGCTGCGGTGCATACCCCCCCGGATGTGACCCCGGTCTTGATTCGCTTGACGCTGCTG	9.0607
seq02_p21	GCTGCTGCGGTGCATACCCCGCCGGATGTGACCCCGGTCTTGATTCGCTTGACGCTGCTG	9.02929
seq02_p22	GCTGCTGCGGTGCATACCCCAACGGATGTGACCCCGGTCTTGATTCGCTTGACGCTGCTG	8.92926
seq02_p22	GCTGCTGCGGTGCATACCCCATCGGATGTGACCCCGGTCTTGATTCGCTTGACGCTGCTG	8.90238
seq02_p22	GCTGCTGCGGTGCATACCCCAGCGGATGTGACCCCGGTCTTGATTCGCTTGACGCTGCTG	8.96723
seq02_p23	GCTGCTGCGGTGCATACCCCACAGGATGTGACCCCGGTCTTGATTCGCTTGACGCTGCTG	8.90388
seq02_p23	GCTGCTGCGGTGCATACCCCACTGGATGTGACCCCGGTCTTGATTCGCTTGACGCTGCTG	9.00422
seq02_p23	GCTGCTGCGGTGCATACCCCACGGGATGTGACCCCGGTCTTGATTCGCTTGACGCTGCTG	8.99859
seq02_p24	GCTGCTGCGGTGCATACCCCACCAGATGTGACCCCGGTCTTGATTCGCTTGACGCTGCTG	8.91139
seq02_p24	GCTGCTGCGGTGCATACCCCACCTGATGTGACCCCGGTCTTGATTCGCTTGACGCTGCTG	9.1267
seq02_p24	GCTGCTGCGGTGCATACCCCACCCGATGTGACCCCGGTCTTGATTCGCTTGACGCTGCTG	9.01262
seq02_p25	GCTGCTGCGGTGCATACCCCACCGAATGTGACCCCGGTCTTGATTCGCTTGACGCTGCTG	8.84235
seq02_p25	GCTGCTGCGGTGCATACCCCACCGTATGTGACCCCGGTCTTGATTCGCTTGACGCTGCTG	9.02652
seq02_p25	GCTGCTGCGGTGCATACCCCACCGCATGTGACCCCGGTCTTGATTCGCTTGACGCTGCTG	9.26209
seq02_p26	GCTGCTGCGGTGCATACCCCACCGGTTGTGACCCCGGTCTTGATTCGCTTGACGCTGCTG	8.90989
seq02_p26	GCTGCTGCGGTGCATACCCCACCGGCTGTGACCCCGGTCTTGATTCGCTTGACGCTGCTG	9.07815
seq02_p26	GCTGCTGCGGTGCATACCCCACCGGGTGTGACCCCGGTCTTGATTCGCTTGACGCTGCTG	8.96145
seq02_p27	GCTGCTGCGGTGCATACCCCACCGGAAGTGACCCCGGTCTTGATTCGCTTGACGCTGCTG	8.98442
seq02_p27	GCTGCTGCGGTGCATACCCCACCGGACGTGACCCCGGTCTTGATTCGCTTGACGCTGCTG	9.00983
seq02_p27	GCTGCTGCGGTGCATACCCCACCGGAGGTGACCCCGGTCTTGATTCGCTTGACGCTGCTG	8.99577
seq02_p28	GCTGCTGCGGTGCATACCCCACCGGATATGACCCCGGTCTTGATTCGCTTGACGCTGCTG	9.0634
seq02_p28	GCTGCTGCGGTGCATACCCCACCGGATTTGACCCCGGTCTTGATTCGCTTGACGCTGCTG	9.03892
seq02_p28	GCTGCTGCGGTGCATACCCCACCGGATCTGACCCCGGTCTTGATTCGCTTGACGCTGCTG	8.80735
seq02_p29	GCTGCTGCGGTGCATACCCCACCGGATGAGACCCCGGTCTTGATTCGCTTGACGCTGCTG	8.94398
seq02_p29	GCTGCTGCGGTGCATACCCCACCGGATGCGACCCCGGTCTTGATTCGCTTGACGCTGCTG	9.07548
seq02_p29	GCTGCTGCGGTGCATACCCCACCGGATGGGACCCCGGTCTTGATTCGCTTGACGCTGCTG	9.01681
seq02_p30	GCTGCTGCGGTGCATACCCCACCGGATGTAACCCCGGTCTTGATTCGCTTGACGCTGCTG	9.05257
seq02_p30	GCTGCTGCGGTGCATACCCCACCGGATGTTACCCCGGTCTTGATTCGCTTGACGCTGCTG	8.99577
seq02_p30	GCTGCTGCGGTGCATACCCCACCGGATGTCACCCCGGTCTTGATTCGCTTGACGCTGCTG	8.94105
seq02_p31	GCTGCTGCGGTGCATACCCCACCGGATGTGTCCCCGGTCTTGATTCGCTTGACGCTGCTG	9.16491
seq02_p31	GCTGCTGCGGTGCATACCCCACCGGATGTGCCCCCGGTCTTGATTCGCTTGACGCTGCTG	9.06609
seq02_p31	GCTGCTGCGGTGCATACCCCACCGGATGTGGCCCCGGTCTTGATTCGCTTGACGCTGCTG	9.14083
seq02_p32	GCTGCTGCGGTGCATACCCCACCGGATGTGAACCCGGTCTTGATTCGCTTGACGCTGCTG	8.97585
seq02_p32	GCTGCTGCGGTGCATACCCCACCGGATGTGATCCCGGTCTTGATTCGCTTGACGCTGCTG	8.93221
seq02_p32	GCTGCTGCGGTGCATACCCCACCGGATGTGAGCCCGGTCTTGATTCGCTTGACGCTGCTG	9.03892
seq02_p33	GCTGCTGCGGTGCATACCCCACCGGATGTGACACCGGTCTTGATTCGCTTGACGCTGCTG	8.97585
seq02_p33	GCTGCTGCGGTGCATACCCCACCGGATGTGACTCCGGTCTTGATTCGCTTGACGCTGCTG	9.13699
seq02_p33	GCTGCTGCGGTGCATACCCCACCGGATGTGACGCCGGTCTTGATTCGCTTGACGCTGCTG	9.0728
seq02_p34	GCTGCTGCGGTGCATACCCCACCGGATGTGACCACGGTCTTGATTCGCTTGACGCTGCTG	9.20212
seq02_p34	GCTGCTGCGGTGCATACCCCACCGGATGTGACCTCGGTCTTGATTCGCTTGACGCTGCTG	9.05799
seq02_p34	GCTGCTGCGGTGCATACCCCACCGGATGTGACCGCGGTCTTGATTCGCTTGACGCTGCTG	9.0182
seq02_p35	GCTGCTGCGGTGCATACCCCACCGGATGTGACCCAGGTCTTGATTCGCTTGACGCTGCTG	8.98014
seq02_p35	GCTGCTGCGGTGCATACCCCACCGGATGTGACCCTGGTCTTGATTCGCTTGACGCTGCTG	9.10066
seq02_p35	GCTGCTGCGGTGCATACCCCACCGGATGTGACCCGGGTCTTGATTCGCTTGACGCTGCTG	9.08614
seq02_p36	GCTGCTGCGGTGCATACCCCACCGGATGTGACCCCAGTCTTGATTCGCTTGACGCTGCTG	9.08746
seq02_p36	GCTGCTGCGGTGCATACCCCACCGGATGTGACCCCTGTCTTGATTCGCTTGACGCTGCTG	9.01542
seq02_p36	GCTGCTGCGGTGCATACCCCACCGGATGTGACCCCCGTCTTGATTCGCTTGACGCTGCTG	8.92778
seq03_p01	AAAAGGGAAGACGGTTGTGGTAGTTCCGGGTATTAAGTCTTGATTCGCTTGACGCTGCTG	8.96145
seq03_p01	CAAAGGGAAGACGGTTGTGGTAGTTCCGGGTATTAAGTCTTGATTCGCTTGACGCTGCTG	9.27146
seq03_p01	GAAAGGGAAGACGGTTGTGGTAGTTCCGGGTATTAAGTCTTGATTCGCTTGACGCTGCTG	8.95565
seq03_p02	TTAAGGGAAGACGGTTGTGGTAGTTCCGGGTATTAAGTCTTGATTCGCTTGACGCTGCTG	9.16239
seq03_p02	TCAAGGGAAGACGGTTGTGGTAGTTCCGGGTATTAAGTCTTGATTCGCTTGACGCTGCTG	9.17617
seq03_p02	TGAAGGGAAGACGGTTGTGGTAGTTCCGGGTATTAAGTCTTGATTCGCTTGACGCTGCTG	9.04439
seq03_p03	TATAGGGAAGACGGTTGTGGTAGTTCCGGGTATTAAGTCTTGATTCGCTTGACGCTGCTG	9.04166
seq03_p03	TACAGGGAAGACGGTTGTGGTAGTTCCGGGTATTAAGTCTTGATTCGCTTGACGCTGCTG	9.15102
seq03_p03	TAGAGGGAAGACGGTTGTGGTAGTTCCGGGTATTAAGTCTTGATTCGCTTGACGCTGCTG	9.04985
seq03_p04	TAATGGGAAGACGGTTGTGGTAGTTCCGGGTATTAAGTCTTGATTCGCTTGACGCTGCTG	9.29117
seq03_p04	TAACGGGAAGACGGTTGTGGTAGTTCCGGGTATTAAGTCTTGATTCGCTTGACGCTGCTG	9.08746
seq03_p04	TAAGGGGAAGACGGTTGTGGTAGTTCCGGGTATTAAGTCTTGATTCGCTTGACGCTGCTG	9.07414
seq03_p05	TAAAAGGAAGACGGTTGTGGTAGTTCCGGGTATTAAGTCTTGATTCGCTTGACGCTGCTG	8.93074
seq03_p05	TAAATGGAAGACGGTTGTGGTAGTTCCGGGTATTAAGTCTTGATTCGCTTGACGCTGCTG	9.08879
seq03_p05	TAAACGGAAGACGGTTGTGGTAGTTCCGGGTATTAAGTCTTGATTCGCTTGACGCTGCTG	9.04029
seq03_p06	TAAAGAGAAGACGGTTGTGGTAGTTCCGGGTATTAAGTCTTGATTCGCTTGACGCTGCTG	9.16113
seq03_p06	TAAAGTGAAGACGGTTGTGGTAGTTCCGGGTATTAAGTCTTGATTCGCTTGACGCTGCTG	8.84235
seq03_p06	TAAAGCGAAGACGGTTGTGGTAGTTCCGGGTATTAAGTCTTGATTCGCTTGACGCTGCTG	8.93221
seq03_p07	TAAAGGAAAGACGGTTGTGGTAGTTCCGGGTATTAAGTCTTGATTCGCTTGACGCTGCTG	8.93517
seq03_p07	TAAAGGTAAGACGGTTGTGGTAGTTCCGGGTATTAAGTCTTGATTCGCTTGACGCTGCTG	8.96867
seq03_p07	TAAAGGCAAGACGGTTGTGGTAGTTCCGGGTATTAAGTCTTGATTCGCTTGACGCTGCTG	9.00843
seq03_p08	TAAAGGGTAGACGGTTGTGGTAGTTCCGGGTATTAAGTCTTGATTCGCTTGACGCTGCTG	9.19845
seq03_p08	TAAAGGGCAGACGGTTGTGGTAGTTCCGGGTATTAAGTCTTGATTCGCTTGACGCTGCTG	9.17866
seq03_p08	TAAAGGGGAGACGGTTGTGGTAGTTCCGGGTATTAAGTCTTGATTCGCTTGACGCTGCTG	9.224
seq03_p09	TAAAGGGATGACGGTTGTGGTAGTTCCGGGTATTAAGTCTTGATTCGCTTGACGCTGCTG	9.09672
seq03_p09	TAAAGGGACGACGGTTGTGGTAGTTCCGGGTATTAAGTCTTGATTCGCTTGACGCTGCTG	9.04985
seq03_p09	TAAAGGGAGGACGGTTGTGGTAGTTCCGGGTATTAAGTCTTGATTCGCTTGACGCTGCTG	9.26327
seq03_p10	TAAAGGGAAAACGGTTGTGGTAGTTCCGGGTATTAAGTCTTGATTCGCTTGACGCTGCTG	9.10329
seq03_p10	TAAAGGGAATACGGTTGTGGTAGTTCCGGGTATTAAGTCTTGATTCGCTTGACGCTGCTG	8.90989
seq03_p10	TAAAGGGAACACGGTTGTGGTAGTTCCGGGTATTAAGTCTTGATTCGCTTGACGCTGCTG	9.00703
seq03_p11	TAAAGGGAAGTCGGTTGTGGTAGTTCCGGGTATTAAGTCTTGATTCGCTTGACGCTGCTG	9.08481
seq03_p11	TAAAGGGAAGCCGGTTGTGGTAGTTCCGGGTATTAAGTCTTGATTCGCTTGACGCTGCTG	8.90087
seq03_p11	TAAAGGGAAGGCGGTTGTGGTAGTTCCGGGTATTAAGTCTTGATTCGCTTGACGCTGCTG	8.92035
seq03_p12	TAAAGGGAAGAAGGTTGTGGTAGTTCCGGGTATTAAGTCTTGATTCGCTTGACGCTGCTG	9.05934
seq03_p12	TAAAGGGAAGATGGTTGTGGTAGTTCCGGGTATTAAGTCTTGATTCGCTTGACGCTGCTG	8.97011
seq03_p12	TAAAGGGAAGAGGGTTGTGGTAGTTCCGGGTATTAAGTCTTGATTCGCTTGACGCTGCTG	9.15102
seq03_p13	TAAAGGGAAGACAGTTGTGGTAGTTCCGGGTATTAAGTCTTGATTCGCTTGACGCTGCTG	8.84706
seq03_p13	TAAAGGGAAGACTGTTGTGGTAGTTCCGGGTATTAAGTCTTGATTCGCTTGACGCTGCTG	9.21796
seq03_p13	TAAAGGGAAGACCGTTGTGGTAGTTCCGGGTATTAAGTCTTGATTCGCTTGACGCTGCTG	9.02514
seq03_p14	TAAAGGGAAGACGATTGTGGTAGTTCCGGGTATTAAGTCTTGATTCGCTTGACGCTGCTG	9.3208
seq03_p14	TAAAGGGAAGACGTTTGTGGTAGTTCCGGGTATTAAGTCTTGATTCGCTTGACGCTGCTG	8.96145
seq03_p14	TAAAGGGAAGACGCTTGTGGTAGTTCCGGGTATTAAGTCTTGATTCGCTTGACGCTGCTG	8.96578
seq03_p15	TAAAGGGAAGACGGATGTGGTAGTTCCGGGTATTAAGTCTTGATTCGCTTGACGCTGCTG	9.07815
seq03_p15	TAAAGGGAAGACGGCTGTGGTAGTTCCGGGTATTAAGTCTTGATTCGCTTGACGCTGCTG	9.04712
seq03_p15	TAAAGGGAAGACGGGTGTGGTAGTTCCGGGTATTAAGTCTTGATTCGCTTGACGCTGCTG	8.92184
seq03_p16	TAAAGGGAAGACGGTAGTGGTAGTTCCGGGTATTAAGTCTTGATTCGCTTGACGCTGCTG	8.9263
seq03_p16	TAAAGGGAAGACGGTCGTGGTAGTTCCGGGTATTAAGTCTTGATTCGCTTGACGCTGCTG	9.01123
seq03_p16	TAAAGGGAAGACGGTGGTGGTAGTTCCGGGTATTAAGTCTTGATTCGCTTGACGCTGCTG	9.09408
seq03_p17	TAAAGGGAAGACGGTTATGGTAGTTCCGGGTATTAAGTCTTGATTCGCTTGACGCTGCTG	9.03755
seq03_p17	TAAAGGGAAGACGGTTTTGGTAGTTCCGGGTATTAAGTCTTGATTCGCTTGACGCTGCTG	9.07682
seq03_p17	TAAAGGGAAGACGGTTCTGGTAGTTCCGGGTATTAAGTCTTGATTCGCTTGACGCTGCTG	8.8392
seq03_p18	TAAAGGGAAGACGGTTGAGGTAGTTCCGGGTATTAAGTCTTGATTCGCTTGACGCTGCTG	9.16365
seq03_p18	TAAAGGGAAGACGGTTGCGGTAGTTCCGGGTATTAAGTCTTGATTCGCTTGACGCTGCTG	8.84235
seq03_p18	TAAAGGGAAGACGGTTGGGGTAGTTCCGGGTATTAAGTCTTGATTCGCTTGACGCTGCTG	9.07146
seq03_p19	TAAAGGGAAGACGGTTGTAGTAGTTCCGGGTATTAAGTCTTGATTCGCTTGACGCTGCTG	9.06474
seq03_p19	TAAAGGGAAGACGGTTGTTGTAGTTCCGGGTATTAAGTCTTGATTCGCTTGACGCTGCTG	9.06878
seq03_p19	TAAAGGGAAGACGGTTGTCGTAGTTCCGGGTATTAAGTCTTGATTCGCTTGACGCTGCTG	9.0954
seq03_p20	TAAAGGGAAGACGGTTGTGATAGTTCCGGGTATTAAGTCTTGATTCGCTTGACGCTGCTG	9.28309
seq03_p20	TAAAGGGAAGACGGTTGTGTTAGTTCCGGGTATTAAGTCTTGATTCGCTTGACGCTGCTG	9.09803
seq03_p20	TAAAGGGAAGACGGTTGTGCTAGTTCCGGGTATTAAGTCTTGATTCGCTTGACGCTGCTG	9.01123
seq03_p21	TAAAGGGAAGACGGTTGTGGAAGTTCCGGGTATTAAGTCTTGATTCGCTTGACGCTGCTG	8.97871
seq03_p21	TAAAGGGAAGACGGTTGTGGCAGTTCCGGGTATTAAGTCTTGATTCGCTTGACGCTGCTG	9.17368
seq03_p21	TAAAGGGAAGACGGTTGTGGGAGTTCCGGGTATTAAGTCTTGATTCGCTTGACGCTGCTG	9.10983
seq03_p22	TAAAGGGAAGACGGTTGTGGTTGTTCCGGGTATTAAGTCTTGATTCGCTTGACGCTGCTG	8.96578
seq03_p22	TAAAGGGAAGACGGTTGTGGTCGTTCCGGGTATTAAGTCTTGATTCGCTTGACGCTGCTG	9.03067
seq03_p22	TAAAGGGAAGACGGTTGTGGTGGTTCCGGGTATTAAGTCTTGATTCGCTTGACGCTGCTG	9.16993
seq03_p23	TAAAGGGAAGACGGTTGTGGTAATTCCGGGTATTAAGTCTTGATTCGCTTGACGCTGCTG	9.05664
seq03_p23	TAAAGGGAAGACGGTTGTGGTATTTCCGGGTATTAAGTCTTGATTCGCTTGACGCTGCTG	9.10852
seq03_p23	TAAAGGGAAGACGGTTGTGGTACTTCCGGGTATTAAGTCTTGATTCGCTTGACGCTGCTG	9.04303
seq03_p24	TAAAGGGAAGACGGTTGTGGTAGATCCGGGTATTAAGTCTTGATTCGCTTGACGCTGCTG	8.95855
seq03_p24	TAAAGGGAAGACGGTTGTGGTAGCTCCGGGTATTAAGTCTTGATTCGCTTGACGCTGCTG	8.87652
seq03_p24	TAAAGGGAAGACGGTTGTGGTAGGTCCGGGTATTAAGTCTTGATTCGCTTGACGCTGCTG	9.05664
seq03_p25	TAAAGGGAAGACGGTTGTGGTAGTACCGGGTATTAAGTCTTGATTCGCTTGACGCTGCTG	9.20212
seq03_p25	TAAAGGGAAGACGGTTGTGGTAGTCCCGGGTATTAAGTCTTGATTCGCTTGACGCTGCTG	8.92184
seq03_p25	TAAAGGGAAGACGGTTGTGGTAGTGCCGGGTATTAAGTCTTGATTCGCTTGACGCTGCTG	8.94691
seq03_p26	TAAAGGGAAGACGGTTGTGGTAGTTACGGGTATTAAGTCTTGATTCGCTTGACGCTGCTG	9.12024
seq03_p26	TAAAGGGAAGACGGTTGTGGTAGTTTCGGGTATTAAGTCTTGATTCGCTTGACGCTGCTG	9.11764
seq03_p26	TAAAGGGAAGACGGTTGTGGTAGTTGCGGGTATTAAGTCTTGATTCGCTTGACGCTGCTG	8.99718
seq03_p27	TAAAGGGAAGACGGTTGTGGTAGTTCAGGGTATTAAGTCTTGATTCGCTTGACGCTGCTG	9.05934
seq03_p27	TAAAGGGAAGACGGTTGTGGTAGTTCTGGGTATTAAGTCTTGATTCGCTTGACGCTGCTG	9.25503
seq03_p27	TAAAGGGAAGACGGTTGTGGTAGTTCGGGGTATTAAGTCTTGATTCGCTTGACGCTGCTG	8.95565
seq03_p28	TAAAGGGAAGACGGTTGTGGTAGTTCCAGGTATTAAGTCTTGATTCGCTTGACGCTGCTG	9.25857
seq03_p28	TAAAGGGAAGACGGTTGTGGTAGTTCCTGGTATTAAGTCTTGATTCGCTTGACGCTGCTG	9.17617
seq03_p28	TAAAGGGAAGACGGTTGTGGTAGTTCCCGGTATTAAGTCTTGATTCGCTTGACGCTGCTG	8.94105
seq03_p29	TAAAGGGAAGACGGTTGTGGTAGTTCCGAGTATTAAGTCTTGATTCGCTTGACGCTGCTG	9.03892
seq03_p29	TAAAGGGAAGACGGTTGTGGTAGTTCCGTGTATTAAGTCTTGATTCGCTTGACGCTGCTG	9.05393
seq03_p29	TAAAGGGAAGACGGTTGTGGTAGTTCCGCGTATTAAGTCTTGATTCGCTTGACGCTGCTG	8.96578
seq03_p30	TAAAGGGAAGACGGTTGTGGTAGTTCCGGATATTAAGTCTTGATTCGCTTGACGCTGCTG	8.96
seq03_p30	TAAAGGGAAGACGGTTGTGGTAGTTCCGGTTATTAAGTCTTGATTCGCTTGACGCTGCTG	9.04576
seq03_p30	TAAAGGGAAGACGGTTGTGGTAGTTCCGGCTATTAAGTCTTGATTCGCTTGACGCTGCTG	8.99859
seq03_p31	TAAAGGGAAGACGGTTGTGGTAGTTCCGGGAATTAAGTCTTGATTCGCTTGACGCTGCTG	9.10983
seq03_p31	TAAAGGGAAGACGGTTGTGGTAGTTCCGGGCATTAAGTCTTGATTCGCTTGACGCTGCTG	8.90689
seq03_p31	TAAAGGGAAGACGGTTGTGGTAGTTCCGGGGATTAAGTCTTGATTCGCTTGACGCTGCTG	9.0348
seq03_p32	TAAAGGGAAGACGGTTGTGGTAGTTCCGGGTTTTAAGTCTTGATTCGCTTGACGCTGCTG	9.09672
seq03_p32	TAAAGGGAAGACGGTTGTGGTAGTTCCGGGTCTTAAGTCTTGATTCGCTTGACGCTGCTG	9.04166
seq03_p32	TAAAGGGAAGACGGTTGTGGTAGTTCCGGGTGTTAAGTCTTGATTCGCTTGACGCTGCTG	8.98014
seq03_p33	TAAAGGGAAGACGGTTGTGGTAGTTCCGGGTAATAAGTCTTGATTCGCTTGACGCTGCTG	9.05121
seq03_p33	TAAAGGGAAGACGGTTGTGGTAGTTCCGGGTACTAAGTCTTGATTCGCTTGACGCTGCTG	9.19106
seq03_p33	TAAAGGGAAGACGGTTGTGGTAGTTCCGGGTAGTAAGTCTTGATTCGCTTGACGCTGCTG	9.19353
seq03_p34	TAAAGGGAAGACGGTTGTGGTAGTTCCGGGTATAAAGTCTTGATTCGCTTGACGCTGCTG	9.04303
seq03_p34	TAAAGGGAAGACGGTTGTGGTAGTTCCGGGTATCAAGTCTTGATTCGCTTGACGCTGCTG	9.11244
seq03_p34	TAAAGGGAAGACGGTTGTGGTAGTTCCGGGTATGAAGTCTTGATTCGCTTGACGCTGCTG	9.0607
seq03_p35	TAAAGGGAAGACGGTTGTGGTAGTTCCGGGTATTTAGTCTTGATTCGCTTGACGCTGCTG	9.15355
seq03_p35	TAAAGGGAAGACGGTTGTGGTAGTTCCGGGTATTCAGTCTTGATTCGCTTGACGCTGCTG	9.16239
seq03_p35	TAAAGGGAAGACGGTTGTGGTAGTTCCGGGTATTGAGTCTTGATTCGCTTGACGCTGCTG	8.96723
seq03_p36	TAAAGGGAAGACGGTTGTGGTAGTTCCGGGTATTATGTCTTGATTCGCTTGACGCTGCTG	9.03067
seq03_p36	TAAAGGGAAGACGGTTGTGGTAGTTCCGGGTATTACGTCTTGATTCGCTTGACGCTGCTG	9.05393
seq03_p36	TAAAGGGAAGACGGTTGTGGTAGTTCCGGGTATTAGGTCTTGATTCGCTTGACGCTGCTG	8.94251
seq04_p01	AGAAAAAGGCCCAGGGTAACACCGGAAGTGGGCTTAGTCTTGATTCGCTTGACGCTGCTG	8.89633
seq04_p01	TGAAAAAGGCCCAGGGTAACACCGGAAGTGGGCTTAGTCTTGATTCGCTTGACGCTGCTG	9.01262
seq04_p01	CGAAAAAGGCCCAGGGTAACACCGGAAGTGGGCTTAGTCTTGATTCGCTTGACGCTGCTG	9.00422
seq04_p02	GAAAAAAGGCCCAGGGTAACACCGGAAGTGGGCTTAGTCTTGATTCGCTTGACGCTGCTG	9.23002
seq04_p02	GTAAAAAGGCCCAGGGTAACACCGGAAGTGGGCTTAGTCTTGATTCGCTTGACGCTGCTG	9.02652
seq04_p02	GCAAAAAGGCCCAGGGTAACACCGGAAGTGGGCTTAGTCTTGATTCGCTTGACGCTGCTG	9.03067
seq04_p03	GGTAAAAGGCCCAGGGTAACACCGGAAGTGGGCTTAGTCTTGATTCGCTTGACGCTGCTG	9.02929
seq04_p03	GGCAAAAGGCCCAGGGTAACACCGGAAGTGGGCTTAGTCTTGATTCGCTTGACGCTGCTG	8.85953
seq04_p03	GGGAAAAGGCCCAGGGTAACACCGGAAGTGGGCTTAGTCTTGATTCGCTTGACGCTGCTG	9.04303
seq04_p04	GGATAAAGGCCCAGGGTAACACCGGAAGTGGGCTTAGTCTTGATTCGCTTGACGCTGCTG	9.22762
seq04_p04	GGACAAAGGCCCAGGGTAACACCGGAAGTGGGCTTAGTCTTGATTCGCTTGACGCTGCTG	8.85331
seq04_p04	GGAGAAAGGCCCAGGGTAACACCGGAAGTGGGCTTAGTCTTGATTCGCTTGACGCTGCTG	8.90539
seq04_p05	GGAATAAGGCCCAGGGTAACACCGGAAGTGGGCTTAGTCTTGATTCGCTTGACGCTGCTG	9
seq04_p05	GGAACAAGGCCCAGGGTAACACCGGAAGTGGGCTTAGTCTTGATTCGCTTGACGCTGCTG	8.98299
seq04_p05	GGAAGAAGGCCCAGGGTAACACCGGAAGTGGGCTTAGTCTTGATTCGCTTGACGCTGCTG	8.94837
seq04_p06	GGAAATAGGCCCAGGGTAACACCGGAAGTGGGCTTAGTCTTGATTCGCTTGACGCTGCTG	9.00703
seq04_p06	GGAAACAGGCCCAGGGTAACACCGGAAGTGGGCTTAGTCTTGATTCGCTTGACGCTGCTG	9.13699
seq04_p06	GGAAAGAGGCCCAGGGTAACACCGGAAGTGGGCTTAGTCTTGATTCGCTTGACGCTGCTG	9.15735
seq04_p07	GGAAAATGGCCCAGGGTAACACCGGAAGTGGGCTTAGTCTTGATTCGCTTGACGCTGCTG	8.90839
seq04_p07	GGAAAACGGCCCAGGGTAACACCGGAAGTGGGCTTAGTCTTGATTCGCTTGACGCTGCTG	8.98299
seq04_p07	GGAAAAGGGCCCAGGGTAACACCGGAAGTGGGCTTAGTCTTGATTCGCTTGACGCTGCTG	8.93664
seq04_p08	GGAAAAAAGCCCAGGGTAACACCGGAAGTGGGCTTAGTCTTGATTCGCTTGACGCTGCTG	8.83763
seq04_p08	GGAAAAATGCCCAGGGTAACACCGGAAGTGGGCTTAGTCTTGATTCGCTTGACGCTGCTG	8.80735
seq04_p08	GGAAAAACGCCCAGGGTAACACCGGAAGTGGGCTTAGTCTTGATTCGCTTGACGCTGCTG	8.94544
seq04_p09	GGAAAAAGACCCAGGGTAACACCGGAAGTGGGCTTAGTCTTGATTCGCTTGACGCTGCTG	9.03892
seq04_p09	GGAAAAAGTCCCAGGGTAACACCGGAAGTGGGCTTAGTCTTGATTCGCTTGACGCTGCTG	9.17368
seq04_p09	GGAAAAAGCCCCAGGGTAACACCGGAAGTGGGCTTAGTCTTGATTCGCTTGACGCTGCTG	9.19353
seq04_p10	GGAAAAAGGACCAGGGTAACACCGGAAGTGGGCTTAGTCTTGATTCGCTTGACGCTGCTG	8.93664
seq04_p10	GGAAAAAGGTCCAGGGTAACACCGGAAGTGGGCTTAGTCTTGATTCGCTTGACGCTGCTG	8.9571
seq04_p10	GGAAAAAGGGCCAGGGTAACACCGGAAGTGGGCTTAGTCTTGATTCGCTTGACGCTGCTG	8.97154
seq04_p11	GGAAAAAGGCACAGGGTAACACCGGAAGTGGGCTTAGTCTTGATTCGCTTGACGCTGCTG	9.06205
seq04_p11	GGAAAAAGGCTCAGGGTAACACCGGAAGTGGGCTTAGTCTTGATTCGCTTGACGCTGCTG	9.0728
seq04_p11	GGAAAAAGGCGCAGGGTAACACCGGAAGTGGGCTTAGTCTTGATTCGCTTGACGCTGCTG	9.22038
seq04_p12	GGAAAAAGGCCAAGGGTAACACCGGAAGTGGGCTTAGTCTTGATTCGCTTGACGCTGCTG	9.00282
seq04_p12	GGAAAAAGGCCTAGGGTAACACCGGAAGTGGGCTTAGTCTTGATTCGCTTGACGCTGCTG	9.0607
seq04_p12	GGAAAAAGGCCGAGGGTAACACCGGAAGTGGGCTTAGTCTTGATTCGCTTGACGCTGCTG	8.93958
seq04_p13	GGAAAAAGGCCCTGGGTAACACCGGAAGTGGGCTTAGTCTTGATTCGCTTGACGCTGCTG	9.06205
seq04_p13	GGAAAAAGGCCCCGGGTAACACCGGAAGTGGGCTTAGTCTTGATTCGCTTGACGCTGCTG	8.97441
seq04_p13	GGAAAAAGGCCCGGGGTAACACCGGAAGTGGGCTTAGTCTTGATTCGCTTGACGCTGCTG	9.05528
seq04_p14	GGAAAAAGGCCCAAGGTAACACCGGAAGTGGGCTTAGTCTTGATTCGCTTGACGCTGCTG	8.94983
seq04_p14	GGAAAAAGGCCCATGGTAACACCGGAAGTGGGCTTAGTCTTGATTCGCTTGACGCTGCTG	8.95565
seq04_p14	GGAAAAAGGCCCACGGTAACACCGGAAGTGGGCTTAGTCTTGATTCGCTTGACGCTGCTG	8.84078
seq04_p15	GGAAAAAGGCCCAGAGTAACACCGGAAGTGGGCTTAGTCTTGATTCGCTTGACGCTGCTG	9.09276
seq04_p15	GGAAAAAGGCCCAGTGTAACACCGGAAGTGGGCTTAGTCTTGATTCGCTTGACGCTGCTG	9.00983
seq04_p15	GGAAAAAGGCCCAGCGTAACACCGGAAGTGGGCTTAGTCTTGATTCGCTTGACGCTGCTG	9.03067
seq04_p16	GGAAAAAGGCCCAGGATAACACCGGAAGTGGGCTTAGTCTTGATTCGCTTGACGCTGCTG	10.883
seq04_p16	GGAAAAAGGCCCAGGTTAACACCGGAAGTGGGCTTAGTCTTGATTCGCTTGACGCTGCTG	9.03342
seq04_p16	GGAAAAAGGCCCAGGCTAACACCGGAAGTGGGCTTAGTCTTGATTCGCTTGACGCTGCTG	8.99859
seq04_p17	GGAAAAAGGCCCAGGGAAACACCGGAAGTGGGCTTAGTCTTGATTCGCTTGACGCTGCTG	9.04849
seq04_p17	GGAAAAAGGCCCAGGGCAACACCGGAAGTGGGCTTAGTCTTGATTCGCTTGACGCTGCTG	8.96578
seq04_p17	GGAAAAAGGCCCAGGGGAACACCGGAAGTGGGCTTAGTCTTGATTCGCTTGACGCTGCTG	9.08082
seq04_p18	GGAAAAAGGCCCAGGGTTACACCGGAAGTGGGCTTAGTCTTGATTCGCTTGACGCTGCTG	9.07682
seq04_p18	GGAAAAAGGCCCAGGGTCACACCGGAAGTGGGCTTAGTCTTGATTCGCTTGACGCTGCTG	9.08082
seq04_p18	GGAAAAAGGCCCAGGGTGACACCGGAAGTGGGCTTAGTCTTGATTCGCTTGACGCTGCTG	9.29577
seq04_p19	GGAAAAAGGCCCAGGGTATCACCGGAAGTGGGCTTAGTCTTGATTCGCTTGACGCTGCTG	9.02514
seq04_p19	GGAAAAAGGCCCAGGGTACCACCGGAAGTGGGCTTAGTCTTGATTCGCTTGACGCTGCTG	8.92333
seq04_p19	GGAAAAAGGCCCAGGGTAGCACCGGAAGTGGGCTTAGTCTTGATTCGCTTGACGCTGCTG	8.87958
seq04_p20	GGAAAAAGGCCCAGGGTAAAACCGGAAGTGGGCTTAGTCTTGATTCGCTTGACGCTGCTG	8.90087
seq04_p20	GGAAAAAGGCCCAGGGTAATACCGGAAGTGGGCTTAGTCTTGATTCGCTTGACGCTGCTG	9.08348
seq04_p20	GGAAAAAGGCCCAGGGTAAGACCGGAAGTGGGCTTAGTCTTGATTCGCTTGACGCTGCTG	8.88111
seq04_p21	GGAAAAAGGCCCAGGGTAACTCCGGAAGTGGGCTTAGTCTTGATTCGCTTGACGCTGCTG	9.01402
seq04_p21	GGAAAAAGGCCCAGGGTAACCCCGGAAGTGGGCTTAGTCTTGATTCGCTTGACGCTGCTG	9.02375
seq04_p21	GGAAAAAGGCCCAGGGTAACGCCGGAAGTGGGCTTAGTCTTGATTCGCTTGACGCTGCTG	9.06878
seq04_p22	GGAAAAAGGCCCAGGGTAACAACGGAAGTGGGCTTAGTCTTGATTCGCTTGACGCTGCTG	9.04029
seq04_p22	GGAAAAAGGCCCAGGGTAACATCGGAAGTGGGCTTAGTCTTGATTCGCTTGACGCTGCTG	8.92035
seq04_p22	GGAAAAAGGCCCAGGGTAACAGCGGAAGTGGGCTTAGTCTTGATTCGCTTGACGCTGCTG	8.92184
seq04_p23	GGAAAAAGGCCCAGGGTAACACAGGAAGTGGGCTTAGTCTTGATTCGCTTGACGCTGCTG	8.89936
seq04_p23	GGAAAAAGGCCCAGGGTAACACTGGAAGTGGGCTTAGTCTTGATTCGCTTGACGCTGCTG	9.17243
seq04_p23	GGAAAAAGGCCCAGGGTAACACGGGAAGTGGGCTTAGTCTTGATTCGCTTGACGCTGCTG	8.98442
seq04_p24	GGAAAAAGGCCCAGGGTAACACCAGAAGTGGGCTTAGTCTTGATTCGCTTGACGCTGCTG	9.02929
seq04_p24	GGAAAAAGGCCCAGGGTAACACCTGAAGTGGGCTTAGTCTTGATTCGCTTGACGCTGCTG	9.04849
seq04_p24	GGAAAAAGGCCCAGGGTAACACCCGAAGTGGGCTTAGTCTTGATTCGCTTGACGCTGCTG	9.00703
seq04_p25	GGAAAAAGGCCCAGGGTAACACCGAAAGTGGGCTTAGTCTTGATTCGCTTGACGCTGCTG	8.97585
seq04_p25	GGAAAAAGGCCCAGGGTAACACCGTAAGTGGGCTTAGTCTTGATTCGCTTGACGCTGCTG	8.96
seq04_p25	GGAAAAAGGCCCAGGGTAACACCGCAAGTGGGCTTAGTCTTGATTCGCTTGACGCTGCTG	9.09408
seq04_p26	GGAAAAAGGCCCAGGGTAACACCGGTAGTGGGCTTAGTCTTGATTCGCTTGACGCTGCTG	9.07548
seq04_p26	GGAAAAAGGCCCAGGGTAACACCGGCAGTGGGCTTAGTCTTGATTCGCTTGACGCTGCTG	9.02375
seq04_p26	GGAAAAAGGCCCAGGGTAACACCGGGAGTGGGCTTAGTCTTGATTCGCTTGACGCTGCTG	9.01681
seq04_p27	GGAAAAAGGCCCAGGGTAACACCGGATGTGGGCTTAGTCTTGATTCGCTTGACGCTGCTG	8.88417
seq04_p27	GGAAAAAGGCCCAGGGTAACACCGGACGTGGGCTTAGTCTTGATTCGCTTGACGCTGCTG	9.15228
seq04_p27	GGAAAAAGGCCCAGGGTAACACCGGAGGTGGGCTTAGTCTTGATTCGCTTGACGCTGCTG	9.11764
seq04_p28	GGAAAAAGGCCCAGGGTAACACCGGAAATGGGCTTAGTCTTGATTCGCTTGACGCTGCTG	9.03892
seq04_p28	GGAAAAAGGCCCAGGGTAACACCGGAATTGGGCTTAGTCTTGATTCGCTTGACGCTGCTG	9.15608
seq04_p28	GGAAAAAGGCCCAGGGTAACACCGGAACTGGGCTTAGTCTTGATTCGCTTGACGCTGCTG	9.07146
seq04_p29	GGAAAAAGGCCCAGGGTAACACCGGAAGAGGGCTTAGTCTTGATTCGCTTGACGCTGCTG	9.09408
seq04_p29	GGAAAAAGGCCCAGGGTAACACCGGAAGCGGGCTTAGTCTTGATTCGCTTGACGCTGCTG	9.15355
seq04_p29	GGAAAAAGGCCCAGGGTAACACCGGAAGGGGGCTTAGTCTTGATTCGCTTGACGCTGCTG	9.09144
seq04_p30	GGAAAAAGGCCCAGGGTAACACCGGAAGTAGGCTTAGTCTTGATTCGCTTGACGCTGCTG	8.92778
seq04_p30	GGAAAAAGGCCCAGGGTAACACCGGAAGTTGGCTTAGTCTTGATTCGCTTGACGCTGCTG	8.96
seq04_p30	GGAAAAAGGCCCAGGGTAACACCGGAAGTCGGCTTAGTCTTGATTCGCTTGACGCTGCTG	8.92926
seq04_p31	GGAAAAAGGCCCAGGGTAACACCGGAAGTGAGCTTAGTCTTGATTCGCTTGACGCTGCTG	9.12928
seq04_p31	GGAAAAAGGCCCAGGGTAACACCGGAAGTGTGCTTAGTCTTGATTCGCTTGACGCTGCTG	8.98014
seq04_p31	GGAAAAAGGCCCAGGGTAACACCGGAAGTGCGCTTAGTCTTGATTCGCTTGACGCTGCTG	9.01542
seq04_p32	GGAAAAAGGCCCAGGGTAACACCGGAAGTGGACTTAGTCTTGATTCGCTTGACGCTGCTG	9.04985
seq04_p32	GGAAAAAGGCCCAGGGTAACACCGGAAGTGGTCTTAGTCTTGATTCGCTTGACGCTGCTG	8.91737
seq04_p32	GGAAAAAGGCCCAGGGTAACACCGGAAGTGGCCTTAGTCTTGATTCGCTTGACGCTGCTG	8.85331
seq04_p33	GGAAAAAGGCCCAGGGTAACACCGGAAGTGGGATTAGTCTTGATTCGCTTGACGCTGCTG	9.10983
seq04_p33	GGAAAAAGGCCCAGGGTAACACCGGAAGTGGGTTTAGTCTTGATTCGCTTGACGCTGCTG	8.94544
seq04_p33	GGAAAAAGGCCCAGGGTAACACCGGAAGTGGGGTTAGTCTTGATTCGCTTGACGCTGCTG	8.89785
seq04_p34	GGAAAAAGGCCCAGGGTAACACCGGAAGTGGGCATAGTCTTGATTCGCTTGACGCTGCTG	8.87191
seq04_p34	GGAAAAAGGCCCAGGGTAACACCGGAAGTGGGCCTAGTCTTGATTCGCTTGACGCTGCTG	8.96434
seq04_p34	GGAAAAAGGCCCAGGGTAACACCGGAAGTGGGCGTAGTCTTGATTCGCTTGACGCTGCTG	8.84235
seq04_p35	GGAAAAAGGCCCAGGGTAACACCGGAAGTGGGCTAAGTCTTGATTCGCTTGACGCTGCTG	9.13827
seq04_p35	GGAAAAAGGCCCAGGGTAACACCGGAAGTGGGCTCAGTCTTGATTCGCTTGACGCTGCTG	9.09011
seq04_p35	GGAAAAAGGCCCAGGGTAACACCGGAAGTGGGCTGAGTCTTGATTCGCTTGACGCTGCTG	8.82655
seq04_p36	GGAAAAAGGCCCAGGGTAACACCGGAAGTGGGCTTTGTCTTGATTCGCTTGACGCTGCTG	9.04166
seq04_p36	GGAAAAAGGCCCAGGGTAACACCGGAAGTGGGCTTCGTCTTGATTCGCTTGACGCTGCTG	8.98157
seq04_p36	GGAAAAAGGCCCAGGGTAACACCGGAAGTGGGCTTGGTCTTGATTCGCTTGACGCTGCTG	9.07012
seq05_p01	ACCGGCTACCAGCTCCACCCACTTCAGGCCTTGTAGGTCTTGATTCGCTTGACGCTGCTG	8.96434
seq05_p01	CCCGGCTACCAGCTCCACCCACTTCAGGCCTTGTAGGTCTTGATTCGCTTGACGCTGCTG	9.08879
seq05_p01	GCCGGCTACCAGCTCCACCCACTTCAGGCCTTGTAGGTCTTGATTCGCTTGACGCTGCTG	9.06878
seq05_p02	TACGGCTACCAGCTCCACCCACTTCAGGCCTTGTAGGTCTTGATTCGCTTGACGCTGCTG	8.97728
seq05_p02	TTCGGCTACCAGCTCCACCCACTTCAGGCCTTGTAGGTCTTGATTCGCTTGACGCTGCTG	9.11114
seq05_p02	TGCGGCTACCAGCTCCACCCACTTCAGGCCTTGTAGGTCTTGATTCGCTTGACGCTGCTG	8.99718
seq05_p03	TCAGGCTACCAGCTCCACCCACTTCAGGCCTTGTAGGTCTTGATTCGCTTGACGCTGCTG	9.03755
seq05_p03	TCTGGCTACCAGCTCCACCCACTTCAGGCCTTGTAGGTCTTGATTCGCTTGACGCTGCTG	9.07948
seq05_p03	TCGGGCTACCAGCTCCACCCACTTCAGGCCTTGTAGGTCTTGATTCGCTTGACGCTGCTG	8.98442
seq05_p04	TCCAGCTACCAGCTCCACCCACTTCAGGCCTTGTAGGTCTTGATTCGCTTGACGCTGCTG	9.14975
seq05_p04	TCCTGCTACCAGCTCCACCCACTTCAGGCCTTGTAGGTCTTGATTCGCTTGACGCTGCTG	8.98726
seq05_p04	TCCCGCTACCAGCTCCACCCACTTCAGGCCTTGTAGGTCTTGATTCGCTTGACGCTGCTG	9.27612
seq05_p05	TCCGACTACCAGCTCCACCCACTTCAGGCCTTGTAGGTCTTGATTCGCTTGACGCTGCTG	9.1046
seq05_p05	TCCGTCTACCAGCTCCACCCACTTCAGGCCTTGTAGGTCTTGATTCGCTTGACGCTGCTG	9.20579
seq05_p05	TCCGCCTACCAGCTCCACCCACTTCAGGCCTTGTAGGTCTTGATTCGCTTGACGCTGCTG	9.07414
seq05_p06	TCCGGATACCAGCTCCACCCACTTCAGGCCTTGTAGGTCTTGATTCGCTTGACGCTGCTG	9.43879
seq05_p06	TCCGGTTACCAGCTCCACCCACTTCAGGCCTTGTAGGTCTTGATTCGCTTGACGCTGCTG	9.05257
seq05_p06	TCCGGGTACCAGCTCCACCCACTTCAGGCCTTGTAGGTCTTGATTCGCTTGACGCTGCTG	9.18488
seq05_p07	TCCGGCAACCAGCTCCACCCACTTCAGGCCTTGTAGGTCTTGATTCGCTTGACGCTGCTG	9.07548
seq05_p07	TCCGGCCACCAGCTCCACCCACTTCAGGCCTTGTAGGTCTTGATTCGCTTGACGCTGCTG	9.22038
seq05_p07	TCCGGCGACCAGCTCCACCCACTTCAGGCCTTGTAGGTCTTGATTCGCTTGACGCTGCTG	9.07815
seq05_p08	TCCGGCTTCCAGCTCCACCCACTTCAGGCCTTGTAGGTCTTGATTCGCTTGACGCTGCTG	8.98584
seq05_p08	TCCGGCTCCCAGCTCCACCCACTTCAGGCCTTGTAGGTCTTGATTCGCTTGACGCTGCTG	9.12024
seq05_p08	TCCGGCTGCCAGCTCCACCCACTTCAGGCCTTGTAGGTCTTGATTCGCTTGACGCTGCTG	9.02791
seq05_p09	TCCGGCTAACAGCTCCACCCACTTCAGGCCTTGTAGGTCTTGATTCGCTTGACGCTGCTG	8.92481
seq05_p09	TCCGGCTATCAGCTCCACCCACTTCAGGCCTTGTAGGTCTTGATTCGCTTGACGCTGCTG	10.8357
seq05_p09	TCCGGCTAGCAGCTCCACCCACTTCAGGCCTTGTAGGTCTTGATTCGCTTGACGCTGCTG	9.16365
seq05_p10	TCCGGCTACAAGCTCCACCCACTTCAGGCCTTGTAGGTCTTGATTCGCTTGACGCTGCTG	9.06878
seq05_p10	TCCGGCTACTAGCTCCACCCACTTCAGGCCTTGTAGGTCTTGATTCGCTTGACGCTGCTG	9.31967
seq05_p10	TCCGGCTACGAGCTCCACCCACTTCAGGCCTTGTAGGTCTTGATTCGCTTGACGCTGCTG	8.97011
seq05_p11	TCCGGCTACCTGCTCCACCCACTTCAGGCCTTGTAGGTCTTGATTCGCTTGACGCTGCTG	9.15228
seq05_p11	TCCGGCTACCCGCTCCACCCACTTCAGGCCTTGTAGGTCTTGATTCGCTTGACGCTGCTG	9.13827
seq05_p11	TCCGGCTACCGGCTCCACCCACTTCAGGCCTTGTAGGTCTTGATTCGCTTGACGCTGCTG	9.12799
seq05_p12	TCCGGCTACCAACTCCACCCACTTCAGGCCTTGTAGGTCTTGATTCGCTTGACGCTGCTG	9.05528
seq05_p12	TCCGGCTACCATCTCCACCCACTTCAGGCCTTGTAGGTCTTGATTCGCTTGACGCTGCTG	9.17866
seq05_p12	TCCGGCTACCACCTCCACCCACTTCAGGCCTTGTAGGTCTTGATTCGCTTGACGCTGCTG	9.33316
seq05_p13	TCCGGCTACCAGATCCACCCACTTCAGGCCTTGTAGGTCTTGATTCGCTTGACGCTGCTG	9.18115
seq05_p13	TCCGGCTACCAGTTCCACCCACTTCAGGCCTTGTAGGTCTTGATTCGCTTGACGCTGCTG	9.06609
seq05_p13	TCCGGCTACCAGGTCCACCCACTTCAGGCCTTGTAGGTCTTGATTCGCTTGACGCTGCTG	9.04985
seq05_p14	TCCGGCTACCAGCACCACCCACTTCAGGCCTTGTAGGTCTTGATTCGCTTGACGCTGCTG	9.08082
seq05_p14	TCCGGCTACCAGCCCCACCCACTTCAGGCCTTGTAGGTCTTGATTCGCTTGACGCTGCTG	9.09935
seq05_p14	TCCGGCTACCAGCGCCACCCACTTCAGGCCTTGTAGGTCTTGATTCGCTTGACGCTGCTG	9.15861
seq05_p15	TCCGGCTACCAGCTACACCCACTTCAGGCCTTGTAGGTCTTGATTCGCTTGACGCTGCTG	9.04849
seq05_p15	TCCGGCTACCAGCTTCACCCACTTCAGGCCTTGTAGGTCTTGATTCGCTTGACGCTGCTG	8.9629
seq05_p15	TCCGGCTACCAGCTGCACCCACTTCAGGCCTTGTAGGTCTTGATTCGCTTGACGCTGCTG	8.98157
seq05_p16	TCCGGCTACCAGCTCAACCCACTTCAGGCCTTGTAGGTCTTGATTCGCTTGACGCTGCTG	9.15861
seq05_p16	TCCGGCTACCAGCTCTACCCACTTCAGGCCTTGTAGGTCTTGATTCGCTTGACGCTGCTG	9.10983
seq05_p16	TCCGGCTACCAGCTCGACCCACTTCAGGCCTTGTAGGTCTTGATTCGCTTGACGCTGCTG	9.14848
seq05_p17	TCCGGCTACCAGCTCCTCCCACTTCAGGCCTTGTAGGTCTTGATTCGCTTGACGCTGCTG	8.92184
seq05_p17	TCCGGCTACCAGCTCCCCCCACTTCAGGCCTTGTAGGTCTTGATTCGCTTGACGCTGCTG	9.01402
seq05_p17	TCCGGCTACCAGCTCCGCCCACTTCAGGCCTTGTAGGTCTTGATTCGCTTGACGCTGCTG	9.05799
seq05_p18	TCCGGCTACCAGCTCCAACCACTTCAGGCCTTGTAGGTCTTGATTCGCTTGACGCTGCTG	9.06205
seq05_p18	TCCGGCTACCAGCTCCATCCACTTCAGGCCTTGTAGGTCTTGATTCGCTTGACGCTGCTG	9.27612
seq05_p18	TCCGGCTACCAGCTCCAGCCACTTCAGGCCTTGTAGGTCTTGATTCGCTTGACGCTGCTG	9.0634
seq05_p19	TCCGGCTACCAGCTCCACACACTTCAGGCCTTGTAGGTCTTGATTCGCTTGACGCTGCTG	9.05393
seq05_p19	TCCGGCTACCAGCTCCACTCACTTCAGGCCTTGTAGGTCTTGATTCGCTTGACGCTGCTG	9.03755
seq05_p19	TCCGGCTACCAGCTCCACGCACTTCAGGCCTTGTAGGTCTTGATTCGCTTGACGCTGCTG	8.98157
seq05_p20	TCCGGCTACCAGCTCCACCAACTTCAGGCCTTGTAGGTCTTGATTCGCTTGACGCTGCTG	9.1046
seq05_p20	TCCGGCTACCAGCTCCACCTACTTCAGGCCTTGTAGGTCTTGATTCGCTTGACGCTGCTG	8.82177
seq05_p20	TCCGGCTACCAGCTCCACCGACTTCAGGCCTTGTAGGTCTTGATTCGCTTGACGCTGCTG	9.15102
seq05_p21	TCCGGCTACCAGCTCCACCCTCTTCAGGCCTTGTAGGTCTTGATTCGCTTGACGCTGCTG	9.19476
seq05_p21	TCCGGCTACCAGCTCCACCCCCTTCAGGCCTTGTAGGTCTTGATTCGCTTGACGCTGCTG	9.05393
seq05_p21	TCCGGCTACCAGCTCCACCCGCTTCAGGCCTTGTAGGTCTTGATTCGCTTGACGCTGCTG	9.12283
seq05_p22	TCCGGCTACCAGCTCCACCCAATTCAGGCCTTGTAGGTCTTGATTCGCTTGACGCTGCTG	9.05528
seq05_p22	TCCGGCTACCAGCTCCACCCATTTCAGGCCTTGTAGGTCTTGATTCGCTTGACGCTGCTG	8.9542
seq05_p22	TCCGGCTACCAGCTCCACCCAGTTCAGGCCTTGTAGGTCTTGATTCGCTTGACGCTGCTG	9.01959
seq05_p23	TCCGGCTACCAGCTCCACCCACATCAGGCCTTGTAGGTCTTGATTCGCTTGACGCTGCTG	9.11244
seq05_p23	TCCGGCTACCAGCTCCACCCACCTCAGGCCTTGTAGGTCTTGATTCGCTTGACGCTGCTG	9.05121
seq05_p23	TCCGGCTACCAGCTCCACCCACGTCAGGCCTTGTAGGTCTTGATTCGCTTGACGCTGCTG	9.07682
seq05_p24	TCCGGCTACCAGCTCCACCCACTACAGGCCTTGTAGGTCTTGATTCGCTTGACGCTGCTG	9.05257
seq05_p24	TCCGGCTACCAGCTCCACCCACTCCAGGCCTTGTAGGTCTTGATTCGCTTGACGCTGCTG	8.90087
seq05_p24	TCCGGCTACCAGCTCCACCCACTGCAGGCCTTGTAGGTCTTGATTCGCTTGACGCTGCTG	8.89633
seq05_p25	TCCGGCTACCAGCTCCACCCACTTAAGGCCTTGTAGGTCTTGATTCGCTTGACGCTGCTG	9.17243
seq05_p25	TCCGGCTACCAGCTCCACCCACTTTAGGCCTTGTAGGTCTTGATTCGCTTGACGCTGCTG	8.99577
seq05_p25	TCCGGCTACCAGCTCCACCCACTTGAGGCCTTGTAGGTCTTGATTCGCTTGACGCTGCTG	8.96578
seq05_p26	TCCGGCTACCAGCTCCACCCACTTCTGGCCTTGTAGGTCTTGATTCGCTTGACGCTGCTG	9.14211
seq05_p26	TCCGGCTACCAGCTCCACCCACTTCCGGCCTTGTAGGTCTTGATTCGCTTGACGCTGCTG	8.93074
seq05_p26	TCCGGCTACCAGCTCCACCCACTTCGGGCCTTGTAGGTCTTGATTCGCTTGACGCTGCTG	9.12024
seq05_p27	TCCGGCTACCAGCTCCACCCACTTCAAGCCTTGTAGGTCTTGATTCGCTTGACGCTGCTG	9.09803
seq05_p27	TCCGGCTACCAGCTCCACCCACTTCATGCCTTGTAGGTCTTGATTCGCTTGACGCTGCTG	9.28309
seq05_p27	TCCGGCTACCAGCTCCACCCACTTCACGCCTTGTAGGTCTTGATTCGCTTGACGCTGCTG	9.12283
seq05_p28	TCCGGCTACCAGCTCCACCCACTTCAGACCTTGTAGGTCTTGATTCGCTTGACGCTGCTG	8.82814
seq05_p28	TCCGGCTACCAGCTCCACCCACTTCAGTCCTTGTAGGTCTTGATTCGCTTGACGCTGCTG	9.12928
seq05_p28	TCCGGCTACCAGCTCCACCCACTTCAGCCCTTGTAGGTCTTGATTCGCTTGACGCTGCTG	9.07146
seq05_p29	TCCGGCTACCAGCTCCACCCACTTCAGGACTTGTAGGTCTTGATTCGCTTGACGCTGCTG	9.00141
seq05_p29	TCCGGCTACCAGCTCCACCCACTTCAGGTCTTGTAGGTCTTGATTCGCTTGACGCTGCTG	9.26092
seq05_p29	TCCGGCTACCAGCTCCACCCACTTCAGGGCTTGTAGGTCTTGATTCGCTTGACGCTGCTG	8.9901
seq05_p30	TCCGGCTACCAGCTCCACCCACTTCAGGCATTGTAGGTCTTGATTCGCTTGACGCTGCTG	8.93074
seq05_p30	TCCGGCTACCAGCTCCACCCACTTCAGGCTTTGTAGGTCTTGATTCGCTTGACGCTGCTG	9.12412
seq05_p30	TCCGGCTACCAGCTCCACCCACTTCAGGCGTTGTAGGTCTTGATTCGCTTGACGCTGCTG	8.98157
seq05_p31	TCCGGCTACCAGCTCCACCCACTTCAGGCCATGTAGGTCTTGATTCGCTTGACGCTGCTG	9.08879
seq05_p31	TCCGGCTACCAGCTCCACCCACTTCAGGCCCTGTAGGTCTTGATTCGCTTGACGCTGCTG	9.03617
seq05_p31	TCCGGCTACCAGCTCCACCCACTTCAGGCCGTGTAGGTCTTGATTCGCTTGACGCTGCTG	9.09011
seq05_p32	TCCGGCTACCAGCTCCACCCACTTCAGGCCTAGTAGGTCTTGATTCGCTTGACGCTGCTG	9.06609
seq05_p32	TCCGGCTACCAGCTCCACCCACTTCAGGCCTCGTAGGTCTTGATTCGCTTGACGCTGCTG	9.05528
seq05_p32	TCCGGCTACCAGCTCCACCCACTTCAGGCCTGGTAGGTCTTGATTCGCTTGACGCTGCTG	9.00562
seq05_p33	TCCGGCTACCAGCTCCACCCACTTCAGGCCTTATAGGTCTTGATTCGCTTGACGCTGCTG	9.21796
seq05_p33	TCCGGCTACCAGCTCCACCCACTTCAGGCCTTTTAGGTCTTGATTCGCTTGACGCTGCTG	9.2396
seq05_p33	TCCGGCTACCAGCTCCACCCACTTCAGGCCTTCTAGGTCTTGATTCGCTTGACGCTGCTG	9.08746
seq05_p34	TCCGGCTACCAGCTCCACCCACTTCAGGCCTTGAAGGTCTTGATTCGCTTGACGCTGCTG	9.00843
seq05_p34	TCCGGCTACCAGCTCCACCCACTTCAGGCCTTGCAGGTCTTGATTCGCTTGACGCTGCTG	9.02929
seq05_p34	TCCGGCTACCAGCTCCACCCACTTCAGGCCTTGGAGGTCTTGATTCGCTTGACGCTGCTG	9.02375
seq05_p35	TCCGGCTACCAGCTCCACCCACTTCAGGCCTTGTTGGTCTTGATTCGCTTGACGCTGCTG	9.12024
seq05_p35	TCCGGCTACCAGCTCCACCCACTTCAGGCCTTGTCGGTCTTGATTCGCTTGACGCTGCTG	9.08082
seq05_p35	TCCGGCTACCAGCTCCACCCACTTCAGGCCTTGTGGGTCTTGATTCGCTTGACGCTGCTG	8.98442
seq05_p36	TCCGGCTACCAGCTCCACCCACTTCAGGCCTTGTAAGTCTTGATTCGCTTGACGCTGCTG	9.27845
seq05_p36	TCCGGCTACCAGCTCCACCCACTTCAGGCCTTGTATGTCTTGATTCGCTTGACGCTGCTG	9.08481
seq05_p36	TCCGGCTACCAGCTCCACCCACTTCAGGCCTTGTACGTCTTGATTCGCTTGACGCTGCTG	9.15228
seq06_p01	AAGCATAGGACTTCTTCCCTGAAGCAATTGATAACCGTCTTGATTCGCTTGACGCTGCTG	10.8734
seq06_p01	TAGCATAGGACTTCTTCCCTGAAGCAATTGATAACCGTCTTGATTCGCTTGACGCTGCTG	10.6702
seq06_p01	GAGCATAGGACTTCTTCCCTGAAGCAATTGATAACCGTCTTGATTCGCTTGACGCTGCTG	10.8416
seq06_p02	CTGCATAGGACTTCTTCCCTGAAGCAATTGATAACCGTCTTGATTCGCTTGACGCTGCTG	10.8933
seq06_p02	CCGCATAGGACTTCTTCCCTGAAGCAATTGATAACCGTCTTGATTCGCTTGACGCTGCTG	10.9855
seq06_p02	CGGCATAGGACTTCTTCCCTGAAGCAATTGATAACCGTCTTGATTCGCTTGACGCTGCTG	10.7801
seq06_p03	CAACATAGGACTTCTTCCCTGAAGCAATTGATAACCGTCTTGATTCGCTTGACGCTGCTG	10.9801
seq06_p03	CATCATAGGACTTCTTCCCTGAAGCAATTGATAACCGTCTTGATTCGCTTGACGCTGCTG	11.157
seq06_p03	CACCATAGGACTTCTTCCCTGAAGCAATTGATAACCGTCTTGATTCGCTTGACGCTGCTG	10.9524
seq06_p04	CAGAATAGGACTTCTTCCCTGAAGCAATTGATAACCGTCTTGATTCGCTTGACGCTGCTG	10.9069
seq06_p04	CAGTATAGGACTTCTTCCCTGAAGCAATTGATAACCGTCTTGATTCGCTTGACGCTGCTG	10.908
seq06_p04	CAGGATAGGACTTCTTCCCTGAAGCAATTGATAACCGTCTTGATTCGCTTGACGCTGCTG	11.1199
seq06_p05	CAGCTTAGGACTTCTTCCCTGAAGCAATTGATAACCGTCTTGATTCGCTTGACGCTGCTG	10.7855
seq06_p05	CAGCCTAGGACTTCTTCCCTGAAGCAATTGATAACCGTCTTGATTCGCTTGACGCTGCTG	10.911
seq06_p05	CAGCGTAGGACTTCTTCCCTGAAGCAATTGATAACCGTCTTGATTCGCTTGACGCTGCTG	10.6502
seq06_p06	CAGCAAAGGACTTCTTCCCTGAAGCAATTGATAACCGTCTTGATTCGCTTGACGCTGCTG	10.783
seq06_p06	CAGCACAGGACTTCTTCCCTGAAGCAATTGATAACCGTCTTGATTCGCTTGACGCTGCTG	10.8086
seq06_p06	CAGCAGAGGACTTCTTCCCTGAAGCAATTGATAACCGTCTTGATTCGCTTGACGCTGCTG	10.6926
seq06_p07	CAGCATTGGACTTCTTCCCTGAAGCAATTGATAACCGTCTTGATTCGCTTGACGCTGCTG	10.8761
seq06_p07	CAGCATCGGACTTCTTCCCTGAAGCAATTGATAACCGTCTTGATTCGCTTGACGCTGCTG	10.9458
seq06_p07	CAGCATGGGACTTCTTCCCTGAAGCAATTGATAACCGTCTTGATTCGCTTGACGCTGCTG	10.5703
seq06_p08	CAGCATAAGACTTCTTCCCTGAAGCAATTGATAACCGTCTTGATTCGCTTGACGCTGCTG	11.0647
seq06_p08	CAGCATATGACTTCTTCCCTGAAGCAATTGATAACCGTCTTGATTCGCTTGACGCTGCTG	10.9575
seq06_p08	CAGCATACGACTTCTTCCCTGAAGCAATTGATAACCGTCTTGATTCGCTTGACGCTGCTG	11.1277
seq06_p09	CAGCATAGAACTTCTTCCCTGAAGCAATTGATAACCGTCTTGATTCGCTTGACGCTGCTG	10.944
seq06_p09	CAGCATAGTACTTCTTCCCTGAAGCAATTGATAACCGTCTTGATTCGCTTGACGCTGCTG	11.014
seq06_p09	CAGCATAGCACTTCTTCCCTGAAGCAATTGATAACCGTCTTGATTCGCTTGACGCTGCTG	10.6782
seq06_p10	CAGCATAGGTCTTCTTCCCTGAAGCAATTGATAACCGTCTTGATTCGCTTGACGCTGCTG	10.8238
seq06_p10	CAGCATAGGCCTTCTTCCCTGAAGCAATTGATAACCGTCTTGATTCGCTTGACGCTGCTG	10.7147
seq06_p10	CAGCATAGGGCTTCTTCCCTGAAGCAATTGATAACCGTCTTGATTCGCTTGACGCTGCTG	10.6909
seq06_p11	CAGCATAGGAATTCTTCCCTGAAGCAATTGATAACCGTCTTGATTCGCTTGACGCTGCTG	10.7805
seq06_p11	CAGCATAGGATTTCTTCCCTGAAGCAATTGATAACCGTCTTGATTCGCTTGACGCTGCTG	11.061
seq06_p11	CAGCATAGGAGTTCTTCCCTGAAGCAATTGATAACCGTCTTGATTCGCTTGACGCTGCTG	10.7237
seq06_p12	CAGCATAGGACATCTTCCCTGAAGCAATTGATAACCGTCTTGATTCGCTTGACGCTGCTG	10.9204
seq06_p12	CAGCATAGGACCTCTTCCCTGAAGCAATTGATAACCGTCTTGATTCGCTTGACGCTGCTG	10.7164
seq06_p12	CAGCATAGGACGTCTTCCCTGAAGCAATTGATAACCGTCTTGATTCGCTTGACGCTGCTG	10.9207
seq06_p13	CAGCATAGGACTACTTCCCTGAAGCAATTGATAACCGTCTTGATTCGCTTGACGCTGCTG	10.7125
seq06_p13	CAGCATAGGACTCCTTCCCTGAAGCAATTGATAACCGTCTTGATTCGCTTGACGCTGCTG	10.8677
seq06_p13	CAGCATAGGACTGCTTCCCTGAAGCAATTGATAACCGTCTTGATTCGCTTGACGCTGCTG	10.6724
seq06_p14	CAGCATAGGACTTATTCCCTGAAGCAATTGATAACCGTCTTGATTCGCTTGACGCTGCTG	10.7283
seq06_p14	CAGCATAGGACTTTTTCCCTGAAGCAATTGATAACCGTCTTGATTCGCTTGACGCTGCTG	10.9403
seq06_p14	CAGCATAGGACTTGTTCCCTGAAGCAATTGATAACCGTCTTGATTCGCTTGACGCTGCTG	10.6398
seq06_p15	CAGCATAGGACTTCATCCCTGAAGCAATTGATAACCGTCTTGATTCGCTTGACGCTGCTG	10.8057
seq06_p15	CAGCATAGGACTTCCTCCCTGAAGCAATTGATAACCGTCTTGATTCGCTTGACGCTGCTG	10.6861
seq06_p15	CAGCATAGGACTTCGTCCCTGAAGCAATTGATAACCGTCTTGATTCGCTTGACGCTGCTG	10.4903
seq06_p16	CAGCATAGGACTTCTACCCTGAAGCAATTGATAACCGTCTTGATTCGCTTGACGCTGCTG	10.7669
seq06_p16	CAGCATAGGACTTCTCCCCTGAAGCAATTGATAACCGTCTTGATTCGCTTGACGCTGCTG	10.6883
seq06_p16	CAGCATAGGACTTCTGCCCTGAAGCAATTGATAACCGTCTTGATTCGCTTGACGCTGCTG	10.4747
seq06_p17	CAGCATAGGACTTCTTACCTGAAGCAATTGATAACCGTCTTGATTCGCTTGACGCTGCTG	10.8226
seq06_p17	CAGCATAGGACTTCTTTCCTGAAGCAATTGATAACCGTCTTGATTCGCTTGACGCTGCTG	10.8065
seq06_p17	CAGCATAGGACTTCTTGCCTGAAGCAATTGATAACCGTCTTGATTCGCTTGACGCTGCTG	10.8301
seq06_p18	CAGCATAGGACTTCTTCACTGAAGCAATTGATAACCGTCTTGATTCGCTTGACGCTGCTG	10.9189
seq06_p18	CAGCATAGGACTTCTTCTCTGAAGCAATTGATAACCGTCTTGATTCGCTTGACGCTGCTG	10.8646
seq06_p18	CAGCATAGGACTTCTTCGCTGAAGCAATTGATAACCGTCTTGATTCGCTTGACGCTGCTG	10.8731
seq06_p19	CAGCATAGGACTTCTTCCATGAAGCAATTGATAACCGTCTTGATTCGCTTGACGCTGCTG	10.9823
seq06_p19	CAGCATAGGACTTCTTCCTTGAAGCAATTGATAACCGTCTTGATTCGCTTGACGCTGCTG	10.7707
seq06_p19	CAGCATAGGACTTCTTCCGTGAAGCAATTGATAACCGTCTTGATTCGCTTGACGCTGCTG	10.749
seq06_p20	CAGCATAGGACTTCTTCCCAGAAGCAATTGATAACCGTCTTGATTCGCTTGACGCTGCTG	10.8506
seq06_p20	CAGCATAGGACTTCTTCCCCGAAGCAATTGATAACCGTCTTGATTCGCTTGACGCTGCTG	10.9381
seq06_p20	CAGCATAGGACTTCTTCCCGGAAGCAATTGATAACCGTCTTGATTCGCTTGACGCTGCTG	10.796
seq06_p21	CAGCATAGGACTTCTTCCCTAAAGCAATTGATAACCGTCTTGATTCGCTTGACGCTGCTG	11.0123
seq06_p21	CAGCATAGGACTTCTTCCCTTAAGCAATTGATAACCGTCTTGATTCGCTTGACGCTGCTG	11.0637
seq06_p21	CAGCATAGGACTTCTTCCCTCAAGCAATTGATAACCGTCTTGATTCGCTTGACGCTGCTG	10.9654
seq06_p22	CAGCATAGGACTTCTTCCCTGTAGCAATTGATAACCGTCTTGATTCGCTTGACGCTGCTG	10.8781
seq06_p22	CAGCATAGGACTTCTTCCCTGCAGCAATTGATAACCGTCTTGATTCGCTTGACGCTGCTG	10.7317
seq06_p22	CAGCATAGGACTTCTTCCCTGGAGCAATTGATAACCGTCTTGATTCGCTTGACGCTGCTG	10.6537
seq06_p23	CAGCATAGGACTTCTTCCCTGATGCAATTGATAACCGTCTTGATTCGCTTGACGCTGCTG	11.2076
seq06_p23	CAGCATAGGACTTCTTCCCTGACGCAATTGATAACCGTCTTGATTCGCTTGACGCTGCTG	10.6353
seq06_p23	CAGCATAGGACTTCTTCCCTGAGGCAATTGATAACCGTCTTGATTCGCTTGACGCTGCTG	10.6746
seq06_p24	CAGCATAGGACTTCTTCCCTGAAACAATTGATAACCGTCTTGATTCGCTTGACGCTGCTG	11.3046
seq06_p24	CAGCATAGGACTTCTTCCCTGAATCAATTGATAACCGTCTTGATTCGCTTGACGCTGCTG	11.0427
seq06_p24	CAGCATAGGACTTCTTCCCTGAACCAATTGATAACCGTCTTGATTCGCTTGACGCTGCTG	10.9237
seq06_p25	CAGCATAGGACTTCTTCCCTGAAGAAATTGATAACCGTCTTGATTCGCTTGACGCTGCTG	10.8521
seq06_p25	CAGCATAGGACTTCTTCCCTGAAGTAATTGATAACCGTCTTGATTCGCTTGACGCTGCTG	10.8738
seq06_p25	CAGCATAGGACTTCTTCCCTGAAGGAATTGATAACCGTCTTGATTCGCTTGACGCTGCTG	10.9088
seq06_p26	CAGCATAGGACTTCTTCCCTGAAGCTATTGATAACCGTCTTGATTCGCTTGACGCTGCTG	10.7694
seq06_p26	CAGCATAGGACTTCTTCCCTGAAGCCATTGATAACCGTCTTGATTCGCTTGACGCTGCTG	10.6528
seq06_p26	CAGCATAGGACTTCTTCCCTGAAGCGATTGATAACCGTCTTGATTCGCTTGACGCTGCTG	10.7723
seq06_p27	CAGCATAGGACTTCTTCCCTGAAGCATTTGATAACCGTCTTGATTCGCTTGACGCTGCTG	10.4205
seq06_p27	CAGCATAGGACTTCTTCCCTGAAGCACTTGATAACCGTCTTGATTCGCTTGACGCTGCTG	10.4873
seq06_p27	CAGCATAGGACTTCTTCCCTGAAGCAGTTGATAACCGTCTTGATTCGCTTGACGCTGCTG	10.4168
seq06_p28	CAGCATAGGACTTCTTCCCTGAAGCAAATGATAACCGTCTTGATTCGCTTGACGCTGCTG	10.6059
seq06_p28	CAGCATAGGACTTCTTCCCTGAAGCAACTGATAACCGTCTTGATTCGCTTGACGCTGCTG	11.7058
seq06_p28	CAGCATAGGACTTCTTCCCTGAAGCAAGTGATAACCGTCTTGATTCGCTTGACGCTGCTG	10.7649
seq06_p29	CAGCATAGGACTTCTTCCCTGAAGCAATAGATAACCGTCTTGATTCGCTTGACGCTGCTG	11.294
seq06_p29	CAGCATAGGACTTCTTCCCTGAAGCAATCGATAACCGTCTTGATTCGCTTGACGCTGCTG	10.4954
seq06_p29	CAGCATAGGACTTCTTCCCTGAAGCAATGGATAACCGTCTTGATTCGCTTGACGCTGCTG	9.21553
seq06_p30	CAGCATAGGACTTCTTCCCTGAAGCAATTAATAACCGTCTTGATTCGCTTGACGCTGCTG	9.09408
seq06_p30	CAGCATAGGACTTCTTCCCTGAAGCAATTTATAACCGTCTTGATTCGCTTGACGCTGCTG	9.07948
seq06_p30	CAGCATAGGACTTCTTCCCTGAAGCAATTCATAACCGTCTTGATTCGCTTGACGCTGCTG	9.03755
seq06_p31	CAGCATAGGACTTCTTCCCTGAAGCAATTGTTAACCGTCTTGATTCGCTTGACGCTGCTG	9.04985
seq06_p31	CAGCATAGGACTTCTTCCCTGAAGCAATTGCTAACCGTCTTGATTCGCTTGACGCTGCTG	8.94251
seq06_p31	CAGCATAGGACTTCTTCCCTGAAGCAATTGGTAACCGTCTTGATTCGCTTGACGCTGCTG	9.08614
seq06_p32	CAGCATAGGACTTCTTCCCTGAAGCAATTGAAAACCGTCTTGATTCGCTTGACGCTGCTG	9.08879
seq06_p32	CAGCATAGGACTTCTTCCCTGAAGCAATTGACAACCGTCTTGATTCGCTTGACGCTGCTG	9.11634
seq06_p32	CAGCATAGGACTTCTTCCCTGAAGCAATTGAGAACCGTCTTGATTCGCTTGACGCTGCTG	8.9542
seq06_p33	CAGCATAGGACTTCTTCCCTGAAGCAATTGATTACCGTCTTGATTCGCTTGACGCTGCTG	9.55267
seq06_p33	CAGCATAGGACTTCTTCCCTGAAGCAATTGATCACCGTCTTGATTCGCTTGACGCTGCTG	9.01123
seq06_p33	CAGCATAGGACTTCTTCCCTGAAGCAATTGATGACCGTCTTGATTCGCTTGACGCTGCTG	9.06205
seq06_p34	CAGCATAGGACTTCTTCCCTGAAGCAATTGATATCCGTCTTGATTCGCTTGACGCTGCTG	9.45533
seq06_p34	CAGCATAGGACTTCTTCCCTGAAGCAATTGATACCCGTCTTGATTCGCTTGACGCTGCTG	9.11634
seq06_p34	CAGCATAGGACTTCTTCCCTGAAGCAATTGATAGCCGTCTTGATTCGCTTGACGCTGCTG	9.55171
seq06_p35	CAGCATAGGACTTCTTCCCTGAAGCAATTGATAAACGTCTTGATTCGCTTGACGCTGCTG	10.5507
seq06_p35	CAGCATAGGACTTCTTCCCTGAAGCAATTGATAATCGTCTTGATTCGCTTGACGCTGCTG	10.1718
seq06_p35	CAGCATAGGACTTCTTCCCTGAAGCAATTGATAAGCGTCTTGATTCGCTTGACGCTGCTG	11.7432
seq06_p36	CAGCATAGGACTTCTTCCCTGAAGCAATTGATAACAGTCTTGATTCGCTTGACGCTGCTG	11.6278
seq06_p36	CAGCATAGGACTTCTTCCCTGAAGCAATTGATAACTGTCTTGATTCGCTTGACGCTGCTG	10.6653
seq06_p36	CAGCATAGGACTTCTTCCCTGAAGCAATTGATAACGGTCTTGATTCGCTTGACGCTGCTG	11.5582
seq07_p01	ATGGGACTTGACCCAACTCTGCCACGTGGGTCGTTTGTCTTGATTCGCTTGACGCTGCTG	9.02929
seq07_p01	TTGGGACTTGACCCAACTCTGCCACGTGGGTCGTTTGTCTTGATTCGCTTGACGCTGCTG	8.94691
seq07_p01	GTGGGACTTGACCCAACTCTGCCACGTGGGTCGTTTGTCTTGATTCGCTTGACGCTGCTG	9.13827
seq07_p02	CAGGGACTTGACCCAACTCTGCCACGTGGGTCGTTTGTCTTGATTCGCTTGACGCTGCTG	9.13314
seq07_p02	CCGGGACTTGACCCAACTCTGCCACGTGGGTCGTTTGTCTTGATTCGCTTGACGCTGCTG	9.00282
seq07_p02	CGGGGACTTGACCCAACTCTGCCACGTGGGTCGTTTGTCTTGATTCGCTTGACGCTGCTG	8.98726
seq07_p03	CTAGGACTTGACCCAACTCTGCCACGTGGGTCGTTTGTCTTGATTCGCTTGACGCTGCTG	8.90238
seq07_p03	CTTGGACTTGACCCAACTCTGCCACGTGGGTCGTTTGTCTTGATTCGCTTGACGCTGCTG	8.98157
seq07_p03	CTCGGACTTGACCCAACTCTGCCACGTGGGTCGTTTGTCTTGATTCGCTTGACGCTGCTG	9.13699
seq07_p04	CTGAGACTTGACCCAACTCTGCCACGTGGGTCGTTTGTCTTGATTCGCTTGACGCTGCTG	9.03892
seq07_p04	CTGTGACTTGACCCAACTCTGCCACGTGGGTCGTTTGTCTTGATTCGCTTGACGCTGCTG	9.08614
seq07_p04	CTGCGACTTGACCCAACTCTGCCACGTGGGTCGTTTGTCTTGATTCGCTTGACGCTGCTG	9.08215
seq07_p05	CTGGAACTTGACCCAACTCTGCCACGTGGGTCGTTTGTCTTGATTCGCTTGACGCTGCTG	8.9542
seq07_p05	CTGGTACTTGACCCAACTCTGCCACGTGGGTCGTTTGTCTTGATTCGCTTGACGCTGCTG	9.17493
seq07_p05	CTGGCACTTGACCCAACTCTGCCACGTGGGTCGTTTGTCTTGATTCGCTTGACGCTGCTG	9.10983
seq07_p06	CTGGGTCTTGACCCAACTCTGCCACGTGGGTCGTTTGTCTTGATTCGCTTGACGCTGCTG	9.18982
seq07_p06	CTGGGCCTTGACCCAACTCTGCCACGTGGGTCGTTTGTCTTGATTCGCTTGACGCTGCTG	9.01123
seq07_p06	CTGGGGCTTGACCCAACTCTGCCACGTGGGTCGTTTGTCTTGATTCGCTTGACGCTGCTG	8.96
seq07_p07	CTGGGAATTGACCCAACTCTGCCACGTGGGTCGTTTGTCTTGATTCGCTTGACGCTGCTG	9.02791
seq07_p07	CTGGGATTTGACCCAACTCTGCCACGTGGGTCGTTTGTCTTGATTCGCTTGACGCTGCTG	8.96578
seq07_p07	CTGGGAGTTGACCCAACTCTGCCACGTGGGTCGTTTGTCTTGATTCGCTTGACGCTGCTG	8.99152
seq07_p08	CTGGGACATGACCCAACTCTGCCACGTGGGTCGTTTGTCTTGATTCGCTTGACGCTGCTG	8.91886
seq07_p08	CTGGGACCTGACCCAACTCTGCCACGTGGGTCGTTTGTCTTGATTCGCTTGACGCTGCTG	9.06609
seq07_p08	CTGGGACGTGACCCAACTCTGCCACGTGGGTCGTTTGTCTTGATTCGCTTGACGCTGCTG	8.9571
seq07_p09	CTGGGACTAGACCCAACTCTGCCACGTGGGTCGTTTGTCTTGATTCGCTTGACGCTGCTG	9.02791
seq07_p09	CTGGGACTCGACCCAACTCTGCCACGTGGGTCGTTTGTCTTGATTCGCTTGACGCTGCTG	9.01681
seq07_p09	CTGGGACTGGACCCAACTCTGCCACGTGGGTCGTTTGTCTTGATTCGCTTGACGCTGCTG	9.02514
seq07_p10	CTGGGACTTAACCCAACTCTGCCACGTGGGTCGTTTGTCTTGATTCGCTTGACGCTGCTG	9.09935
seq07_p10	CTGGGACTTTACCCAACTCTGCCACGTGGGTCGTTTGTCTTGATTCGCTTGACGCTGCTG	9.16993
seq07_p10	CTGGGACTTCACCCAACTCTGCCACGTGGGTCGTTTGTCTTGATTCGCTTGACGCTGCTG	9.04439
seq07_p11	CTGGGACTTGTCCCAACTCTGCCACGTGGGTCGTTTGTCTTGATTCGCTTGACGCTGCTG	9.10722
seq07_p11	CTGGGACTTGCCCCAACTCTGCCACGTGGGTCGTTTGTCTTGATTCGCTTGACGCTGCTG	9.02652
seq07_p11	CTGGGACTTGGCCCAACTCTGCCACGTGGGTCGTTTGTCTTGATTCGCTTGACGCTGCTG	9.04576
seq07_p12	CTGGGACTTGAACCAACTCTGCCACGTGGGTCGTTTGTCTTGATTCGCTTGACGCTGCTG	9.09672
seq07_p12	CTGGGACTTGATCCAACTCTGCCACGTGGGTCGTTTGTCTTGATTCGCTTGACGCTGCTG	9.14466
seq07_p12	CTGGGACTTGAGCCAACTCTGCCACGTGGGTCGTTTGTCTTGATTCGCTTGACGCTGCTG	9.11764
seq07_p13	CTGGGACTTGACACAACTCTGCCACGTGGGTCGTTTGTCTTGATTCGCTTGACGCTGCTG	8.96145
seq07_p13	CTGGGACTTGACTCAACTCTGCCACGTGGGTCGTTTGTCTTGATTCGCTTGACGCTGCTG	9.20335
seq07_p13	CTGGGACTTGACGCAACTCTGCCACGTGGGTCGTTTGTCTTGATTCGCTTGACGCTGCTG	9.03892
seq07_p14	CTGGGACTTGACCAAACTCTGCCACGTGGGTCGTTTGTCTTGATTCGCTTGACGCTGCTG	8.98726
seq07_p14	CTGGGACTTGACCTAACTCTGCCACGTGGGTCGTTTGTCTTGATTCGCTTGACGCTGCTG	9.04166
seq07_p14	CTGGGACTTGACCGAACTCTGCCACGTGGGTCGTTTGTCTTGATTCGCTTGACGCTGCTG	8.93369
seq07_p15	CTGGGACTTGACCCTACTCTGCCACGTGGGTCGTTTGTCTTGATTCGCTTGACGCTGCTG	8.97154
seq07_p15	CTGGGACTTGACCCCACTCTGCCACGTGGGTCGTTTGTCTTGATTCGCTTGACGCTGCTG	9.0348
seq07_p15	CTGGGACTTGACCCGACTCTGCCACGTGGGTCGTTTGTCTTGATTCGCTTGACGCTGCTG	8.9629
seq07_p16	CTGGGACTTGACCCATCTCTGCCACGTGGGTCGTTTGTCTTGATTCGCTTGACGCTGCTG	8.96867
seq07_p16	CTGGGACTTGACCCACCTCTGCCACGTGGGTCGTTTGTCTTGATTCGCTTGACGCTGCTG	8.98868
seq07_p16	CTGGGACTTGACCCAGCTCTGCCACGTGGGTCGTTTGTCTTGATTCGCTTGACGCTGCTG	8.86264
seq07_p17	CTGGGACTTGACCCAAATCTGCCACGTGGGTCGTTTGTCTTGATTCGCTTGACGCTGCTG	9.1046
seq07_p17	CTGGGACTTGACCCAATTCTGCCACGTGGGTCGTTTGTCTTGATTCGCTTGACGCTGCTG	9.0182
seq07_p17	CTGGGACTTGACCCAAGTCTGCCACGTGGGTCGTTTGTCTTGATTCGCTTGACGCTGCTG	8.87344
seq07_p18	CTGGGACTTGACCCAACACTGCCACGTGGGTCGTTTGTCTTGATTCGCTTGACGCTGCTG	9.1046
seq07_p18	CTGGGACTTGACCCAACCCTGCCACGTGGGTCGTTTGTCTTGATTCGCTTGACGCTGCTG	9.12928
seq07_p18	CTGGGACTTGACCCAACGCTGCCACGTGGGTCGTTTGTCTTGATTCGCTTGACGCTGCTG	9.04029
seq07_p19	CTGGGACTTGACCCAACTATGCCACGTGGGTCGTTTGTCTTGATTCGCTTGACGCTGCTG	8.94105
seq07_p19	CTGGGACTTGACCCAACTTTGCCACGTGGGTCGTTTGTCTTGATTCGCTTGACGCTGCTG	8.97871
seq07_p19	CTGGGACTTGACCCAACTGTGCCACGTGGGTCGTTTGTCTTGATTCGCTTGACGCTGCTG	9.14338
seq07_p20	CTGGGACTTGACCCAACTCAGCCACGTGGGTCGTTTGTCTTGATTCGCTTGACGCTGCTG	9.01542
seq07_p20	CTGGGACTTGACCCAACTCCGCCACGTGGGTCGTTTGTCTTGATTCGCTTGACGCTGCTG	9.13571
seq07_p20	CTGGGACTTGACCCAACTCGGCCACGTGGGTCGTTTGTCTTGATTCGCTTGACGCTGCTG	9.15861
seq07_p21	CTGGGACTTGACCCAACTCTACCACGTGGGTCGTTTGTCTTGATTCGCTTGACGCTGCTG	9.01402
seq07_p21	CTGGGACTTGACCCAACTCTTCCACGTGGGTCGTTTGTCTTGATTCGCTTGACGCTGCTG	8.97871
seq07_p21	CTGGGACTTGACCCAACTCTCCCACGTGGGTCGTTTGTCTTGATTCGCTTGACGCTGCTG	8.85643
seq07_p22	CTGGGACTTGACCCAACTCTGACACGTGGGTCGTTTGTCTTGATTCGCTTGACGCTGCTG	9.10591
seq07_p22	CTGGGACTTGACCCAACTCTGTCACGTGGGTCGTTTGTCTTGATTCGCTTGACGCTGCTG	9.02375
seq07_p22	CTGGGACTTGACCCAACTCTGGCACGTGGGTCGTTTGTCTTGATTCGCTTGACGCTGCTG	9.00422
seq07_p23	CTGGGACTTGACCCAACTCTGCAACGTGGGTCGTTTGTCTTGATTCGCTTGACGCTGCTG	9.11634
seq07_p23	CTGGGACTTGACCCAACTCTGCTACGTGGGTCGTTTGTCTTGATTCGCTTGACGCTGCTG	8.87498
seq07_p23	CTGGGACTTGACCCAACTCTGCGACGTGGGTCGTTTGTCTTGATTCGCTTGACGCTGCTG	9.09011
seq07_p24	CTGGGACTTGACCCAACTCTGCCTCGTGGGTCGTTTGTCTTGATTCGCTTGACGCTGCTG	9.0634
seq07_p24	CTGGGACTTGACCCAACTCTGCCCCGTGGGTCGTTTGTCTTGATTCGCTTGACGCTGCTG	8.97585
seq07_p24	CTGGGACTTGACCCAACTCTGCCGCGTGGGTCGTTTGTCTTGATTCGCTTGACGCTGCTG	9.06743
seq07_p25	CTGGGACTTGACCCAACTCTGCCAAGTGGGTCGTTTGTCTTGATTCGCTTGACGCTGCTG	8.85643
seq07_p25	CTGGGACTTGACCCAACTCTGCCATGTGGGTCGTTTGTCTTGATTCGCTTGACGCTGCTG	9.0348
seq07_p25	CTGGGACTTGACCCAACTCTGCCAGGTGGGTCGTTTGTCTTGATTCGCTTGACGCTGCTG	8.9901
seq07_p26	CTGGGACTTGACCCAACTCTGCCACATGGGTCGTTTGTCTTGATTCGCTTGACGCTGCTG	8.99435
seq07_p26	CTGGGACTTGACCCAACTCTGCCACTTGGGTCGTTTGTCTTGATTCGCTTGACGCTGCTG	9.04849
seq07_p26	CTGGGACTTGACCCAACTCTGCCACCTGGGTCGTTTGTCTTGATTCGCTTGACGCTGCTG	9.03067
seq07_p27	CTGGGACTTGACCCAACTCTGCCACGAGGGTCGTTTGTCTTGATTCGCTTGACGCTGCTG	8.91439
seq07_p27	CTGGGACTTGACCCAACTCTGCCACGCGGGTCGTTTGTCTTGATTCGCTTGACGCTGCTG	9.05664
seq07_p27	CTGGGACTTGACCCAACTCTGCCACGGGGGTCGTTTGTCTTGATTCGCTTGACGCTGCTG	9.04985
seq07_p28	CTGGGACTTGACCCAACTCTGCCACGTAGGTCGTTTGTCTTGATTCGCTTGACGCTGCTG	9.16616
seq07_p28	CTGGGACTTGACCCAACTCTGCCACGTTGGTCGTTTGTCTTGATTCGCTTGACGCTGCTG	8.93369
seq07_p28	CTGGGACTTGACCCAACTCTGCCACGTCGGTCGTTTGTCTTGATTCGCTTGACGCTGCTG	8.95128
seq07_p29	CTGGGACTTGACCCAACTCTGCCACGTGAGTCGTTTGTCTTGATTCGCTTGACGCTGCTG	9.04303
seq07_p29	CTGGGACTTGACCCAACTCTGCCACGTGTGTCGTTTGTCTTGATTCGCTTGACGCTGCTG	8.92333
seq07_p29	CTGGGACTTGACCCAACTCTGCCACGTGCGTCGTTTGTCTTGATTCGCTTGACGCTGCTG	9.16616
seq07_p30	CTGGGACTTGACCCAACTCTGCCACGTGGATCGTTTGTCTTGATTCGCTTGACGCTGCTG	8.94398
seq07_p30	CTGGGACTTGACCCAACTCTGCCACGTGGTTCGTTTGTCTTGATTCGCTTGACGCTGCTG	8.90989
seq07_p30	CTGGGACTTGACCCAACTCTGCCACGTGGCTCGTTTGTCTTGATTCGCTTGACGCTGCTG	9.00141
seq07_p31	CTGGGACTTGACCCAACTCTGCCACGTGGGACGTTTGTCTTGATTCGCTTGACGCTGCTG	9.0607
seq07_p31	CTGGGACTTGACCCAACTCTGCCACGTGGGCCGTTTGTCTTGATTCGCTTGACGCTGCTG	8.94251
seq07_p31	CTGGGACTTGACCCAACTCTGCCACGTGGGGCGTTTGTCTTGATTCGCTTGACGCTGCTG	9.00422
seq07_p32	CTGGGACTTGACCCAACTCTGCCACGTGGGTAGTTTGTCTTGATTCGCTTGACGCTGCTG	9.06474
seq07_p32	CTGGGACTTGACCCAACTCTGCCACGTGGGTTGTTTGTCTTGATTCGCTTGACGCTGCTG	9.04029
seq07_p32	CTGGGACTTGACCCAACTCTGCCACGTGGGTGGTTTGTCTTGATTCGCTTGACGCTGCTG	8.94398
seq07_p33	CTGGGACTTGACCCAACTCTGCCACGTGGGTCATTTGTCTTGATTCGCTTGACGCTGCTG	9.15482
seq07_p33	CTGGGACTTGACCCAACTCTGCCACGTGGGTCTTTTGTCTTGATTCGCTTGACGCTGCTG	9.0634
seq07_p33	CTGGGACTTGACCCAACTCTGCCACGTGGGTCCTTTGTCTTGATTCGCTTGACGCTGCTG	9.04576
seq07_p34	CTGGGACTTGACCCAACTCTGCCACGTGGGTCGATTGTCTTGATTCGCTTGACGCTGCTG	9.14211
seq07_p34	CTGGGACTTGACCCAACTCTGCCACGTGGGTCGCTTGTCTTGATTCGCTTGACGCTGCTG	9.04166
seq07_p34	CTGGGACTTGACCCAACTCTGCCACGTGGGTCGGTTGTCTTGATTCGCTTGACGCTGCTG	9.03067
seq07_p35	CTGGGACTTGACCCAACTCTGCCACGTGGGTCGTATGTCTTGATTCGCTTGACGCTGCTG	8.90689
seq07_p35	CTGGGACTTGACCCAACTCTGCCACGTGGGTCGTCTGTCTTGATTCGCTTGACGCTGCTG	8.97728
seq07_p35	CTGGGACTTGACCCAACTCTGCCACGTGGGTCGTGTGTCTTGATTCGCTTGACGCTGCTG	8.90689
seq07_p36	CTGGGACTTGACCCAACTCTGCCACGTGGGTCGTTAGTCTTGATTCGCTTGACGCTGCTG	9.00983
seq07_p36	CTGGGACTTGACCCAACTCTGCCACGTGGGTCGTTCGTCTTGATTCGCTTGACGCTGCTG	9.07948
seq07_p36	CTGGGACTTGACCCAACTCTGCCACGTGGGTCGTTGGTCTTGATTCGCTTGACGCTGCTG	8.80413
seq08_p01	AATTAATTTCTGCCCTTATTCGCACGTGCCATAACAGTCTTGATTCGCTTGACGCTGCTG	9.25267
seq08_p01	TATTAATTTCTGCCCTTATTCGCACGTGCCATAACAGTCTTGATTCGCTTGACGCTGCTG	9.19353
seq08_p01	CATTAATTTCTGCCCTTATTCGCACGTGCCATAACAGTCTTGATTCGCTTGACGCTGCTG	9.47472
seq08_p02	GTTTAATTTCTGCCCTTATTCGCACGTGCCATAACAGTCTTGATTCGCTTGACGCTGCTG	9.51274
seq08_p02	GCTTAATTTCTGCCCTTATTCGCACGTGCCATAACAGTCTTGATTCGCTTGACGCTGCTG	9.33204
seq08_p02	GGTTAATTTCTGCCCTTATTCGCACGTGCCATAACAGTCTTGATTCGCTTGACGCTGCTG	9.54496
seq08_p03	GAATAATTTCTGCCCTTATTCGCACGTGCCATAACAGTCTTGATTCGCTTGACGCTGCTG	9.17991
seq08_p03	GACTAATTTCTGCCCTTATTCGCACGTGCCATAACAGTCTTGATTCGCTTGACGCTGCTG	9.20212
seq08_p03	GAGTAATTTCTGCCCTTATTCGCACGTGCCATAACAGTCTTGATTCGCTTGACGCTGCTG	9.09144
seq08_p04	GATAAATTTCTGCCCTTATTCGCACGTGCCATAACAGTCTTGATTCGCTTGACGCTGCTG	9.21675
seq08_p04	GATCAATTTCTGCCCTTATTCGCACGTGCCATAACAGTCTTGATTCGCTTGACGCTGCTG	9.23601
seq08_p04	GATGAATTTCTGCCCTTATTCGCACGTGCCATAACAGTCTTGATTCGCTTGACGCTGCTG	9.26913
seq08_p05	GATTTATTTCTGCCCTTATTCGCACGTGCCATAACAGTCTTGATTCGCTTGACGCTGCTG	9.47573
seq08_p05	GATTCATTTCTGCCCTTATTCGCACGTGCCATAACAGTCTTGATTCGCTTGACGCTGCTG	9.23122
seq08_p05	GATTGATTTCTGCCCTTATTCGCACGTGCCATAACAGTCTTGATTCGCTTGACGCTGCTG	9.78953
seq08_p06	GATTATTTTCTGCCCTTATTCGCACGTGCCATAACAGTCTTGATTCGCTTGACGCTGCTG	9.55459
seq08_p06	GATTACTTTCTGCCCTTATTCGCACGTGCCATAACAGTCTTGATTCGCTTGACGCTGCTG	9.53333
seq08_p06	GATTAGTTTCTGCCCTTATTCGCACGTGCCATAACAGTCTTGATTCGCTTGACGCTGCTG	9.37938
seq08_p07	GATTAAATTCTGCCCTTATTCGCACGTGCCATAACAGTCTTGATTCGCTTGACGCTGCTG	9.41469
seq08_p07	GATTAACTTCTGCCCTTATTCGCACGTGCCATAACAGTCTTGATTCGCTTGACGCTGCTG	9.55459
seq08_p07	GATTAAGTTCTGCCCTTATTCGCACGTGCCATAACAGTCTTGATTCGCTTGACGCTGCTG	9.31628
seq08_p08	GATTAATATCTGCCCTTATTCGCACGTGCCATAACAGTCTTGATTCGCTTGACGCTGCTG	10.227
seq08_p08	GATTAATCTCTGCCCTTATTCGCACGTGCCATAACAGTCTTGATTCGCTTGACGCTGCTG	10.8918
seq08_p08	GATTAATGTCTGCCCTTATTCGCACGTGCCATAACAGTCTTGATTCGCTTGACGCTGCTG	9.26796
seq08_p09	GATTAATTACTGCCCTTATTCGCACGTGCCATAACAGTCTTGATTCGCTTGACGCTGCTG	9.3208
seq08_p09	GATTAATTCCTGCCCTTATTCGCACGTGCCATAACAGTCTTGATTCGCTTGACGCTGCTG	9.32193
seq08_p09	GATTAATTGCTGCCCTTATTCGCACGTGCCATAACAGTCTTGATTCGCTTGACGCTGCTG	9.4625
seq08_p10	GATTAATTTATGCCCTTATTCGCACGTGCCATAACAGTCTTGATTCGCTTGACGCTGCTG	9.41151
seq08_p10	GATTAATTTTTGCCCTTATTCGCACGTGCCATAACAGTCTTGATTCGCTTGACGCTGCTG	9.42312
seq08_p10	GATTAATTTGTGCCCTTATTCGCACGTGCCATAACAGTCTTGATTCGCTTGACGCTGCTG	9.27496
seq08_p11	GATTAATTTCAGCCCTTATTCGCACGTGCCATAACAGTCTTGATTCGCTTGACGCTGCTG	9.29692
seq08_p11	GATTAATTTCCGCCCTTATTCGCACGTGCCATAACAGTCTTGATTCGCTTGACGCTGCTG	9.30264
seq08_p11	GATTAATTTCGGCCCTTATTCGCACGTGCCATAACAGTCTTGATTCGCTTGACGCTGCTG	9.27961
seq08_p12	GATTAATTTCTACCCTTATTCGCACGTGCCATAACAGTCTTGATTCGCTTGACGCTGCTG	9.31854
seq08_p12	GATTAATTTCTTCCCTTATTCGCACGTGCCATAACAGTCTTGATTCGCTTGACGCTGCTG	9.31515
seq08_p12	GATTAATTTCTCCCCTTATTCGCACGTGCCATAACAGTCTTGATTCGCTTGACGCTGCTG	9.33316
seq08_p13	GATTAATTTCTGACCTTATTCGCACGTGCCATAACAGTCTTGATTCGCTTGACGCTGCTG	9.13057
seq08_p13	GATTAATTTCTGTCCTTATTCGCACGTGCCATAACAGTCTTGATTCGCTTGACGCTGCTG	9.42312
seq08_p13	GATTAATTTCTGGCCTTATTCGCACGTGCCATAACAGTCTTGATTCGCTTGACGCTGCTG	9.30378
seq08_p14	GATTAATTTCTGCACTTATTCGCACGTGCCATAACAGTCTTGATTCGCTTGACGCTGCTG	9.24436
seq08_p14	GATTAATTTCTGCTCTTATTCGCACGTGCCATAACAGTCTTGATTCGCTTGACGCTGCTG	9.31741
seq08_p14	GATTAATTTCTGCGCTTATTCGCACGTGCCATAACAGTCTTGATTCGCTTGACGCTGCTG	9.33651
seq08_p15	GATTAATTTCTGCCATTATTCGCACGTGCCATAACAGTCTTGATTCGCTTGACGCTGCTG	9.17368
seq08_p15	GATTAATTTCTGCCTTTATTCGCACGTGCCATAACAGTCTTGATTCGCTTGACGCTGCTG	9.38909
seq08_p15	GATTAATTTCTGCCGTTATTCGCACGTGCCATAACAGTCTTGATTCGCTTGACGCTGCTG	9.30492
seq08_p16	GATTAATTTCTGCCCATATTCGCACGTGCCATAACAGTCTTGATTCGCTTGACGCTGCTG	9.28656
seq08_p16	GATTAATTTCTGCCCCTATTCGCACGTGCCATAACAGTCTTGATTCGCTTGACGCTGCTG	9.33316
seq08_p16	GATTAATTTCTGCCCGTATTCGCACGTGCCATAACAGTCTTGATTCGCTTGACGCTGCTG	9.42312
seq08_p17	GATTAATTTCTGCCCTAATTCGCACGTGCCATAACAGTCTTGATTCGCTTGACGCTGCTG	9.29002
seq08_p17	GATTAATTTCTGCCCTCATTCGCACGTGCCATAACAGTCTTGATTCGCTTGACGCTGCTG	9.37178
seq08_p17	GATTAATTTCTGCCCTGATTCGCACGTGCCATAACAGTCTTGATTCGCTTGACGCTGCTG	9.54496
seq08_p18	GATTAATTTCTGCCCTTTTTCGCACGTGCCATAACAGTCTTGATTCGCTTGACGCTGCTG	9.33316
seq08_p18	GATTAATTTCTGCCCTTCTTCGCACGTGCCATAACAGTCTTGATTCGCTTGACGCTGCTG	9.37069
seq08_p18	GATTAATTTCTGCCCTTGTTCGCACGTGCCATAACAGTCTTGATTCGCTTGACGCTGCTG	9.3072
seq08_p19	GATTAATTTCTGCCCTTAATCGCACGTGCCATAACAGTCTTGATTCGCTTGACGCTGCTG	10.1144
seq08_p19	GATTAATTTCTGCCCTTACTCGCACGTGCCATAACAGTCTTGATTCGCTTGACGCTGCTG	9.26562
seq08_p19	GATTAATTTCTGCCCTTAGTCGCACGTGCCATAACAGTCTTGATTCGCTTGACGCTGCTG	9.30948
seq08_p20	GATTAATTTCTGCCCTTATACGCACGTGCCATAACAGTCTTGATTCGCTTGACGCTGCTG	9.28077
seq08_p20	GATTAATTTCTGCCCTTATCCGCACGTGCCATAACAGTCTTGATTCGCTTGACGCTGCTG	11.1926
seq08_p20	GATTAATTTCTGCCCTTATGCGCACGTGCCATAACAGTCTTGATTCGCTTGACGCTGCTG	9.2396
seq08_p21	GATTAATTTCTGCCCTTATTAGCACGTGCCATAACAGTCTTGATTCGCTTGACGCTGCTG	9.20579
seq08_p21	GATTAATTTCTGCCCTTATTTGCACGTGCCATAACAGTCTTGATTCGCTTGACGCTGCTG	9.29577
seq08_p21	GATTAATTTCTGCCCTTATTGGCACGTGCCATAACAGTCTTGATTCGCTTGACGCTGCTG	9.16239
seq08_p22	GATTAATTTCTGCCCTTATTCACACGTGCCATAACAGTCTTGATTCGCTTGACGCTGCTG	9.25974
seq08_p22	GATTAATTTCTGCCCTTATTCTCACGTGCCATAACAGTCTTGATTCGCTTGACGCTGCTG	9.32643
seq08_p22	GATTAATTTCTGCCCTTATTCCCACGTGCCATAACAGTCTTGATTCGCTTGACGCTGCTG	9.42101
seq08_p23	GATTAATTTCTGCCCTTATTCGAACGTGCCATAACAGTCTTGATTCGCTTGACGCTGCTG	9.08746
seq08_p23	GATTAATTTCTGCCCTTATTCGTACGTGCCATAACAGTCTTGATTCGCTTGACGCTGCTG	9.29232
seq08_p23	GATTAATTTCTGCCCTTATTCGGACGTGCCATAACAGTCTTGATTCGCTTGACGCTGCTG	9.47978
seq08_p24	GATTAATTTCTGCCCTTATTCGCTCGTGCCATAACAGTCTTGATTCGCTTGACGCTGCTG	9.44708
seq08_p24	GATTAATTTCTGCCCTTATTCGCCCGTGCCATAACAGTCTTGATTCGCTTGACGCTGCTG	9.41891
seq08_p24	GATTAATTTCTGCCCTTATTCGCGCGTGCCATAACAGTCTTGATTCGCTTGACGCTGCTG	9.45224
seq08_p25	GATTAATTTCTGCCCTTATTCGCAAGTGCCATAACAGTCTTGATTCGCTTGACGCTGCTG	9.33985
seq08_p25	GATTAATTTCTGCCCTTATTCGCATGTGCCATAACAGTCTTGATTCGCTTGACGCTGCTG	9.47978
seq08_p25	GATTAATTTCTGCCCTTATTCGCAGGTGCCATAACAGTCTTGATTCGCTTGACGCTGCTG	9.35645
seq08_p26	GATTAATTTCTGCCCTTATTCGCACATGCCATAACAGTCTTGATTCGCTTGACGCTGCTG	9.37504
seq08_p26	GATTAATTTCTGCCCTTATTCGCACTTGCCATAACAGTCTTGATTCGCTTGACGCTGCTG	9.39981
seq08_p26	GATTAATTTCTGCCCTTATTCGCACCTGCCATAACAGTCTTGATTCGCTTGACGCTGCTG	9.2738
seq08_p27	GATTAATTTCTGCCCTTATTCGCACGAGCCATAACAGTCTTGATTCGCTTGACGCTGCTG	9.22882
seq08_p27	GATTAATTTCTGCCCTTATTCGCACGCGCCATAACAGTCTTGATTCGCTTGACGCTGCTG	9.18364
seq08_p27	GATTAATTTCTGCCCTTATTCGCACGGGCCATAACAGTCTTGATTCGCTTGACGCTGCTG	9.25621
seq08_p28	GATTAATTTCTGCCCTTATTCGCACGTACCATAACAGTCTTGATTCGCTTGACGCTGCTG	9.49486
seq08_p28	GATTAATTTCTGCCCTTATTCGCACGTTCCATAACAGTCTTGATTCGCTTGACGCTGCTG	9.32643
seq08_p28	GATTAATTTCTGCCCTTATTCGCACGTCCCATAACAGTCTTGATTCGCTTGACGCTGCTG	9.44398
seq08_p29	GATTAATTTCTGCCCTTATTCGCACGTGACATAACAGTCTTGATTCGCTTGACGCTGCTG	9.38046
seq08_p29	GATTAATTTCTGCCCTTATTCGCACGTGTCATAACAGTCTTGATTCGCTTGACGCTGCTG	9.18859
seq08_p29	GATTAATTTCTGCCCTTATTCGCACGTGGCATAACAGTCTTGATTCGCTTGACGCTGCTG	9.23122
seq08_p30	GATTAATTTCTGCCCTTATTCGCACGTGCAATAACAGTCTTGATTCGCTTGACGCTGCTG	9.37069
seq08_p30	GATTAATTTCTGCCCTTATTCGCACGTGCTATAACAGTCTTGATTCGCTTGACGCTGCTG	9.23362
seq08_p30	GATTAATTTCTGCCCTTATTCGCACGTGCGATAACAGTCTTGATTCGCTTGACGCTGCTG	12.0942
seq08_p31	GATTAATTTCTGCCCTTATTCGCACGTGCCTTAACAGTCTTGATTCGCTTGACGCTGCTG	9.44294
seq08_p31	GATTAATTTCTGCCCTTATTCGCACGTGCCCTAACAGTCTTGATTCGCTTGACGCTGCTG	9.5343
seq08_p31	GATTAATTTCTGCCCTTATTCGCACGTGCCGTAACAGTCTTGATTCGCTTGACGCTGCTG	9.38262
seq08_p32	GATTAATTTCTGCCCTTATTCGCACGTGCCAAAACAGTCTTGATTCGCTTGACGCTGCTG	9.28077
seq08_p32	GATTAATTTCTGCCCTTATTCGCACGTGCCACAACAGTCTTGATTCGCTTGACGCTGCTG	9.33092
seq08_p32	GATTAATTTCTGCCCTTATTCGCACGTGCCAGAACAGTCTTGATTCGCTTGACGCTGCTG	9.34651
seq08_p33	GATTAATTTCTGCCCTTATTCGCACGTGCCATTACAGTCTTGATTCGCTTGACGCTGCTG	9.34319
seq08_p33	GATTAATTTCTGCCCTTATTCGCACGTGCCATCACAGTCTTGATTCGCTTGACGCTGCTG	9.51865
seq08_p33	GATTAATTTCTGCCCTTATTCGCACGTGCCATGACAGTCTTGATTCGCTTGACGCTGCTG	9.41257
seq08_p34	GATTAATTTCTGCCCTTATTCGCACGTGCCATATCAGTCTTGATTCGCTTGACGCTGCTG	9.75822
seq08_p34	GATTAATTTCTGCCCTTATTCGCACGTGCCATACCAGTCTTGATTCGCTTGACGCTGCTG	9.45327
seq08_p34	GATTAATTTCTGCCCTTATTCGCACGTGCCATAGCAGTCTTGATTCGCTTGACGCTGCTG	9.40301
seq08_p35	GATTAATTTCTGCCCTTATTCGCACGTGCCATAAAAGTCTTGATTCGCTTGACGCTGCTG	9.16239
seq08_p35	GATTAATTTCTGCCCTTATTCGCACGTGCCATAATAGTCTTGATTCGCTTGACGCTGCTG	9.29117
seq08_p35	GATTAATTTCTGCCCTTATTCGCACGTGCCATAAGAGTCTTGATTCGCTTGACGCTGCTG	9.17368
seq08_p36	GATTAATTTCTGCCCTTATTCGCACGTGCCATAACTGTCTTGATTCGCTTGACGCTGCTG	9.2738
seq08_p36	GATTAATTTCTGCCCTTATTCGCACGTGCCATAACCGTCTTGATTCGCTTGACGCTGCTG	9.31628
seq08_p36	GATTAATTTCTGCCCTTATTCGCACGTGCCATAACGGTCTTGATTCGCTTGACGCTGCTG	9.35645
seq09_p01	AGTCGGGTAAGGGAATGTAGATCACGTGAATGAAAAGTCTTGATTCGCTTGACGCTGCTG	9.17368
seq09_p01	CGTCGGGTAAGGGAATGTAGATCACGTGAATGAAAAGTCTTGATTCGCTTGACGCTGCTG	9.12928
seq09_p01	GGTCGGGTAAGGGAATGTAGATCACGTGAATGAAAAGTCTTGATTCGCTTGACGCTGCTG	9.22882
seq09_p02	TATCGGGTAAGGGAATGTAGATCACGTGAATGAAAAGTCTTGATTCGCTTGACGCTGCTG	9.07012
seq09_p02	TTTCGGGTAAGGGAATGTAGATCACGTGAATGAAAAGTCTTGATTCGCTTGACGCTGCTG	9.15355
seq09_p02	TCTCGGGTAAGGGAATGTAGATCACGTGAATGAAAAGTCTTGATTCGCTTGACGCTGCTG	9.08481
seq09_p03	TGACGGGTAAGGGAATGTAGATCACGTGAATGAAAAGTCTTGATTCGCTTGACGCTGCTG	9.13955
seq09_p03	TGCCGGGTAAGGGAATGTAGATCACGTGAATGAAAAGTCTTGATTCGCTTGACGCTGCTG	9.01402
seq09_p03	TGGCGGGTAAGGGAATGTAGATCACGTGAATGAAAAGTCTTGATTCGCTTGACGCTGCTG	9.2703
seq09_p04	TGTAGGGTAAGGGAATGTAGATCACGTGAATGAAAAGTCTTGATTCGCTTGACGCTGCTG	9.32755
seq09_p04	TGTTGGGTAAGGGAATGTAGATCACGTGAATGAAAAGTCTTGATTCGCTTGACGCTGCTG	9.31967
seq09_p04	TGTGGGGTAAGGGAATGTAGATCACGTGAATGAAAAGTCTTGATTCGCTTGACGCTGCTG	9.57175
seq09_p05	TGTCAGGTAAGGGAATGTAGATCACGTGAATGAAAAGTCTTGATTCGCTTGACGCTGCTG	9.12024
seq09_p05	TGTCTGGTAAGGGAATGTAGATCACGTGAATGAAAAGTCTTGATTCGCTTGACGCTGCTG	9.18239
seq09_p05	TGTCCGGTAAGGGAATGTAGATCACGTGAATGAAAAGTCTTGATTCGCTTGACGCTGCTG	9.08879
seq09_p06	TGTCGAGTAAGGGAATGTAGATCACGTGAATGAAAAGTCTTGATTCGCTTGACGCTGCTG	9.0954
seq09_p06	TGTCGTGTAAGGGAATGTAGATCACGTGAATGAAAAGTCTTGATTCGCTTGACGCTGCTG	8.92333
seq09_p06	TGTCGCGTAAGGGAATGTAGATCACGTGAATGAAAAGTCTTGATTCGCTTGACGCTGCTG	9.22159
seq09_p07	TGTCGGATAAGGGAATGTAGATCACGTGAATGAAAAGTCTTGATTCGCTTGACGCTGCTG	12.3589
seq09_p07	TGTCGGTTAAGGGAATGTAGATCACGTGAATGAAAAGTCTTGATTCGCTTGACGCTGCTG	9.03617
seq09_p07	TGTCGGCTAAGGGAATGTAGATCACGTGAATGAAAAGTCTTGATTCGCTTGACGCTGCTG	9.10591
seq09_p08	TGTCGGGAAAGGGAATGTAGATCACGTGAATGAAAAGTCTTGATTCGCTTGACGCTGCTG	9.10591
seq09_p08	TGTCGGGCAAGGGAATGTAGATCACGTGAATGAAAAGTCTTGATTCGCTTGACGCTGCTG	8.98299
seq09_p08	TGTCGGGGAAGGGAATGTAGATCACGTGAATGAAAAGTCTTGATTCGCTTGACGCTGCTG	9.67772
seq09_p09	TGTCGGGTTAGGGAATGTAGATCACGTGAATGAAAAGTCTTGATTCGCTTGACGCTGCTG	9.30378
seq09_p09	TGTCGGGTCAGGGAATGTAGATCACGTGAATGAAAAGTCTTGATTCGCTTGACGCTGCTG	9.21189
seq09_p09	TGTCGGGTGAGGGAATGTAGATCACGTGAATGAAAAGTCTTGATTCGCTTGACGCTGCTG	9.23122
seq09_p10	TGTCGGGTATGGGAATGTAGATCACGTGAATGAAAAGTCTTGATTCGCTTGACGCTGCTG	9.25621
seq09_p10	TGTCGGGTACGGGAATGTAGATCACGTGAATGAAAAGTCTTGATTCGCTTGACGCTGCTG	9.11504
seq09_p10	TGTCGGGTAGGGGAATGTAGATCACGTGAATGAAAAGTCTTGATTCGCTTGACGCTGCTG	9.41891
seq09_p11	TGTCGGGTAAAGGAATGTAGATCACGTGAATGAAAAGTCTTGATTCGCTTGACGCTGCTG	9.04303
seq09_p11	TGTCGGGTAATGGAATGTAGATCACGTGAATGAAAAGTCTTGATTCGCTTGACGCTGCTG	9.03342
seq09_p11	TGTCGGGTAACGGAATGTAGATCACGTGAATGAAAAGTCTTGATTCGCTTGACGCTGCTG	9.15355
seq09_p12	TGTCGGGTAAGAGAATGTAGATCACGTGAATGAAAAGTCTTGATTCGCTTGACGCTGCTG	9.18859
seq09_p12	TGTCGGGTAAGTGAATGTAGATCACGTGAATGAAAAGTCTTGATTCGCTTGACGCTGCTG	9.33204
seq09_p12	TGTCGGGTAAGCGAATGTAGATCACGTGAATGAAAAGTCTTGATTCGCTTGACGCTGCTG	9.13955
seq09_p13	TGTCGGGTAAGGAAATGTAGATCACGTGAATGAAAAGTCTTGATTCGCTTGACGCTGCTG	9.11504
seq09_p13	TGTCGGGTAAGGTAATGTAGATCACGTGAATGAAAAGTCTTGATTCGCTTGACGCTGCTG	9.27146
seq09_p13	TGTCGGGTAAGGCAATGTAGATCACGTGAATGAAAAGTCTTGATTCGCTTGACGCTGCTG	9.08614
seq09_p14	TGTCGGGTAAGGGTATGTAGATCACGTGAATGAAAAGTCTTGATTCGCTTGACGCTGCTG	9.12283
seq09_p14	TGTCGGGTAAGGGCATGTAGATCACGTGAATGAAAAGTCTTGATTCGCTTGACGCTGCTG	9.22762
seq09_p14	TGTCGGGTAAGGGGATGTAGATCACGTGAATGAAAAGTCTTGATTCGCTTGACGCTGCTG	9.24198
seq09_p15	TGTCGGGTAAGGGATTGTAGATCACGTGAATGAAAAGTCTTGATTCGCTTGACGCTGCTG	9.17118
seq09_p15	TGTCGGGTAAGGGACTGTAGATCACGTGAATGAAAAGTCTTGATTCGCTTGACGCTGCTG	9.03342
seq09_p15	TGTCGGGTAAGGGAGTGTAGATCACGTGAATGAAAAGTCTTGATTCGCTTGACGCTGCTG	9.17368
seq09_p16	TGTCGGGTAAGGGAAAGTAGATCACGTGAATGAAAAGTCTTGATTCGCTTGACGCTGCTG	9.22641
seq09_p16	TGTCGGGTAAGGGAACGTAGATCACGTGAATGAAAAGTCTTGATTCGCTTGACGCTGCTG	9.17118
seq09_p16	TGTCGGGTAAGGGAAGGTAGATCACGTGAATGAAAAGTCTTGATTCGCTTGACGCTGCTG	9.22521
seq09_p17	TGTCGGGTAAGGGAATATAGATCACGTGAATGAAAAGTCTTGATTCGCTTGACGCTGCTG	9.06474
seq09_p17	TGTCGGGTAAGGGAATTTAGATCACGTGAATGAAAAGTCTTGATTCGCTTGACGCTGCTG	9.12153
seq09_p17	TGTCGGGTAAGGGAATCTAGATCACGTGAATGAAAAGTCTTGATTCGCTTGACGCTGCTG	9.00843
seq09_p18	TGTCGGGTAAGGGAATGAAGATCACGTGAATGAAAAGTCTTGATTCGCTTGACGCTGCTG	9.18859
seq09_p18	TGTCGGGTAAGGGAATGCAGATCACGTGAATGAAAAGTCTTGATTCGCTTGACGCTGCTG	9.10198
seq09_p18	TGTCGGGTAAGGGAATGGAGATCACGTGAATGAAAAGTCTTGATTCGCTTGACGCTGCTG	9.03067
seq09_p19	TGTCGGGTAAGGGAATGTTGATCACGTGAATGAAAAGTCTTGATTCGCTTGACGCTGCTG	9.21796
seq09_p19	TGTCGGGTAAGGGAATGTCGATCACGTGAATGAAAAGTCTTGATTCGCTTGACGCTGCTG	9.05799
seq09_p19	TGTCGGGTAAGGGAATGTGGATCACGTGAATGAAAAGTCTTGATTCGCTTGACGCTGCTG	8.91886
seq09_p20	TGTCGGGTAAGGGAATGTAAATCACGTGAATGAAAAGTCTTGATTCGCTTGACGCTGCTG	9.05121
seq09_p20	TGTCGGGTAAGGGAATGTATATCACGTGAATGAAAAGTCTTGATTCGCTTGACGCTGCTG	9.32755
seq09_p20	TGTCGGGTAAGGGAATGTACATCACGTGAATGAAAAGTCTTGATTCGCTTGACGCTGCTG	9.17118
seq09_p21	TGTCGGGTAAGGGAATGTAGTTCACGTGAATGAAAAGTCTTGATTCGCTTGACGCTGCTG	9.21067
seq09_p21	TGTCGGGTAAGGGAATGTAGCTCACGTGAATGAAAAGTCTTGATTCGCTTGACGCTGCTG	9.03755
seq09_p21	TGTCGGGTAAGGGAATGTAGGTCACGTGAATGAAAAGTCTTGATTCGCTTGACGCTGCTG	9.2131
seq09_p22	TGTCGGGTAAGGGAATGTAGAACACGTGAATGAAAAGTCTTGATTCGCTTGACGCTGCTG	8.93074
seq09_p22	TGTCGGGTAAGGGAATGTAGACCACGTGAATGAAAAGTCTTGATTCGCTTGACGCTGCTG	8.97011
seq09_p22	TGTCGGGTAAGGGAATGTAGAGCACGTGAATGAAAAGTCTTGATTCGCTTGACGCTGCTG	9.10852
seq09_p23	TGTCGGGTAAGGGAATGTAGATAACGTGAATGAAAAGTCTTGATTCGCTTGACGCTGCTG	12.7321
seq09_p23	TGTCGGGTAAGGGAATGTAGATTACGTGAATGAAAAGTCTTGATTCGCTTGACGCTGCTG	11.3815
seq09_p23	TGTCGGGTAAGGGAATGTAGATGACGTGAATGAAAAGTCTTGATTCGCTTGACGCTGCTG	9.00843
seq09_p24	TGTCGGGTAAGGGAATGTAGATCTCGTGAATGAAAAGTCTTGATTCGCTTGACGCTGCTG	9.21432
seq09_p24	TGTCGGGTAAGGGAATGTAGATCCCGTGAATGAAAAGTCTTGATTCGCTTGACGCTGCTG	9.05528
seq09_p24	TGTCGGGTAAGGGAATGTAGATCGCGTGAATGAAAAGTCTTGATTCGCTTGACGCTGCTG	9.09011
seq09_p25	TGTCGGGTAAGGGAATGTAGATCAAGTGAATGAAAAGTCTTGATTCGCTTGACGCTGCTG	9.25857
seq09_p25	TGTCGGGTAAGGGAATGTAGATCATGTGAATGAAAAGTCTTGATTCGCTTGACGCTGCTG	9.10722
seq09_p25	TGTCGGGTAAGGGAATGTAGATCAGGTGAATGAAAAGTCTTGATTCGCTTGACGCTGCTG	9.11244
seq09_p26	TGTCGGGTAAGGGAATGTAGATCACATGAATGAAAAGTCTTGATTCGCTTGACGCTGCTG	9.43045
seq09_p26	TGTCGGGTAAGGGAATGTAGATCACTTGAATGAAAAGTCTTGATTCGCTTGACGCTGCTG	9.22038
seq09_p26	TGTCGGGTAAGGGAATGTAGATCACCTGAATGAAAAGTCTTGATTCGCTTGACGCTGCTG	9.22038
seq09_p27	TGTCGGGTAAGGGAATGTAGATCACGAGAATGAAAAGTCTTGATTCGCTTGACGCTGCTG	9.11504
seq09_p27	TGTCGGGTAAGGGAATGTAGATCACGCGAATGAAAAGTCTTGATTCGCTTGACGCTGCTG	9.07815
seq09_p27	TGTCGGGTAAGGGAATGTAGATCACGGGAATGAAAAGTCTTGATTCGCTTGACGCTGCTG	9.02791
seq09_p28	TGTCGGGTAAGGGAATGTAGATCACGTAAATGAAAAGTCTTGATTCGCTTGACGCTGCTG	9.17118
seq09_p28	TGTCGGGTAAGGGAATGTAGATCACGTTAATGAAAAGTCTTGATTCGCTTGACGCTGCTG	9.15482
seq09_p28	TGTCGGGTAAGGGAATGTAGATCACGTCAATGAAAAGTCTTGATTCGCTTGACGCTGCTG	9.16993
seq09_p29	TGTCGGGTAAGGGAATGTAGATCACGTGTATGAAAAGTCTTGATTCGCTTGACGCTGCTG	9.16616
seq09_p29	TGTCGGGTAAGGGAATGTAGATCACGTGCATGAAAAGTCTTGATTCGCTTGACGCTGCTG	9.12541
seq09_p29	TGTCGGGTAAGGGAATGTAGATCACGTGGATGAAAAGTCTTGATTCGCTTGACGCTGCTG	9.17243
seq09_p30	TGTCGGGTAAGGGAATGTAGATCACGTGATTGAAAAGTCTTGATTCGCTTGACGCTGCTG	9.26679
seq09_p30	TGTCGGGTAAGGGAATGTAGATCACGTGACTGAAAAGTCTTGATTCGCTTGACGCTGCTG	9.18859
seq09_p30	TGTCGGGTAAGGGAATGTAGATCACGTGAGTGAAAAGTCTTGATTCGCTTGACGCTGCTG	9.04166
seq09_p31	TGTCGGGTAAGGGAATGTAGATCACGTGAAAGAAAAGTCTTGATTCGCTTGACGCTGCTG	9.10852
seq09_p31	TGTCGGGTAAGGGAATGTAGATCACGTGAACGAAAAGTCTTGATTCGCTTGACGCTGCTG	9.10983
seq09_p31	TGTCGGGTAAGGGAATGTAGATCACGTGAAGGAAAAGTCTTGATTCGCTTGACGCTGCTG	9.1267
seq09_p32	TGTCGGGTAAGGGAATGTAGATCACGTGAATAAAAAGTCTTGATTCGCTTGACGCTGCTG	9.15735
seq09_p32	TGTCGGGTAAGGGAATGTAGATCACGTGAATTAAAAGTCTTGATTCGCTTGACGCTGCTG	9.16491
seq09_p32	TGTCGGGTAAGGGAATGTAGATCACGTGAATCAAAAGTCTTGATTCGCTTGACGCTGCTG	9.16491
seq09_p33	TGTCGGGTAAGGGAATGTAGATCACGTGAATGTAAAGTCTTGATTCGCTTGACGCTGCTG	9.06474
seq09_p33	TGTCGGGTAAGGGAATGTAGATCACGTGAATGCAAAGTCTTGATTCGCTTGACGCTGCTG	9.21553
seq09_p33	TGTCGGGTAAGGGAATGTAGATCACGTGAATGGAAAGTCTTGATTCGCTTGACGCTGCTG	9.03342
seq09_p34	TGTCGGGTAAGGGAATGTAGATCACGTGAATGATAAGTCTTGATTCGCTTGACGCTGCTG	11.4861
seq09_p34	TGTCGGGTAAGGGAATGTAGATCACGTGAATGACAAGTCTTGATTCGCTTGACGCTGCTG	9.24793
seq09_p34	TGTCGGGTAAGGGAATGTAGATCACGTGAATGAGAAGTCTTGATTCGCTTGACGCTGCTG	9.19599
seq09_p35	TGTCGGGTAAGGGAATGTAGATCACGTGAATGAATAGTCTTGATTCGCTTGACGCTGCTG	9.25857
seq09_p35	TGTCGGGTAAGGGAATGTAGATCACGTGAATGAACAGTCTTGATTCGCTTGACGCTGCTG	9.12283
seq09_p35	TGTCGGGTAAGGGAATGTAGATCACGTGAATGAAGAGTCTTGATTCGCTTGACGCTGCTG	8.99435
seq09_p36	TGTCGGGTAAGGGAATGTAGATCACGTGAATGAAATGTCTTGATTCGCTTGACGCTGCTG	9.17991
seq09_p36	TGTCGGGTAAGGGAATGTAGATCACGTGAATGAAACGTCTTGATTCGCTTGACGCTGCTG	9.2738
seq09_p36	TGTCGGGTAAGGGAATGTAGATCACGTGAATGAAAGGTCTTGATTCGCTTGACGCTGCTG	9.12541
seq10_p01	ATGTATAGGATCCCATCCAACACACGTGTTAAAATGGTCTTGATTCGCTTGACGCTGCTG	9.01262
seq10_p01	TTGTATAGGATCCCATCCAACACACGTGTTAAAATGGTCTTGATTCGCTTGACGCTGCTG	9.14593
seq10_p01	CTGTATAGGATCCCATCCAACACACGTGTTAAAATGGTCTTGATTCGCTTGACGCTGCTG	9.01681
seq10_p02	GAGTATAGGATCCCATCCAACACACGTGTTAAAATGGTCTTGATTCGCTTGACGCTGCTG	8.9263
seq10_p02	GCGTATAGGATCCCATCCAACACACGTGTTAAAATGGTCTTGATTCGCTTGACGCTGCTG	9.05934
seq10_p02	GGGTATAGGATCCCATCCAACACACGTGTTAAAATGGTCTTGATTCGCTTGACGCTGCTG	8.99859
seq10_p03	GTATATAGGATCCCATCCAACACACGTGTTAAAATGGTCTTGATTCGCTTGACGCTGCTG	9.0634
seq10_p03	GTTTATAGGATCCCATCCAACACACGTGTTAAAATGGTCTTGATTCGCTTGACGCTGCTG	9.07548
seq10_p03	GTCTATAGGATCCCATCCAACACACGTGTTAAAATGGTCTTGATTCGCTTGACGCTGCTG	9.06205
seq10_p04	GTGAATAGGATCCCATCCAACACACGTGTTAAAATGGTCTTGATTCGCTTGACGCTGCTG	9.25385
seq10_p04	GTGCATAGGATCCCATCCAACACACGTGTTAAAATGGTCTTGATTCGCTTGACGCTGCTG	9.08879
seq10_p04	GTGGATAGGATCCCATCCAACACACGTGTTAAAATGGTCTTGATTCGCTTGACGCTGCTG	9.02514
seq10_p05	GTGTTTAGGATCCCATCCAACACACGTGTTAAAATGGTCTTGATTCGCTTGACGCTGCTG	9.11634
seq10_p05	GTGTCTAGGATCCCATCCAACACACGTGTTAAAATGGTCTTGATTCGCTTGACGCTGCTG	9.04712
seq10_p05	GTGTGTAGGATCCCATCCAACACACGTGTTAAAATGGTCTTGATTCGCTTGACGCTGCTG	9.11244
seq10_p06	GTGTAAAGGATCCCATCCAACACACGTGTTAAAATGGTCTTGATTCGCTTGACGCTGCTG	9.04439
seq10_p06	GTGTACAGGATCCCATCCAACACACGTGTTAAAATGGTCTTGATTCGCTTGACGCTGCTG	9.04985
seq10_p06	GTGTAGAGGATCCCATCCAACACACGTGTTAAAATGGTCTTGATTCGCTTGACGCTGCTG	8.86419
seq10_p07	GTGTATTGGATCCCATCCAACACACGTGTTAAAATGGTCTTGATTCGCTTGACGCTGCTG	8.96723
seq10_p07	GTGTATCGGATCCCATCCAACACACGTGTTAAAATGGTCTTGATTCGCTTGACGCTGCTG	9.24555
seq10_p07	GTGTATGGGATCCCATCCAACACACGTGTTAAAATGGTCTTGATTCGCTTGACGCTGCTG	8.97298
seq10_p08	GTGTATAAGATCCCATCCAACACACGTGTTAAAATGGTCTTGATTCGCTTGACGCTGCTG	9.15861
seq10_p08	GTGTATATGATCCCATCCAACACACGTGTTAAAATGGTCTTGATTCGCTTGACGCTGCTG	9.07815
seq10_p08	GTGTATACGATCCCATCCAACACACGTGTTAAAATGGTCTTGATTCGCTTGACGCTGCTG	9.11764
seq10_p09	GTGTATAGAATCCCATCCAACACACGTGTTAAAATGGTCTTGATTCGCTTGACGCTGCTG	8.96
seq10_p09	GTGTATAGTATCCCATCCAACACACGTGTTAAAATGGTCTTGATTCGCTTGACGCTGCTG	9.08481
seq10_p09	GTGTATAGCATCCCATCCAACACACGTGTTAAAATGGTCTTGATTCGCTTGACGCTGCTG	8.96867
seq10_p10	GTGTATAGGTTCCCATCCAACACACGTGTTAAAATGGTCTTGATTCGCTTGACGCTGCTG	9.22279
seq10_p10	GTGTATAGGCTCCCATCCAACACACGTGTTAAAATGGTCTTGATTCGCTTGACGCTGCTG	9.16365
seq10_p10	GTGTATAGGGTCCCATCCAACACACGTGTTAAAATGGTCTTGATTCGCTTGACGCTGCTG	8.91289
seq10_p11	GTGTATAGGAACCCATCCAACACACGTGTTAAAATGGTCTTGATTCGCTTGACGCTGCTG	8.93958
seq10_p11	GTGTATAGGACCCCATCCAACACACGTGTTAAAATGGTCTTGATTCGCTTGACGCTGCTG	9.22521
seq10_p11	GTGTATAGGAGCCCATCCAACACACGTGTTAAAATGGTCTTGATTCGCTTGACGCTGCTG	9.01123
seq10_p12	GTGTATAGGATACCATCCAACACACGTGTTAAAATGGTCTTGATTCGCTTGACGCTGCTG	9.11894
seq10_p12	GTGTATAGGATTCCATCCAACACACGTGTTAAAATGGTCTTGATTCGCTTGACGCTGCTG	8.94398
seq10_p12	GTGTATAGGATGCCATCCAACACACGTGTTAAAATGGTCTTGATTCGCTTGACGCTGCTG	9.18982
seq10_p13	GTGTATAGGATCACATCCAACACACGTGTTAAAATGGTCTTGATTCGCTTGACGCTGCTG	8.98868
seq10_p13	GTGTATAGGATCTCATCCAACACACGTGTTAAAATGGTCTTGATTCGCTTGACGCTGCTG	9.02375
seq10_p13	GTGTATAGGATCGCATCCAACACACGTGTTAAAATGGTCTTGATTCGCTTGACGCTGCTG	9.04166
seq10_p14	GTGTATAGGATCCAATCCAACACACGTGTTAAAATGGTCTTGATTCGCTTGACGCTGCTG	9.00703
seq10_p14	GTGTATAGGATCCTATCCAACACACGTGTTAAAATGGTCTTGATTCGCTTGACGCTGCTG	9.31515
seq10_p14	GTGTATAGGATCCGATCCAACACACGTGTTAAAATGGTCTTGATTCGCTTGACGCTGCTG	9.33985
seq10_p15	GTGTATAGGATCCCTTCCAACACACGTGTTAAAATGGTCTTGATTCGCTTGACGCTGCTG	9.12283
seq10_p15	GTGTATAGGATCCCCTCCAACACACGTGTTAAAATGGTCTTGATTCGCTTGACGCTGCTG	9.10066
seq10_p15	GTGTATAGGATCCCGTCCAACACACGTGTTAAAATGGTCTTGATTCGCTTGACGCTGCTG	9
seq10_p16	GTGTATAGGATCCCAACCAACACACGTGTTAAAATGGTCTTGATTCGCTTGACGCTGCTG	9.11634
seq10_p16	GTGTATAGGATCCCACCCAACACACGTGTTAAAATGGTCTTGATTCGCTTGACGCTGCTG	8.98299
seq10_p16	GTGTATAGGATCCCAGCCAACACACGTGTTAAAATGGTCTTGATTCGCTTGACGCTGCTG	8.99152
seq10_p17	GTGTATAGGATCCCATACAACACACGTGTTAAAATGGTCTTGATTCGCTTGACGCTGCTG	9.09276
seq10_p17	GTGTATAGGATCCCATTCAACACACGTGTTAAAATGGTCTTGATTCGCTTGACGCTGCTG	9.20212
seq10_p17	GTGTATAGGATCCCATGCAACACACGTGTTAAAATGGTCTTGATTCGCTTGACGCTGCTG	8.97154
seq10_p18	GTGTATAGGATCCCATCAAACACACGTGTTAAAATGGTCTTGATTCGCTTGACGCTGCTG	8.99859
seq10_p18	GTGTATAGGATCCCATCTAACACACGTGTTAAAATGGTCTTGATTCGCTTGACGCTGCTG	9.14338
seq10_p18	GTGTATAGGATCCCATCGAACACACGTGTTAAAATGGTCTTGATTCGCTTGACGCTGCTG	8.98726
seq10_p19	GTGTATAGGATCCCATCCTACACACGTGTTAAAATGGTCTTGATTCGCTTGACGCTGCTG	9.01262
seq10_p19	GTGTATAGGATCCCATCCCACACACGTGTTAAAATGGTCTTGATTCGCTTGACGCTGCTG	8.8933
seq10_p19	GTGTATAGGATCCCATCCGACACACGTGTTAAAATGGTCTTGATTCGCTTGACGCTGCTG	9.04985
seq10_p20	GTGTATAGGATCCCATCCATCACACGTGTTAAAATGGTCTTGATTCGCTTGACGCTGCTG	9.09144
seq10_p20	GTGTATAGGATCCCATCCACCACACGTGTTAAAATGGTCTTGATTCGCTTGACGCTGCTG	9.18488
seq10_p20	GTGTATAGGATCCCATCCAGCACACGTGTTAAAATGGTCTTGATTCGCTTGACGCTGCTG	8.97728
seq10_p21	GTGTATAGGATCCCATCCAAAACACGTGTTAAAATGGTCTTGATTCGCTTGACGCTGCTG	9.02098
seq10_p21	GTGTATAGGATCCCATCCAATACACGTGTTAAAATGGTCTTGATTCGCTTGACGCTGCTG	9.05121
seq10_p21	GTGTATAGGATCCCATCCAAGACACGTGTTAAAATGGTCTTGATTCGCTTGACGCTGCTG	9.0348
seq10_p22	GTGTATAGGATCCCATCCAACTCACGTGTTAAAATGGTCTTGATTCGCTTGACGCTGCTG	9.20457
seq10_p22	GTGTATAGGATCCCATCCAACCCACGTGTTAAAATGGTCTTGATTCGCTTGACGCTGCTG	9.18488
seq10_p22	GTGTATAGGATCCCATCCAACGCACGTGTTAAAATGGTCTTGATTCGCTTGACGCTGCTG	9.26209
seq10_p23	GTGTATAGGATCCCATCCAACAAACGTGTTAAAATGGTCTTGATTCGCTTGACGCTGCTG	9.06205
seq10_p23	GTGTATAGGATCCCATCCAACATACGTGTTAAAATGGTCTTGATTCGCTTGACGCTGCTG	9.0182
seq10_p23	GTGTATAGGATCCCATCCAACAGACGTGTTAAAATGGTCTTGATTCGCTTGACGCTGCTG	9.22882
seq10_p24	GTGTATAGGATCCCATCCAACACTCGTGTTAAAATGGTCTTGATTCGCTTGACGCTGCTG	8.87191
seq10_p24	GTGTATAGGATCCCATCCAACACCCGTGTTAAAATGGTCTTGATTCGCTTGACGCTGCTG	9.03205
seq10_p24	GTGTATAGGATCCCATCCAACACGCGTGTTAAAATGGTCTTGATTCGCTTGACGCTGCTG	9.13571
seq10_p25	GTGTATAGGATCCCATCCAACACAAGTGTTAAAATGGTCTTGATTCGCTTGACGCTGCTG	9.01262
seq10_p25	GTGTATAGGATCCCATCCAACACATGTGTTAAAATGGTCTTGATTCGCTTGACGCTGCTG	9.10591
seq10_p25	GTGTATAGGATCCCATCCAACACAGGTGTTAAAATGGTCTTGATTCGCTTGACGCTGCTG	9.03892
seq10_p26	GTGTATAGGATCCCATCCAACACACATGTTAAAATGGTCTTGATTCGCTTGACGCTGCTG	9.10066
seq10_p26	GTGTATAGGATCCCATCCAACACACTTGTTAAAATGGTCTTGATTCGCTTGACGCTGCTG	9.04303
seq10_p26	GTGTATAGGATCCCATCCAACACACCTGTTAAAATGGTCTTGATTCGCTTGACGCTGCTG	9.13571
seq10_p27	GTGTATAGGATCCCATCCAACACACGAGTTAAAATGGTCTTGATTCGCTTGACGCTGCTG	8.98157
seq10_p27	GTGTATAGGATCCCATCCAACACACGCGTTAAAATGGTCTTGATTCGCTTGACGCTGCTG	9.0182
seq10_p27	GTGTATAGGATCCCATCCAACACACGGGTTAAAATGGTCTTGATTCGCTTGACGCTGCTG	9.21432
seq10_p28	GTGTATAGGATCCCATCCAACACACGTATTAAAATGGTCTTGATTCGCTTGACGCTGCTG	9.09144
seq10_p28	GTGTATAGGATCCCATCCAACACACGTTTTAAAATGGTCTTGATTCGCTTGACGCTGCTG	9.06609
seq10_p28	GTGTATAGGATCCCATCCAACACACGTCTTAAAATGGTCTTGATTCGCTTGACGCTGCTG	8.89936
seq10_p29	GTGTATAGGATCCCATCCAACACACGTGATAAAATGGTCTTGATTCGCTTGACGCTGCTG	10.9801
seq10_p29	GTGTATAGGATCCCATCCAACACACGTGCTAAAATGGTCTTGATTCGCTTGACGCTGCTG	9.00141
seq10_p29	GTGTATAGGATCCCATCCAACACACGTGGTAAAATGGTCTTGATTCGCTTGACGCTGCTG	9.11114
seq10_p30	GTGTATAGGATCCCATCCAACACACGTGTAAAAATGGTCTTGATTCGCTTGACGCTGCTG	9.24674
seq10_p30	GTGTATAGGATCCCATCCAACACACGTGTCAAAATGGTCTTGATTCGCTTGACGCTGCTG	9.00141
seq10_p30	GTGTATAGGATCCCATCCAACACACGTGTGAAAATGGTCTTGATTCGCTTGACGCTGCTG	9.15228
seq10_p31	GTGTATAGGATCCCATCCAACACACGTGTTTAAATGGTCTTGATTCGCTTGACGCTGCTG	9.16742
seq10_p31	GTGTATAGGATCCCATCCAACACACGTGTTCAAATGGTCTTGATTCGCTTGACGCTGCTG	8.97441
seq10_p31	GTGTATAGGATCCCATCCAACACACGTGTTGAAATGGTCTTGATTCGCTTGACGCTGCTG	9.01402
seq10_p32	GTGTATAGGATCCCATCCAACACACGTGTTATAATGGTCTTGATTCGCTTGACGCTGCTG	8.94105
seq10_p32	GTGTATAGGATCCCATCCAACACACGTGTTACAATGGTCTTGATTCGCTTGACGCTGCTG	8.94691
seq10_p32	GTGTATAGGATCCCATCCAACACACGTGTTAGAATGGTCTTGATTCGCTTGACGCTGCTG	9.06474
seq10_p33	GTGTATAGGATCCCATCCAACACACGTGTTAATATGGTCTTGATTCGCTTGACGCTGCTG	9.05393
seq10_p33	GTGTATAGGATCCCATCCAACACACGTGTTAACATGGTCTTGATTCGCTTGACGCTGCTG	8.93369
seq10_p33	GTGTATAGGATCCCATCCAACACACGTGTTAAGATGGTCTTGATTCGCTTGACGCTGCTG	8.90839
seq10_p34	GTGTATAGGATCCCATCCAACACACGTGTTAAATTGGTCTTGATTCGCTTGACGCTGCTG	8.86264
seq10_p34	GTGTATAGGATCCCATCCAACACACGTGTTAAACTGGTCTTGATTCGCTTGACGCTGCTG	8.91737
seq10_p34	GTGTATAGGATCCCATCCAACACACGTGTTAAAGTGGTCTTGATTCGCTTGACGCTGCTG	9.13057
seq10_p35	GTGTATAGGATCCCATCCAACACACGTGTTAAAAAGGTCTTGATTCGCTTGACGCTGCTG	8.94398
seq10_p35	GTGTATAGGATCCCATCCAACACACGTGTTAAAACGGTCTTGATTCGCTTGACGCTGCTG	9.00422
seq10_p35	GTGTATAGGATCCCATCCAACACACGTGTTAAAAGGGTCTTGATTCGCTTGACGCTGCTG	8.98299
seq10_p36	GTGTATAGGATCCCATCCAACACACGTGTTAAAATAGTCTTGATTCGCTTGACGCTGCTG	9.10591
seq10_p36	GTGTATAGGATCCCATCCAACACACGTGTTAAAATTGTCTTGATTCGCTTGACGCTGCTG	9.06205
seq10_p36	GTGTATAGGATCCCATCCAACACACGTGTTAAAATCGTCTTGATTCGCTTGACGCTGCTG	9.09803
seq11_p01	AACAATTTTTACAGTAATGTAGCACGCGTAACTCCTGTCTTGATTCGCTTGACGCTGCTG	9.19722
seq11_p01	TACAATTTTTACAGTAATGTAGCACGCGTAACTCCTGTCTTGATTCGCTTGACGCTGCTG	9.07012
seq11_p01	GACAATTTTTACAGTAATGTAGCACGCGTAACTCCTGTCTTGATTCGCTTGACGCTGCTG	9.17243
seq11_p02	CTCAATTTTTACAGTAATGTAGCACGCGTAACTCCTGTCTTGATTCGCTTGACGCTGCTG	9.12024
seq11_p02	CCCAATTTTTACAGTAATGTAGCACGCGTAACTCCTGTCTTGATTCGCTTGACGCTGCTG	9.22641
seq11_p02	CGCAATTTTTACAGTAATGTAGCACGCGTAACTCCTGTCTTGATTCGCTTGACGCTGCTG	9.04849
seq11_p03	CAAAATTTTTACAGTAATGTAGCACGCGTAACTCCTGTCTTGATTCGCTTGACGCTGCTG	9.09672
seq11_p03	CATAATTTTTACAGTAATGTAGCACGCGTAACTCCTGTCTTGATTCGCTTGACGCTGCTG	9.10722
seq11_p03	CAGAATTTTTACAGTAATGTAGCACGCGTAACTCCTGTCTTGATTCGCTTGACGCTGCTG	9.17493
seq11_p04	CACTATTTTTACAGTAATGTAGCACGCGTAACTCCTGTCTTGATTCGCTTGACGCTGCTG	9.23122
seq11_p04	CACCATTTTTACAGTAATGTAGCACGCGTAACTCCTGTCTTGATTCGCTTGACGCTGCTG	9.21067
seq11_p04	CACGATTTTTACAGTAATGTAGCACGCGTAACTCCTGTCTTGATTCGCTTGACGCTGCTG	9.1046
seq11_p05	CACATTTTTTACAGTAATGTAGCACGCGTAACTCCTGTCTTGATTCGCTTGACGCTGCTG	9.20701
seq11_p05	CACACTTTTTACAGTAATGTAGCACGCGTAACTCCTGTCTTGATTCGCTTGACGCTGCTG	9.24674
seq11_p05	CACAGTTTTTACAGTAATGTAGCACGCGTAACTCCTGTCTTGATTCGCTTGACGCTGCTG	9.29347
seq11_p06	CACAAATTTTACAGTAATGTAGCACGCGTAACTCCTGTCTTGATTCGCTTGACGCTGCTG	9.04029
seq11_p06	CACAACTTTTACAGTAATGTAGCACGCGTAACTCCTGTCTTGATTCGCTTGACGCTGCTG	9.10852
seq11_p06	CACAAGTTTTACAGTAATGTAGCACGCGTAACTCCTGTCTTGATTCGCTTGACGCTGCTG	8.9901
seq11_p07	CACAATATTTACAGTAATGTAGCACGCGTAACTCCTGTCTTGATTCGCTTGACGCTGCTG	8.98157
seq11_p07	CACAATCTTTACAGTAATGTAGCACGCGTAACTCCTGTCTTGATTCGCTTGACGCTGCTG	9.86959
seq11_p07	CACAATGTTTACAGTAATGTAGCACGCGTAACTCCTGTCTTGATTCGCTTGACGCTGCTG	8.98157
seq11_p08	CACAATTATTACAGTAATGTAGCACGCGTAACTCCTGTCTTGATTCGCTTGACGCTGCTG	9.13057
seq11_p08	CACAATTCTTACAGTAATGTAGCACGCGTAACTCCTGTCTTGATTCGCTTGACGCTGCTG	9.13057
seq11_p08	CACAATTGTTACAGTAATGTAGCACGCGTAACTCCTGTCTTGATTCGCTTGACGCTGCTG	8.99859
seq11_p09	CACAATTTATACAGTAATGTAGCACGCGTAACTCCTGTCTTGATTCGCTTGACGCTGCTG	9.21796
seq11_p09	CACAATTTCTACAGTAATGTAGCACGCGTAACTCCTGTCTTGATTCGCTTGACGCTGCTG	9.02098
seq11_p09	CACAATTTGTACAGTAATGTAGCACGCGTAACTCCTGTCTTGATTCGCTTGACGCTGCTG	9.06609
seq11_p10	CACAATTTTAACAGTAATGTAGCACGCGTAACTCCTGTCTTGATTCGCTTGACGCTGCTG	9.00282
seq11_p10	CACAATTTTCACAGTAATGTAGCACGCGTAACTCCTGTCTTGATTCGCTTGACGCTGCTG	9.06878
seq11_p10	CACAATTTTGACAGTAATGTAGCACGCGTAACTCCTGTCTTGATTCGCTTGACGCTGCTG	9.22038
seq11_p11	CACAATTTTTTCAGTAATGTAGCACGCGTAACTCCTGTCTTGATTCGCTTGACGCTGCTG	9.1472
seq11_p11	CACAATTTTTCCAGTAATGTAGCACGCGTAACTCCTGTCTTGATTCGCTTGACGCTGCTG	9.13955
seq11_p11	CACAATTTTTGCAGTAATGTAGCACGCGTAACTCCTGTCTTGATTCGCTTGACGCTGCTG	9.02375
seq11_p12	CACAATTTTTAAAGTAATGTAGCACGCGTAACTCCTGTCTTGATTCGCTTGACGCTGCTG	9.09935
seq11_p12	CACAATTTTTATAGTAATGTAGCACGCGTAACTCCTGTCTTGATTCGCTTGACGCTGCTG	9.18611
seq11_p12	CACAATTTTTAGAGTAATGTAGCACGCGTAACTCCTGTCTTGATTCGCTTGACGCTGCTG	9.22279
seq11_p13	CACAATTTTTACTGTAATGTAGCACGCGTAACTCCTGTCTTGATTCGCTTGACGCTGCTG	9.20457
seq11_p13	CACAATTTTTACCGTAATGTAGCACGCGTAACTCCTGTCTTGATTCGCTTGACGCTGCTG	9.09935
seq11_p13	CACAATTTTTACGGTAATGTAGCACGCGTAACTCCTGTCTTGATTCGCTTGACGCTGCTG	9.15987
seq11_p14	CACAATTTTTACAATAATGTAGCACGCGTAACTCCTGTCTTGATTCGCTTGACGCTGCTG	9.0728
seq11_p14	CACAATTTTTACATTAATGTAGCACGCGTAACTCCTGTCTTGATTCGCTTGACGCTGCTG	9.09408
seq11_p14	CACAATTTTTACACTAATGTAGCACGCGTAACTCCTGTCTTGATTCGCTTGACGCTGCTG	9.11244
seq11_p15	CACAATTTTTACAGAAATGTAGCACGCGTAACTCCTGTCTTGATTCGCTTGACGCTGCTG	8.98868
seq11_p15	CACAATTTTTACAGCAATGTAGCACGCGTAACTCCTGTCTTGATTCGCTTGACGCTGCTG	8.97585
seq11_p15	CACAATTTTTACAGGAATGTAGCACGCGTAACTCCTGTCTTGATTCGCTTGACGCTGCTG	9.11894
seq11_p16	CACAATTTTTACAGTTATGTAGCACGCGTAACTCCTGTCTTGATTCGCTTGACGCTGCTG	9.19722
seq11_p16	CACAATTTTTACAGTCATGTAGCACGCGTAACTCCTGTCTTGATTCGCTTGACGCTGCTG	9.11114
seq11_p16	CACAATTTTTACAGTGATGTAGCACGCGTAACTCCTGTCTTGATTCGCTTGACGCTGCTG	9.13827
seq11_p17	CACAATTTTTACAGTATTGTAGCACGCGTAACTCCTGTCTTGATTCGCTTGACGCTGCTG	9.27845
seq11_p17	CACAATTTTTACAGTACTGTAGCACGCGTAACTCCTGTCTTGATTCGCTTGACGCTGCTG	9.21432
seq11_p17	CACAATTTTTACAGTAGTGTAGCACGCGTAACTCCTGTCTTGATTCGCTTGACGCTGCTG	9.14593
seq11_p18	CACAATTTTTACAGTAAAGTAGCACGCGTAACTCCTGTCTTGATTCGCTTGACGCTGCTG	8.99577
seq11_p18	CACAATTTTTACAGTAACGTAGCACGCGTAACTCCTGTCTTGATTCGCTTGACGCTGCTG	9.12153
seq11_p18	CACAATTTTTACAGTAAGGTAGCACGCGTAACTCCTGTCTTGATTCGCTTGACGCTGCTG	9.07146
seq11_p19	CACAATTTTTACAGTAATATAGCACGCGTAACTCCTGTCTTGATTCGCTTGACGCTGCTG	9.0954
seq11_p19	CACAATTTTTACAGTAATTTAGCACGCGTAACTCCTGTCTTGATTCGCTTGACGCTGCTG	9.12799
seq11_p19	CACAATTTTTACAGTAATCTAGCACGCGTAACTCCTGTCTTGATTCGCTTGACGCTGCTG	9.73725
seq11_p20	CACAATTTTTACAGTAATGAAGCACGCGTAACTCCTGTCTTGATTCGCTTGACGCTGCTG	9.05799
seq11_p20	CACAATTTTTACAGTAATGCAGCACGCGTAACTCCTGTCTTGATTCGCTTGACGCTGCTG	9.01542
seq11_p20	CACAATTTTTACAGTAATGGAGCACGCGTAACTCCTGTCTTGATTCGCTTGACGCTGCTG	8.98157
seq11_p21	CACAATTTTTACAGTAATGTTGCACGCGTAACTCCTGTCTTGATTCGCTTGACGCTGCTG	8.96867
seq11_p21	CACAATTTTTACAGTAATGTCGCACGCGTAACTCCTGTCTTGATTCGCTTGACGCTGCTG	8.89633
seq11_p21	CACAATTTTTACAGTAATGTGGCACGCGTAACTCCTGTCTTGATTCGCTTGACGCTGCTG	9.20823
seq11_p22	CACAATTTTTACAGTAATGTAACACGCGTAACTCCTGTCTTGATTCGCTTGACGCTGCTG	9.19229
seq11_p22	CACAATTTTTACAGTAATGTATCACGCGTAACTCCTGTCTTGATTCGCTTGACGCTGCTG	9.34541
seq11_p22	CACAATTTTTACAGTAATGTACCACGCGTAACTCCTGTCTTGATTCGCTTGACGCTGCTG	9.00703
seq11_p23	CACAATTTTTACAGTAATGTAGAACGCGTAACTCCTGTCTTGATTCGCTTGACGCTGCTG	9.14211
seq11_p23	CACAATTTTTACAGTAATGTAGTACGCGTAACTCCTGTCTTGATTCGCTTGACGCTGCTG	9.04576
seq11_p23	CACAATTTTTACAGTAATGTAGGACGCGTAACTCCTGTCTTGATTCGCTTGACGCTGCTG	9.04576
seq11_p24	CACAATTTTTACAGTAATGTAGCTCGCGTAACTCCTGTCTTGATTCGCTTGACGCTGCTG	9.224
seq11_p24	CACAATTTTTACAGTAATGTAGCCCGCGTAACTCCTGTCTTGATTCGCTTGACGCTGCTG	9.0728
seq11_p24	CACAATTTTTACAGTAATGTAGCGCGCGTAACTCCTGTCTTGATTCGCTTGACGCTGCTG	9.14466
seq11_p25	CACAATTTTTACAGTAATGTAGCAAGCGTAACTCCTGTCTTGATTCGCTTGACGCTGCTG	9.18488
seq11_p25	CACAATTTTTACAGTAATGTAGCATGCGTAACTCCTGTCTTGATTCGCTTGACGCTGCTG	9.13443
seq11_p25	CACAATTTTTACAGTAATGTAGCAGGCGTAACTCCTGTCTTGATTCGCTTGACGCTGCTG	9.20945
seq11_p26	CACAATTTTTACAGTAATGTAGCACACGTAACTCCTGTCTTGATTCGCTTGACGCTGCTG	9.04576
seq11_p26	CACAATTTTTACAGTAATGTAGCACTCGTAACTCCTGTCTTGATTCGCTTGACGCTGCTG	9.03205
seq11_p26	CACAATTTTTACAGTAATGTAGCACCCGTAACTCCTGTCTTGATTCGCTTGACGCTGCTG	9.22521
seq11_p27	CACAATTTTTACAGTAATGTAGCACGAGTAACTCCTGTCTTGATTCGCTTGACGCTGCTG	9.21189
seq11_p27	CACAATTTTTACAGTAATGTAGCACGTGTAACTCCTGTCTTGATTCGCTTGACGCTGCTG	9.22521
seq11_p27	CACAATTTTTACAGTAATGTAGCACGGGTAACTCCTGTCTTGATTCGCTTGACGCTGCTG	9.16491
seq11_p28	CACAATTTTTACAGTAATGTAGCACGCATAACTCCTGTCTTGATTCGCTTGACGCTGCTG	9.08614
seq11_p28	CACAATTTTTACAGTAATGTAGCACGCTTAACTCCTGTCTTGATTCGCTTGACGCTGCTG	9.18364
seq11_p28	CACAATTTTTACAGTAATGTAGCACGCCTAACTCCTGTCTTGATTCGCTTGACGCTGCTG	9.10722
seq11_p29	CACAATTTTTACAGTAATGTAGCACGCGAAACTCCTGTCTTGATTCGCTTGACGCTGCTG	9.08746
seq11_p29	CACAATTTTTACAGTAATGTAGCACGCGCAACTCCTGTCTTGATTCGCTTGACGCTGCTG	9.0954
seq11_p29	CACAATTTTTACAGTAATGTAGCACGCGGAACTCCTGTCTTGATTCGCTTGACGCTGCTG	9.01681
seq11_p30	CACAATTTTTACAGTAATGTAGCACGCGTTACTCCTGTCTTGATTCGCTTGACGCTGCTG	9.07682
seq11_p30	CACAATTTTTACAGTAATGTAGCACGCGTCACTCCTGTCTTGATTCGCTTGACGCTGCTG	9.24198
seq11_p30	CACAATTTTTACAGTAATGTAGCACGCGTGACTCCTGTCTTGATTCGCTTGACGCTGCTG	8.92333
seq11_p31	CACAATTTTTACAGTAATGTAGCACGCGTATCTCCTGTCTTGATTCGCTTGACGCTGCTG	9.38586
seq11_p31	CACAATTTTTACAGTAATGTAGCACGCGTACCTCCTGTCTTGATTCGCTTGACGCTGCTG	9.2009
seq11_p31	CACAATTTTTACAGTAATGTAGCACGCGTAGCTCCTGTCTTGATTCGCTTGACGCTGCTG	9.27845
seq11_p32	CACAATTTTTACAGTAATGTAGCACGCGTAAATCCTGTCTTGATTCGCTTGACGCTGCTG	9.08348
seq11_p32	CACAATTTTTACAGTAATGTAGCACGCGTAATTCCTGTCTTGATTCGCTTGACGCTGCTG	9.20212
seq11_p32	CACAATTTTTACAGTAATGTAGCACGCGTAAGTCCTGTCTTGATTCGCTTGACGCTGCTG	9
seq11_p33	CACAATTTTTACAGTAATGTAGCACGCGTAACACCTGTCTTGATTCGCTTGACGCTGCTG	9.0634
seq11_p33	CACAATTTTTACAGTAATGTAGCACGCGTAACCCCTGTCTTGATTCGCTTGACGCTGCTG	9.06609
seq11_p33	CACAATTTTTACAGTAATGTAGCACGCGTAACGCCTGTCTTGATTCGCTTGACGCTGCTG	9.06474
seq11_p34	CACAATTTTTACAGTAATGTAGCACGCGTAACTACTGTCTTGATTCGCTTGACGCTGCTG	9.24674
seq11_p34	CACAATTTTTACAGTAATGTAGCACGCGTAACTTCTGTCTTGATTCGCTTGACGCTGCTG	9.05528
seq11_p34	CACAATTTTTACAGTAATGTAGCACGCGTAACTGCTGTCTTGATTCGCTTGACGCTGCTG	9.09276
seq11_p35	CACAATTTTTACAGTAATGTAGCACGCGTAACTCATGTCTTGATTCGCTTGACGCTGCTG	9.10852
seq11_p35	CACAATTTTTACAGTAATGTAGCACGCGTAACTCTTGTCTTGATTCGCTTGACGCTGCTG	9.30035
seq11_p35	CACAATTTTTACAGTAATGTAGCACGCGTAACTCGTGTCTTGATTCGCTTGACGCTGCTG	9.13571
seq11_p36	CACAATTTTTACAGTAATGTAGCACGCGTAACTCCAGTCTTGATTCGCTTGACGCTGCTG	9.15228
seq11_p36	CACAATTTTTACAGTAATGTAGCACGCGTAACTCCCGTCTTGATTCGCTTGACGCTGCTG	9.20212
seq11_p36	CACAATTTTTACAGTAATGTAGCACGCGTAACTCCGGTCTTGATTCGCTTGACGCTGCTG	9.21432
seq12_p01	AACTGACTTATATATGCGAATGCACATGAATAGACCGTCTTGATTCGCTTGACGCTGCTG	9.16616
seq12_p01	CACTGACTTATATATGCGAATGCACATGAATAGACCGTCTTGATTCGCTTGACGCTGCTG	8.97298
seq12_p01	GACTGACTTATATATGCGAATGCACATGAATAGACCGTCTTGATTCGCTTGACGCTGCTG	9.10066
seq12_p02	TTCTGACTTATATATGCGAATGCACATGAATAGACCGTCTTGATTCGCTTGACGCTGCTG	9.14083
seq12_p02	TCCTGACTTATATATGCGAATGCACATGAATAGACCGTCTTGATTCGCTTGACGCTGCTG	9.16113
seq12_p02	TGCTGACTTATATATGCGAATGCACATGAATAGACCGTCTTGATTCGCTTGACGCTGCTG	9.08082
seq12_p03	TAATGACTTATATATGCGAATGCACATGAATAGACCGTCTTGATTCGCTTGACGCTGCTG	9.02237
seq12_p03	TATTGACTTATATATGCGAATGCACATGAATAGACCGTCTTGATTCGCTTGACGCTGCTG	9.1472
seq12_p03	TAGTGACTTATATATGCGAATGCACATGAATAGACCGTCTTGATTCGCTTGACGCTGCTG	9.01123
seq12_p04	TACAGACTTATATATGCGAATGCACATGAATAGACCGTCTTGATTCGCTTGACGCTGCTG	8.99435
seq12_p04	TACCGACTTATATATGCGAATGCACATGAATAGACCGTCTTGATTCGCTTGACGCTGCTG	9.04849
seq12_p04	TACGGACTTATATATGCGAATGCACATGAATAGACCGTCTTGATTCGCTTGACGCTGCTG	9
seq12_p05	TACTAACTTATATATGCGAATGCACATGAATAGACCGTCTTGATTCGCTTGACGCTGCTG	9.14338
seq12_p05	TACTTACTTATATATGCGAATGCACATGAATAGACCGTCTTGATTCGCTTGACGCTGCTG	9.01402
seq12_p05	TACTCACTTATATATGCGAATGCACATGAATAGACCGTCTTGATTCGCTTGACGCTGCTG	9.2384
seq12_p06	TACTGTCTTATATATGCGAATGCACATGAATAGACCGTCTTGATTCGCTTGACGCTGCTG	9.02098
seq12_p06	TACTGCCTTATATATGCGAATGCACATGAATAGACCGTCTTGATTCGCTTGACGCTGCTG	9.05528
seq12_p06	TACTGGCTTATATATGCGAATGCACATGAATAGACCGTCTTGATTCGCTTGACGCTGCTG	9.2396
seq12_p07	TACTGAATTATATATGCGAATGCACATGAATAGACCGTCTTGATTCGCTTGACGCTGCTG	8.78627
seq12_p07	TACTGATTTATATATGCGAATGCACATGAATAGACCGTCTTGATTCGCTTGACGCTGCTG	9.47472
seq12_p07	TACTGAGTTATATATGCGAATGCACATGAATAGACCGTCTTGATTCGCTTGACGCTGCTG	9.06878
seq12_p08	TACTGACATATATATGCGAATGCACATGAATAGACCGTCTTGATTCGCTTGACGCTGCTG	9.10066
seq12_p08	TACTGACCTATATATGCGAATGCACATGAATAGACCGTCTTGATTCGCTTGACGCTGCTG	9.06609
seq12_p08	TACTGACGTATATATGCGAATGCACATGAATAGACCGTCTTGATTCGCTTGACGCTGCTG	9.15102
seq12_p09	TACTGACTAATATATGCGAATGCACATGAATAGACCGTCTTGATTCGCTTGACGCTGCTG	9.18488
seq12_p09	TACTGACTCATATATGCGAATGCACATGAATAGACCGTCTTGATTCGCTTGACGCTGCTG	9.18735
seq12_p09	TACTGACTGATATATGCGAATGCACATGAATAGACCGTCTTGATTCGCTTGACGCTGCTG	11.5063
seq12_p10	TACTGACTTTTATATGCGAATGCACATGAATAGACCGTCTTGATTCGCTTGACGCTGCTG	9.24198
seq12_p10	TACTGACTTCTATATGCGAATGCACATGAATAGACCGTCTTGATTCGCTTGACGCTGCTG	9.02514
seq12_p10	TACTGACTTGTATATGCGAATGCACATGAATAGACCGTCTTGATTCGCTTGACGCTGCTG	8.9571
seq12_p11	TACTGACTTAAATATGCGAATGCACATGAATAGACCGTCTTGATTCGCTTGACGCTGCTG	8.96434
seq12_p11	TACTGACTTACATATGCGAATGCACATGAATAGACCGTCTTGATTCGCTTGACGCTGCTG	9.09276
seq12_p11	TACTGACTTAGATATGCGAATGCACATGAATAGACCGTCTTGATTCGCTTGACGCTGCTG	11.6448
seq12_p12	TACTGACTTATTTATGCGAATGCACATGAATAGACCGTCTTGATTCGCTTGACGCTGCTG	8.98868
seq12_p12	TACTGACTTATCTATGCGAATGCACATGAATAGACCGTCTTGATTCGCTTGACGCTGCTG	12.0923
seq12_p12	TACTGACTTATGTATGCGAATGCACATGAATAGACCGTCTTGATTCGCTTGACGCTGCTG	9.06609
seq12_p13	TACTGACTTATAAATGCGAATGCACATGAATAGACCGTCTTGATTCGCTTGACGCTGCTG	8.99294
seq12_p13	TACTGACTTATACATGCGAATGCACATGAATAGACCGTCTTGATTCGCTTGACGCTGCTG	9.13827
seq12_p13	TACTGACTTATAGATGCGAATGCACATGAATAGACCGTCTTGATTCGCTTGACGCTGCTG	9.09144
seq12_p14	TACTGACTTATATTTGCGAATGCACATGAATAGACCGTCTTGATTCGCTTGACGCTGCTG	8.99577
seq12_p14	TACTGACTTATATCTGCGAATGCACATGAATAGACCGTCTTGATTCGCTTGACGCTGCTG	9.85565
seq12_p14	TACTGACTTATATGTGCGAATGCACATGAATAGACCGTCTTGATTCGCTTGACGCTGCTG	8.94691
seq12_p15	TACTGACTTATATAAGCGAATGCACATGAATAGACCGTCTTGATTCGCTTGACGCTGCTG	9.10198
seq12_p15	TACTGACTTATATACGCGAATGCACATGAATAGACCGTCTTGATTCGCTTGACGCTGCTG	9.07548
seq12_p15	TACTGACTTATATAGGCGAATGCACATGAATAGACCGTCTTGATTCGCTTGACGCTGCTG	8.90539
seq12_p16	TACTGACTTATATATACGAATGCACATGAATAGACCGTCTTGATTCGCTTGACGCTGCTG	8.98442
seq12_p16	TACTGACTTATATATTCGAATGCACATGAATAGACCGTCTTGATTCGCTTGACGCTGCTG	9.02237
seq12_p16	TACTGACTTATATATCCGAATGCACATGAATAGACCGTCTTGATTCGCTTGACGCTGCTG	9.04849
seq12_p17	TACTGACTTATATATGAGAATGCACATGAATAGACCGTCTTGATTCGCTTGACGCTGCTG	9.12283
seq12_p17	TACTGACTTATATATGTGAATGCACATGAATAGACCGTCTTGATTCGCTTGACGCTGCTG	9.09011
seq12_p17	TACTGACTTATATATGGGAATGCACATGAATAGACCGTCTTGATTCGCTTGACGCTGCTG	9.07146
seq12_p18	TACTGACTTATATATGCAAATGCACATGAATAGACCGTCTTGATTCGCTTGACGCTGCTG	8.97728
seq12_p18	TACTGACTTATATATGCTAATGCACATGAATAGACCGTCTTGATTCGCTTGACGCTGCTG	9.19106
seq12_p18	TACTGACTTATATATGCCAATGCACATGAATAGACCGTCTTGATTCGCTTGACGCTGCTG	9.19476
seq12_p19	TACTGACTTATATATGCGTATGCACATGAATAGACCGTCTTGATTCGCTTGACGCTGCTG	9.00422
seq12_p19	TACTGACTTATATATGCGCATGCACATGAATAGACCGTCTTGATTCGCTTGACGCTGCTG	9.17617
seq12_p19	TACTGACTTATATATGCGGATGCACATGAATAGACCGTCTTGATTCGCTTGACGCTGCTG	9.33092
seq12_p20	TACTGACTTATATATGCGATTGCACATGAATAGACCGTCTTGATTCGCTTGACGCTGCTG	10.188
seq12_p20	TACTGACTTATATATGCGACTGCACATGAATAGACCGTCTTGATTCGCTTGACGCTGCTG	9.22159
seq12_p20	TACTGACTTATATATGCGAGTGCACATGAATAGACCGTCTTGATTCGCTTGACGCTGCTG	9.13057
seq12_p21	TACTGACTTATATATGCGAAAGCACATGAATAGACCGTCTTGATTCGCTTGACGCTGCTG	9.08215
seq12_p21	TACTGACTTATATATGCGAACGCACATGAATAGACCGTCTTGATTCGCTTGACGCTGCTG	9.26562
seq12_p21	TACTGACTTATATATGCGAAGGCACATGAATAGACCGTCTTGATTCGCTTGACGCTGCTG	9.03755
seq12_p22	TACTGACTTATATATGCGAATACACATGAATAGACCGTCTTGATTCGCTTGACGCTGCTG	8.97154
seq12_p22	TACTGACTTATATATGCGAATTCACATGAATAGACCGTCTTGATTCGCTTGACGCTGCTG	9.08614
seq12_p22	TACTGACTTATATATGCGAATCCACATGAATAGACCGTCTTGATTCGCTTGACGCTGCTG	9.09803
seq12_p23	TACTGACTTATATATGCGAATGAACATGAATAGACCGTCTTGATTCGCTTGACGCTGCTG	8.96
seq12_p23	TACTGACTTATATATGCGAATGTACATGAATAGACCGTCTTGATTCGCTTGACGCTGCTG	9.00703
seq12_p23	TACTGACTTATATATGCGAATGGACATGAATAGACCGTCTTGATTCGCTTGACGCTGCTG	9.14593
seq12_p24	TACTGACTTATATATGCGAATGCTCATGAATAGACCGTCTTGATTCGCTTGACGCTGCTG	9.07948
seq12_p24	TACTGACTTATATATGCGAATGCCCATGAATAGACCGTCTTGATTCGCTTGACGCTGCTG	9.15735
seq12_p24	TACTGACTTATATATGCGAATGCGCATGAATAGACCGTCTTGATTCGCTTGACGCTGCTG	9.08348
seq12_p25	TACTGACTTATATATGCGAATGCAAATGAATAGACCGTCTTGATTCGCTTGACGCTGCTG	8.99718
seq12_p25	TACTGACTTATATATGCGAATGCATATGAATAGACCGTCTTGATTCGCTTGACGCTGCTG	9.00843
seq12_p25	TACTGACTTATATATGCGAATGCAGATGAATAGACCGTCTTGATTCGCTTGACGCTGCTG	9.00562
seq12_p26	TACTGACTTATATATGCGAATGCACTTGAATAGACCGTCTTGATTCGCTTGACGCTGCTG	9.02929
seq12_p26	TACTGACTTATATATGCGAATGCACCTGAATAGACCGTCTTGATTCGCTTGACGCTGCTG	8.9542
seq12_p26	TACTGACTTATATATGCGAATGCACGTGAATAGACCGTCTTGATTCGCTTGACGCTGCTG	9.16742
seq12_p27	TACTGACTTATATATGCGAATGCACAAGAATAGACCGTCTTGATTCGCTTGACGCTGCTG	9.00843
seq12_p27	TACTGACTTATATATGCGAATGCACACGAATAGACCGTCTTGATTCGCTTGACGCTGCTG	9.0182
seq12_p27	TACTGACTTATATATGCGAATGCACAGGAATAGACCGTCTTGATTCGCTTGACGCTGCTG	9.06474
seq12_p28	TACTGACTTATATATGCGAATGCACATAAATAGACCGTCTTGATTCGCTTGACGCTGCTG	9.0954
seq12_p28	TACTGACTTATATATGCGAATGCACATTAATAGACCGTCTTGATTCGCTTGACGCTGCTG	9.02652
seq12_p28	TACTGACTTATATATGCGAATGCACATCAATAGACCGTCTTGATTCGCTTGACGCTGCTG	9.05528
seq12_p29	TACTGACTTATATATGCGAATGCACATGTATAGACCGTCTTGATTCGCTTGACGCTGCTG	9.10066
seq12_p29	TACTGACTTATATATGCGAATGCACATGCATAGACCGTCTTGATTCGCTTGACGCTGCTG	8.99718
seq12_p29	TACTGACTTATATATGCGAATGCACATGGATAGACCGTCTTGATTCGCTTGACGCTGCTG	9.21189
seq12_p30	TACTGACTTATATATGCGAATGCACATGATTAGACCGTCTTGATTCGCTTGACGCTGCTG	10.1849
seq12_p30	TACTGACTTATATATGCGAATGCACATGACTAGACCGTCTTGATTCGCTTGACGCTGCTG	9.03755
seq12_p30	TACTGACTTATATATGCGAATGCACATGAGTAGACCGTCTTGATTCGCTTGACGCTGCTG	9.14083
seq12_p31	TACTGACTTATATATGCGAATGCACATGAAAAGACCGTCTTGATTCGCTTGACGCTGCTG	8.88722
seq12_p31	TACTGACTTATATATGCGAATGCACATGAACAGACCGTCTTGATTCGCTTGACGCTGCTG	8.90238
seq12_p31	TACTGACTTATATATGCGAATGCACATGAAGAGACCGTCTTGATTCGCTTGACGCTGCTG	8.98726
seq12_p32	TACTGACTTATATATGCGAATGCACATGAATTGACCGTCTTGATTCGCTTGACGCTGCTG	9.05664
seq12_p32	TACTGACTTATATATGCGAATGCACATGAATCGACCGTCTTGATTCGCTTGACGCTGCTG	9.11374
seq12_p32	TACTGACTTATATATGCGAATGCACATGAATGGACCGTCTTGATTCGCTTGACGCTGCTG	9.1472
seq12_p33	TACTGACTTATATATGCGAATGCACATGAATAAACCGTCTTGATTCGCTTGACGCTGCTG	8.9629
seq12_p33	TACTGACTTATATATGCGAATGCACATGAATATACCGTCTTGATTCGCTTGACGCTGCTG	9.13827
seq12_p33	TACTGACTTATATATGCGAATGCACATGAATACACCGTCTTGATTCGCTTGACGCTGCTG	9.23721
seq12_p34	TACTGACTTATATATGCGAATGCACATGAATAGTCCGTCTTGATTCGCTTGACGCTGCTG	9.06609
seq12_p34	TACTGACTTATATATGCGAATGCACATGAATAGCCCGTCTTGATTCGCTTGACGCTGCTG	9.19599
seq12_p34	TACTGACTTATATATGCGAATGCACATGAATAGGCCGTCTTGATTCGCTTGACGCTGCTG	9.07948
seq12_p35	TACTGACTTATATATGCGAATGCACATGAATAGAACGTCTTGATTCGCTTGACGCTGCTG	8.91289
seq12_p35	TACTGACTTATATATGCGAATGCACATGAATAGATCGTCTTGATTCGCTTGACGCTGCTG	9.09935
seq12_p35	TACTGACTTATATATGCGAATGCACATGAATAGAGCGTCTTGATTCGCTTGACGCTGCTG	9.04303
seq12_p36	TACTGACTTATATATGCGAATGCACATGAATAGACAGTCTTGATTCGCTTGACGCTGCTG	8.93811
seq12_p36	TACTGACTTATATATGCGAATGCACATGAATAGACTGTCTTGATTCGCTTGACGCTGCTG	9.17866
seq12_p36	TACTGACTTATATATGCGAATGCACATGAATAGACGGTCTTGATTCGCTTGACGCTGCTG	9.00703

## Sheet: CREB1
Name	Sequence	Signal
seq01-pos1->A	GCATACAGCTGACGTCAGCCACATACGCACACATACACATACACACATACACATACGCAC	14.5029
seq01-pos1->C	GCATACCGCTGACGTCAGCCACATACGCACACATACACATACACACATACACATACGCAC	14.6685
seq01-pos1->T	GCATACTGCTGACGTCAGCCACATACGCACACATACACATACACACATACACATACGCAC	15.2927
seq01-pos10->A	GCATACGGCTGACGTAAGCCACATACGCACACATACACATACACACATACACATACGCAC	13.0139
seq01-pos10->G	GCATACGGCTGACGTGAGCCACATACGCACACATACACATACACACATACACATACGCAC	10.9374
seq01-pos10->T	GCATACGGCTGACGTTAGCCACATACGCACACATACACATACACACATACACATACGCAC	10.63
seq01-pos11->C	GCATACGGCTGACGTCCGCCACATACGCACACATACACATACACACATACACATACGCAC	10.1197
seq01-pos11->G	GCATACGGCTGACGTCGGCCACATACGCACACATACACATACACACATACACATACGCAC	11.3091
seq01-pos11->T	GCATACGGCTGACGTCTGCCACATACGCACACATACACATACACACATACACATACGCAC	11.1111
seq01-pos12->A	GCATACGGCTGACGTCAACCACATACGCACACATACACATACACACATACACATACGCAC	13.549
seq01-pos12->C	GCATACGGCTGACGTCACCCACATACGCACACATACACATACACACATACACATACGCAC	14.4745
seq01-pos12->T	GCATACGGCTGACGTCATCCACATACGCACACATACACATACACACATACACATACGCAC	15.0192
seq01-pos13->A	GCATACGGCTGACGTCAGACACATACGCACACATACACATACACACATACACATACGCAC	14.4595
seq01-pos13->G	GCATACGGCTGACGTCAGGCACATACGCACACATACACATACACACATACACATACGCAC	13.8024
seq01-pos13->T	GCATACGGCTGACGTCAGTCACATACGCACACATACACATACACACATACACATACGCAC	14.1062
seq01-pos14->A	GCATACGGCTGACGTCAGCAACATACGCACACATACACATACACACATACACATACGCAC	14.9106
seq01-pos14->G	GCATACGGCTGACGTCAGCGACATACGCACACATACACATACACACATACACATACGCAC	14.9145
seq01-pos14->T	GCATACGGCTGACGTCAGCTACATACGCACACATACACATACACACATACACATACGCAC	14.5042
seq01-pos2->A	GCATACGACTGACGTCAGCCACATACGCACACATACACATACACACATACACATACGCAC	14.1623
seq01-pos2->C	GCATACGCCTGACGTCAGCCACATACGCACACATACACATACACACATACACATACGCAC	13.6744
seq01-pos2->T	GCATACGTCTGACGTCAGCCACATACGCACACATACACATACACACATACACATACGCAC	14.5904
seq01-pos3->A	GCATACGGATGACGTCAGCCACATACGCACACATACACATACACACATACACATACGCAC	15.3279
seq01-pos3->G	GCATACGGGTGACGTCAGCCACATACGCACACATACACATACACACATACACATACGCAC	14.9158
seq01-pos3->T	GCATACGGTTGACGTCAGCCACATACGCACACATACACATACACACATACACATACGCAC	13.2278
seq01-pos4->A	GCATACGGCAGACGTCAGCCACATACGCACACATACACATACACACATACACATACGCAC	10.6904
seq01-pos4->C	GCATACGGCCGACGTCAGCCACATACGCACACATACACATACACACATACACATACGCAC	11.1549
seq01-pos4->G	GCATACGGCGGACGTCAGCCACATACGCACACATACACATACACACATACACATACGCAC	9.92421
seq01-pos5->A	GCATACGGCTAACGTCAGCCACATACGCACACATACACATACACACATACACATACGCAC	10.8251
seq01-pos5->C	GCATACGGCTCACGTCAGCCACATACGCACACATACACATACACACATACACATACGCAC	12.5267
seq01-pos5->T	GCATACGGCTTACGTCAGCCACATACGCACACATACACATACACACATACACATACGCAC	13.5569
seq01-pos6->C	GCATACGGCTGCCGTCAGCCACATACGCACACATACACATACACACATACACATACGCAC	8.30641
seq01-pos6->G	GCATACGGCTGGCGTCAGCCACATACGCACACATACACATACACACATACACATACGCAC	10.0694
seq01-pos6->T	GCATACGGCTGTCGTCAGCCACATACGCACACATACACATACACACATACACATACGCAC	9.94428
seq01-pos7->A	GCATACGGCTGAAGTCAGCCACATACGCACACATACACATACACACATACACATACGCAC	8.17326
seq01-pos7->G	GCATACGGCTGAGGTCAGCCACATACGCACACATACACATACACACATACACATACGCAC	7.90259
seq01-pos7->T	GCATACGGCTGATGTCAGCCACATACGCACACATACACATACACACATACACATACGCAC	11.7413
seq01-pos8->A	GCATACGGCTGACATCAGCCACATACGCACACATACACATACACACATACACATACGCAC	9.50192
seq01-pos8->C	GCATACGGCTGACCTCAGCCACATACGCACACATACACATACACACATACACATACGCAC	7.8172
seq01-pos8->T	GCATACGGCTGACTTCAGCCACATACGCACACATACACATACACACATACACATACGCAC	7.67488
seq01-pos9->A	GCATACGGCTGACGACAGCCACATACGCACACATACACATACACACATACACATACGCAC	9.91501
seq01-pos9->C	GCATACGGCTGACGCCAGCCACATACGCACACATACACATACACACATACACATACGCAC	8.66372
seq01-pos9->G	GCATACGGCTGACGGCAGCCACATACGCACACATACACATACACACATACACATACGCAC	8.32458
seq01-WT	GCATACGGCTGACGTCAGCCACATACGCACACATACACATACACACATACACATACGCAC	14.1901
seq02-pos1->C	CGCGCCCTCTGTGGTTGCGCACATACGCACACATACACATACACACATACACATACGCAC	7.58412
seq02-pos1->G	CGCGCGCTCTGTGGTTGCGCACATACGCACACATACACATACACACATACACATACGCAC	7.80259
seq02-pos1->T	CGCGCTCTCTGTGGTTGCGCACATACGCACACATACACATACACACATACACATACGCAC	8.07946
seq02-pos10->A	CGCGCACTCTGTGGATGCGCACATACGCACACATACACATACACACATACACATACGCAC	7.92428
seq02-pos10->C	CGCGCACTCTGTGGCTGCGCACATACGCACACATACACATACACACATACACATACGCAC	7.69879
seq02-pos10->G	CGCGCACTCTGTGGGTGCGCACATACGCACACATACACATACACACATACACATACGCAC	7.31384
seq02-pos11->A	CGCGCACTCTGTGGTAGCGCACATACGCACACATACACATACACACATACACATACGCAC	7.87103
seq02-pos11->C	CGCGCACTCTGTGGTCGCGCACATACGCACACATACACATACACACATACACATACGCAC	7.74449
seq02-pos11->G	CGCGCACTCTGTGGTGGCGCACATACGCACACATACACATACACACATACACATACGCAC	7.37906
seq02-pos12->A	CGCGCACTCTGTGGTTACGCACATACGCACACATACACATACACACATACACATACGCAC	9.32847
seq02-pos12->C	CGCGCACTCTGTGGTTCCGCACATACGCACACATACACATACACACATACACATACGCAC	7.54064
seq02-pos12->T	CGCGCACTCTGTGGTTTCGCACATACGCACACATACACATACACACATACACATACGCAC	8.22911
seq02-pos13->A	CGCGCACTCTGTGGTTGAGCACATACGCACACATACACATACACACATACACATACGCAC	7.66644
seq02-pos13->G	CGCGCACTCTGTGGTTGGGCACATACGCACACATACACATACACACATACACATACGCAC	7.14445
seq02-pos13->T	CGCGCACTCTGTGGTTGTGCACATACGCACACATACACATACACACATACACATACGCAC	7.71141
seq02-pos14->A	CGCGCACTCTGTGGTTGCACACATACGCACACATACACATACACACATACACATACGCAC	8.09106
seq02-pos14->C	CGCGCACTCTGTGGTTGCCCACATACGCACACATACACATACACACATACACATACGCAC	7.14711
seq02-pos14->T	CGCGCACTCTGTGGTTGCTCACATACGCACACATACACATACACACATACACATACGCAC	8.03307
seq02-pos2->A	CGCGCAATCTGTGGTTGCGCACATACGCACACATACACATACACACATACACATACGCAC	8.00422
seq02-pos2->G	CGCGCAGTCTGTGGTTGCGCACATACGCACACATACACATACACACATACACATACGCAC	7.59774
seq02-pos2->T	CGCGCATTCTGTGGTTGCGCACATACGCACACATACACATACACACATACACATACGCAC	8.22009
seq02-pos3->A	CGCGCACACTGTGGTTGCGCACATACGCACACATACACATACACACATACACATACGCAC	8.0882
seq02-pos3->C	CGCGCACCCTGTGGTTGCGCACATACGCACACATACACATACACACATACACATACGCAC	7.12363
seq02-pos3->G	CGCGCACGCTGTGGTTGCGCACATACGCACACATACACATACACACATACACATACGCAC	8.25345
seq02-pos4->A	CGCGCACTATGTGGTTGCGCACATACGCACACATACACATACACACATACACATACGCAC	8.35064
seq02-pos4->G	CGCGCACTGTGTGGTTGCGCACATACGCACACATACACATACACACATACACATACGCAC	7.90972
seq02-pos4->T	CGCGCACTTTGTGGTTGCGCACATACGCACACATACACATACACACATACACATACGCAC	8.09689
seq02-pos5->A	CGCGCACTCAGTGGTTGCGCACATACGCACACATACACATACACACATACACATACGCAC	7.8789
seq02-pos5->C	CGCGCACTCCGTGGTTGCGCACATACGCACACATACACATACACACATACACATACGCAC	7.67678
seq02-pos5->G	CGCGCACTCGGTGGTTGCGCACATACGCACACATACACATACACACATACACATACGCAC	7.72997
seq02-pos6->A	CGCGCACTCTATGGTTGCGCACATACGCACACATACACATACACACATACACATACGCAC	8.13858
seq02-pos6->C	CGCGCACTCTCTGGTTGCGCACATACGCACACATACACATACACACATACACATACGCAC	7.66675
seq02-pos6->T	CGCGCACTCTTTGGTTGCGCACATACGCACACATACACATACACACATACACATACGCAC	8.29665
seq02-pos7->A	CGCGCACTCTGAGGTTGCGCACATACGCACACATACACATACACACATACACATACGCAC	7.90897
seq02-pos7->C	CGCGCACTCTGCGGTTGCGCACATACGCACACATACACATACACACATACACATACGCAC	7.84939
seq02-pos7->G	CGCGCACTCTGGGGTTGCGCACATACGCACACATACACATACACACATACACATACGCAC	7.27304
seq02-pos8->A	CGCGCACTCTGTAGTTGCGCACATACGCACACATACACATACACACATACACATACGCAC	8.59383
seq02-pos8->C	CGCGCACTCTGTCGTTGCGCACATACGCACACATACACATACACACATACACATACGCAC	9.15659
seq02-pos8->T	CGCGCACTCTGTTGTTGCGCACATACGCACACATACACATACACACATACACATACGCAC	8.53438
seq02-pos9->A	CGCGCACTCTGTGATTGCGCACATACGCACACATACACATACACACATACACATACGCAC	8.68814
seq02-pos9->C	CGCGCACTCTGTGCTTGCGCACATACGCACACATACACATACACACATACACATACGCAC	8.35888
seq02-pos9->T	CGCGCACTCTGTGTTTGCGCACATACGCACACATACACATACACACATACACATACGCAC	8.19782
seq02-WT	CGCGCACTCTGTGGTTGCGCACATACGCACACATACACATACACACATACACATACGCAC	7.93243
seq03-pos1->A	GCGCAAATTTCCCGTAAATCATACACGCACACATACACATACACACATACACATACGCAC	9.15109
seq03-pos1->G	GCGCAGATTTCCCGTAAATCATACACGCACACATACACATACACACATACACATACGCAC	8.71274
seq03-pos1->T	GCGCATATTTCCCGTAAATCATACACGCACACATACACATACACACATACACATACGCAC	9.09821
seq03-pos10->A	GCGCACATTTCCCGAAAATCATACACGCACACATACACATACACACATACACATACGCAC	8.7642
seq03-pos10->C	GCGCACATTTCCCGCAAATCATACACGCACACATACACATACACACATACACATACGCAC	8.68331
seq03-pos10->G	GCGCACATTTCCCGGAAATCATACACGCACACATACACATACACACATACACATACGCAC	8.25691
seq03-pos11->C	GCGCACATTTCCCGTCAATCATACACGCACACATACACATACACACATACACATACGCAC	9.32106
seq03-pos11->G	GCGCACATTTCCCGTGAATCATACACGCACACATACACATACACACATACACATACGCAC	9.21687
seq03-pos11->T	GCGCACATTTCCCGTTAATCATACACGCACACATACACATACACACATACACATACGCAC	9.18272
seq03-pos12->C	GCGCACATTTCCCGTACATCATACACGCACACATACACATACACACATACACATACGCAC	9.54785
seq03-pos12->G	GCGCACATTTCCCGTAGATCATACACGCACACATACACATACACACATACACATACGCAC	8.83961
seq03-pos12->T	GCGCACATTTCCCGTATATCATACACGCACACATACACATACACACATACACATACGCAC	9.09817
seq03-pos13->C	GCGCACATTTCCCGTAACTCATACACGCACACATACACATACACACATACACATACGCAC	9.1475
seq03-pos13->G	GCGCACATTTCCCGTAAGTCATACACGCACACATACACATACACACATACACATACGCAC	9.05658
seq03-pos13->T	GCGCACATTTCCCGTAATTCATACACGCACACATACACATACACACATACACATACGCAC	9.51075
seq03-pos14->A	GCGCACATTTCCCGTAAAACATACACGCACACATACACATACACACATACACATACGCAC	9.10006
seq03-pos14->C	GCGCACATTTCCCGTAAACCATACACGCACACATACACATACACACATACACATACGCAC	8.74912
seq03-pos14->G	GCGCACATTTCCCGTAAAGCATACACGCACACATACACATACACACATACACATACGCAC	8.90268
seq03-pos15->A	GCGCACATTTCCCGTAAATAATACACGCACACATACACATACACACATACACATACGCAC	9.13053
seq03-pos15->G	GCGCACATTTCCCGTAAATGATACACGCACACATACACATACACACATACACATACGCAC	8.82443
seq03-pos15->T	GCGCACATTTCCCGTAAATTATACACGCACACATACACATACACACATACACATACGCAC	9.16592
seq03-pos2->C	GCGCACCTTTCCCGTAAATCATACACGCACACATACACATACACACATACACATACGCAC	8.87692
seq03-pos2->G	GCGCACGTTTCCCGTAAATCATACACGCACACATACACATACACACATACACATACGCAC	9.31573
seq03-pos2->T	GCGCACTTTTCCCGTAAATCATACACGCACACATACACATACACACATACACATACGCAC	9.30017
seq03-pos3->A	GCGCACAATTCCCGTAAATCATACACGCACACATACACATACACACATACACATACGCAC	9.13074
seq03-pos3->C	GCGCACACTTCCCGTAAATCATACACGCACACATACACATACACACATACACATACGCAC	9.102
seq03-pos3->G	GCGCACAGTTCCCGTAAATCATACACGCACACATACACATACACACATACACATACGCAC	9.0597
seq03-pos4->A	GCGCACATATCCCGTAAATCATACACGCACACATACACATACACACATACACATACGCAC	8.94524
seq03-pos4->C	GCGCACATCTCCCGTAAATCATACACGCACACATACACATACACACATACACATACGCAC	8.89859
seq03-pos4->G	GCGCACATGTCCCGTAAATCATACACGCACACATACACATACACACATACACATACGCAC	8.88638
seq03-pos5->A	GCGCACATTACCCGTAAATCATACACGCACACATACACATACACACATACACATACGCAC	9.40099
seq03-pos5->C	GCGCACATTCCCCGTAAATCATACACGCACACATACACATACACACATACACATACGCAC	8.70898
seq03-pos5->G	GCGCACATTGCCCGTAAATCATACACGCACACATACACATACACACATACACATACGCAC	8.80535
seq03-pos6->A	GCGCACATTTACCGTAAATCATACACGCACACATACACATACACACATACACATACGCAC	9.46027
seq03-pos6->G	GCGCACATTTGCCGTAAATCATACACGCACACATACACATACACACATACACATACGCAC	9.07123
seq03-pos6->T	GCGCACATTTTCCGTAAATCATACACGCACACATACACATACACACATACACATACGCAC	9.45844
seq03-pos7->A	GCGCACATTTCACGTAAATCATACACGCACACATACACATACACACATACACATACGCAC	10.9456
seq03-pos7->G	GCGCACATTTCGCGTAAATCATACACGCACACATACACATACACACATACACATACGCAC	10.3233
seq03-pos7->T	GCGCACATTTCTCGTAAATCATACACGCACACATACACATACACACATACACATACGCAC	9.30008
seq03-pos8->A	GCGCACATTTCCAGTAAATCATACACGCACACATACACATACACACATACACATACGCAC	9.04134
seq03-pos8->G	GCGCACATTTCCGGTAAATCATACACGCACACATACACATACACACATACACATACGCAC	8.6553
seq03-pos8->T	GCGCACATTTCCTGTAAATCATACACGCACACATACACATACACACATACACATACGCAC	9.17431
seq03-pos9->A	GCGCACATTTCCCATAAATCATACACGCACACATACACATACACACATACACATACGCAC	8.93915
seq03-pos9->C	GCGCACATTTCCCCTAAATCATACACGCACACATACACATACACACATACACATACGCAC	8.6848
seq03-pos9->T	GCGCACATTTCCCTTAAATCATACACGCACACATACACATACACACATACACATACGCAC	9.08319
seq03-WT	GCGCACATTTCCCGTAAATCATACACGCACACATACACATACACACATACACATACGCAC	9.19559

## Sheet: RUNX1
Name	Sequence	Signal
seq01-pos1->A	GCATACAGCTGACGTCAGCCACATACGCACACATACACATACACACATACACATACGCAC	11.0492
seq01-pos1->C	GCATACCGCTGACGTCAGCCACATACGCACACATACACATACACACATACACATACGCAC	10.9466
seq01-pos1->T	GCATACTGCTGACGTCAGCCACATACGCACACATACACATACACACATACACATACGCAC	10.9021
seq01-pos10->A	GCATACGGCTGACGTAAGCCACATACGCACACATACACATACACACATACACATACGCAC	10.9999
seq01-pos10->G	GCATACGGCTGACGTGAGCCACATACGCACACATACACATACACACATACACATACGCAC	10.9381
seq01-pos10->T	GCATACGGCTGACGTTAGCCACATACGCACACATACACATACACACATACACATACGCAC	10.84
seq01-pos11->C	GCATACGGCTGACGTCCGCCACATACGCACACATACACATACACACATACACATACGCAC	10.9348
seq01-pos11->G	GCATACGGCTGACGTCGGCCACATACGCACACATACACATACACACATACACATACGCAC	10.959
seq01-pos11->T	GCATACGGCTGACGTCTGCCACATACGCACACATACACATACACACATACACATACGCAC	10.819
seq01-pos12->A	GCATACGGCTGACGTCAACCACATACGCACACATACACATACACACATACACATACGCAC	10.9917
seq01-pos12->C	GCATACGGCTGACGTCACCCACATACGCACACATACACATACACACATACACATACGCAC	10.8678
seq01-pos12->T	GCATACGGCTGACGTCATCCACATACGCACACATACACATACACACATACACATACGCAC	10.9008
seq01-pos13->A	GCATACGGCTGACGTCAGACACATACGCACACATACACATACACACATACACATACGCAC	10.903
seq01-pos13->G	GCATACGGCTGACGTCAGGCACATACGCACACATACACATACACACATACACATACGCAC	10.8378
seq01-pos13->T	GCATACGGCTGACGTCAGTCACATACGCACACATACACATACACACATACACATACGCAC	10.9455
seq01-pos14->A	GCATACGGCTGACGTCAGCAACATACGCACACATACACATACACACATACACATACGCAC	10.927
seq01-pos14->G	GCATACGGCTGACGTCAGCGACATACGCACACATACACATACACACATACACATACGCAC	10.8078
seq01-pos14->T	GCATACGGCTGACGTCAGCTACATACGCACACATACACATACACACATACACATACGCAC	10.9485
seq01-pos2->A	GCATACGACTGACGTCAGCCACATACGCACACATACACATACACACATACACATACGCAC	10.9625
seq01-pos2->C	GCATACGCCTGACGTCAGCCACATACGCACACATACACATACACACATACACATACGCAC	NA
seq01-pos2->T	GCATACGTCTGACGTCAGCCACATACGCACACATACACATACACACATACACATACGCAC	11.0016
seq01-pos3->A	GCATACGGATGACGTCAGCCACATACGCACACATACACATACACACATACACATACGCAC	10.8042
seq01-pos3->G	GCATACGGGTGACGTCAGCCACATACGCACACATACACATACACACATACACATACGCAC	10.9012
seq01-pos3->T	GCATACGGTTGACGTCAGCCACATACGCACACATACACATACACACATACACATACGCAC	10.971
seq01-pos4->A	GCATACGGCAGACGTCAGCCACATACGCACACATACACATACACACATACACATACGCAC	10.9659
seq01-pos4->C	GCATACGGCCGACGTCAGCCACATACGCACACATACACATACACACATACACATACGCAC	10.9901
seq01-pos4->G	GCATACGGCGGACGTCAGCCACATACGCACACATACACATACACACATACACATACGCAC	10.9531
seq01-pos5->A	GCATACGGCTAACGTCAGCCACATACGCACACATACACATACACACATACACATACGCAC	10.9598
seq01-pos5->C	GCATACGGCTCACGTCAGCCACATACGCACACATACACATACACACATACACATACGCAC	10.9468
seq01-pos5->T	GCATACGGCTTACGTCAGCCACATACGCACACATACACATACACACATACACATACGCAC	10.8702
seq01-pos6->C	GCATACGGCTGCCGTCAGCCACATACGCACACATACACATACACACATACACATACGCAC	11.0242
seq01-pos6->G	GCATACGGCTGGCGTCAGCCACATACGCACACATACACATACACACATACACATACGCAC	10.9647
seq01-pos6->T	GCATACGGCTGTCGTCAGCCACATACGCACACATACACATACACACATACACATACGCAC	10.9355
seq01-pos7->A	GCATACGGCTGAAGTCAGCCACATACGCACACATACACATACACACATACACATACGCAC	10.878
seq01-pos7->G	GCATACGGCTGAGGTCAGCCACATACGCACACATACACATACACACATACACATACGCAC	10.9321
seq01-pos7->T	GCATACGGCTGATGTCAGCCACATACGCACACATACACATACACACATACACATACGCAC	10.8993
seq01-pos8->A	GCATACGGCTGACATCAGCCACATACGCACACATACACATACACACATACACATACGCAC	10.9242
seq01-pos8->C	GCATACGGCTGACCTCAGCCACATACGCACACATACACATACACACATACACATACGCAC	10.9936
seq01-pos8->T	GCATACGGCTGACTTCAGCCACATACGCACACATACACATACACACATACACATACGCAC	10.9491
seq01-pos9->A	GCATACGGCTGACGACAGCCACATACGCACACATACACATACACACATACACATACGCAC	10.8668
seq01-pos9->C	GCATACGGCTGACGCCAGCCACATACGCACACATACACATACACACATACACATACGCAC	10.8842
seq01-pos9->G	GCATACGGCTGACGGCAGCCACATACGCACACATACACATACACACATACACATACGCAC	10.9293
seq01-WT	GCATACGGCTGACGTCAGCCACATACGCACACATACACATACACACATACACATACGCAC	10.9631
seq02-pos1->C	CGCGCCCTCTGTGGTTGCGCACATACGCACACATACACATACACACATACACATACGCAC	11.4641
seq02-pos1->G	CGCGCGCTCTGTGGTTGCGCACATACGCACACATACACATACACACATACACATACGCAC	11.1941
seq02-pos1->T	CGCGCTCTCTGTGGTTGCGCACATACGCACACATACACATACACACATACACATACGCAC	11.3985
seq02-pos10->A	CGCGCACTCTGTGGATGCGCACATACGCACACATACACATACACACATACACATACGCAC	10.9237
seq02-pos10->C	CGCGCACTCTGTGGCTGCGCACATACGCACACATACACATACACACATACACATACGCAC	10.9405
seq02-pos10->G	CGCGCACTCTGTGGGTGCGCACATACGCACACATACACATACACACATACACATACGCAC	10.9377
seq02-pos11->A	CGCGCACTCTGTGGTAGCGCACATACGCACACATACACATACACACATACACATACGCAC	11.03
seq02-pos11->C	CGCGCACTCTGTGGTCGCGCACATACGCACACATACACATACACACATACACATACGCAC	11.329
seq02-pos11->G	CGCGCACTCTGTGGTGGCGCACATACGCACACATACACATACACACATACACATACGCAC	11.0881
seq02-pos12->A	CGCGCACTCTGTGGTTACGCACATACGCACACATACACATACACACATACACATACGCAC	11.6506
seq02-pos12->C	CGCGCACTCTGTGGTTCCGCACATACGCACACATACACATACACACATACACATACGCAC	11.3559
seq02-pos12->T	CGCGCACTCTGTGGTTTCGCACATACGCACACATACACATACACACATACACATACGCAC	12.3121
seq02-pos13->A	CGCGCACTCTGTGGTTGAGCACATACGCACACATACACATACACACATACACATACGCAC	11.4502
seq02-pos13->G	CGCGCACTCTGTGGTTGGGCACATACGCACACATACACATACACACATACACATACGCAC	11.619
seq02-pos13->T	CGCGCACTCTGTGGTTGTGCACATACGCACACATACACATACACACATACACATACGCAC	11.288
seq02-pos14->A	CGCGCACTCTGTGGTTGCACACATACGCACACATACACATACACACATACACATACGCAC	11.6073
seq02-pos14->C	CGCGCACTCTGTGGTTGCCCACATACGCACACATACACATACACACATACACATACGCAC	11.3119
seq02-pos14->T	CGCGCACTCTGTGGTTGCTCACATACGCACACATACACATACACACATACACATACGCAC	11.3772
seq02-pos2->A	CGCGCAATCTGTGGTTGCGCACATACGCACACATACACATACACACATACACATACGCAC	11.1259
seq02-pos2->G	CGCGCAGTCTGTGGTTGCGCACATACGCACACATACACATACACACATACACATACGCAC	11.3969
seq02-pos2->T	CGCGCATTCTGTGGTTGCGCACATACGCACACATACACATACACACATACACATACGCAC	11.4307
seq02-pos3->A	CGCGCACACTGTGGTTGCGCACATACGCACACATACACATACACACATACACATACGCAC	11.1756
seq02-pos3->C	CGCGCACCCTGTGGTTGCGCACATACGCACACATACACATACACACATACACATACGCAC	11.3792
seq02-pos3->G	CGCGCACGCTGTGGTTGCGCACATACGCACACATACACATACACACATACACATACGCAC	11.163
seq02-pos4->A	CGCGCACTATGTGGTTGCGCACATACGCACACATACACATACACACATACACATACGCAC	11.2579
seq02-pos4->G	CGCGCACTGTGTGGTTGCGCACATACGCACACATACACATACACACATACACATACGCAC	10.9842
seq02-pos4->T	CGCGCACTTTGTGGTTGCGCACATACGCACACATACACATACACACATACACATACGCAC	11.6048
seq02-pos5->A	CGCGCACTCAGTGGTTGCGCACATACGCACACATACACATACACACATACACATACGCAC	11.0061
seq02-pos5->C	CGCGCACTCCGTGGTTGCGCACATACGCACACATACACATACACACATACACATACGCAC	10.8634
seq02-pos5->G	CGCGCACTCGGTGGTTGCGCACATACGCACACATACACATACACACATACACATACGCAC	10.9929
seq02-pos6->A	CGCGCACTCTATGGTTGCGCACATACGCACACATACACATACACACATACACATACGCAC	10.8522
seq02-pos6->C	CGCGCACTCTCTGGTTGCGCACATACGCACACATACACATACACACATACACATACGCAC	10.9096
seq02-pos6->T	CGCGCACTCTTTGGTTGCGCACATACGCACACATACACATACACACATACACATACGCAC	10.8773
seq02-pos7->A	CGCGCACTCTGAGGTTGCGCACATACGCACACATACACATACACACATACACATACGCAC	10.885
seq02-pos7->C	CGCGCACTCTGCGGTTGCGCACATACGCACACATACACATACACACATACACATACGCAC	12.8394
seq02-pos7->G	CGCGCACTCTGGGGTTGCGCACATACGCACACATACACATACACACATACACATACGCAC	10.9012
seq02-pos8->A	CGCGCACTCTGTAGTTGCGCACATACGCACACATACACATACACACATACACATACGCAC	10.8992
seq02-pos8->C	CGCGCACTCTGTCGTTGCGCACATACGCACACATACACATACACACATACACATACGCAC	10.8913
seq02-pos8->T	CGCGCACTCTGTTGTTGCGCACATACGCACACATACACATACACACATACACATACGCAC	10.8869
seq02-pos9->A	CGCGCACTCTGTGATTGCGCACATACGCACACATACACATACACACATACACATACGCAC	10.882
seq02-pos9->C	CGCGCACTCTGTGCTTGCGCACATACGCACACATACACATACACACATACACATACGCAC	10.908
seq02-pos9->T	CGCGCACTCTGTGTTTGCGCACATACGCACACATACACATACACACATACACATACGCAC	10.9834
seq02-WT	CGCGCACTCTGTGGTTGCGCACATACGCACACATACACATACACACATACACATACGCAC	11.6882
seq03-pos1->A	GCGCAAATTTCCCGTAAATCATACACGCACACATACACATACACACATACACATACGCAC	10.8578
seq03-pos1->G	GCGCAGATTTCCCGTAAATCATACACGCACACATACACATACACACATACACATACGCAC	10.8917
seq03-pos1->T	GCGCATATTTCCCGTAAATCATACACGCACACATACACATACACACATACACATACGCAC	10.9406
seq03-pos10->A	GCGCACATTTCCCGAAAATCATACACGCACACATACACATACACACATACACATACGCAC	10.881
seq03-pos10->C	GCGCACATTTCCCGCAAATCATACACGCACACATACACATACACACATACACATACGCAC	11.1235
seq03-pos10->G	GCGCACATTTCCCGGAAATCATACACGCACACATACACATACACACATACACATACGCAC	10.7928
seq03-pos11->C	GCGCACATTTCCCGTCAATCATACACGCACACATACACATACACACATACACATACGCAC	10.9721
seq03-pos11->G	GCGCACATTTCCCGTGAATCATACACGCACACATACACATACACACATACACATACGCAC	10.9767
seq03-pos11->T	GCGCACATTTCCCGTTAATCATACACGCACACATACACATACACACATACACATACGCAC	11.0019
seq03-pos12->C	GCGCACATTTCCCGTACATCATACACGCACACATACACATACACACATACACATACGCAC	10.9742
seq03-pos12->G	GCGCACATTTCCCGTAGATCATACACGCACACATACACATACACACATACACATACGCAC	10.8621
seq03-pos12->T	GCGCACATTTCCCGTATATCATACACGCACACATACACATACACACATACACATACGCAC	10.9556
seq03-pos13->C	GCGCACATTTCCCGTAACTCATACACGCACACATACACATACACACATACACATACGCAC	10.9813
seq03-pos13->G	GCGCACATTTCCCGTAAGTCATACACGCACACATACACATACACACATACACATACGCAC	10.8918
seq03-pos13->T	GCGCACATTTCCCGTAATTCATACACGCACACATACACATACACACATACACATACGCAC	10.8977
seq03-pos14->A	GCGCACATTTCCCGTAAAACATACACGCACACATACACATACACACATACACATACGCAC	10.896
seq03-pos14->C	GCGCACATTTCCCGTAAACCATACACGCACACATACACATACACACATACACATACGCAC	10.9715
seq03-pos14->G	GCGCACATTTCCCGTAAAGCATACACGCACACATACACATACACACATACACATACGCAC	10.9509
seq03-pos15->A	GCGCACATTTCCCGTAAATAATACACGCACACATACACATACACACATACACATACGCAC	10.8957
seq03-pos15->G	GCGCACATTTCCCGTAAATGATACACGCACACATACACATACACACATACACATACGCAC	10.9262
seq03-pos15->T	GCGCACATTTCCCGTAAATTATACACGCACACATACACATACACACATACACATACGCAC	10.9345
seq03-pos2->C	GCGCACCTTTCCCGTAAATCATACACGCACACATACACATACACACATACACATACGCAC	10.9314
seq03-pos2->G	GCGCACGTTTCCCGTAAATCATACACGCACACATACACATACACACATACACATACGCAC	10.8848
seq03-pos2->T	GCGCACTTTTCCCGTAAATCATACACGCACACATACACATACACACATACACATACGCAC	10.9541
seq03-pos3->A	GCGCACAATTCCCGTAAATCATACACGCACACATACACATACACACATACACATACGCAC	10.8421
seq03-pos3->C	GCGCACACTTCCCGTAAATCATACACGCACACATACACATACACACATACACATACGCAC	10.8804
seq03-pos3->G	GCGCACAGTTCCCGTAAATCATACACGCACACATACACATACACACATACACATACGCAC	10.9387
seq03-pos4->A	GCGCACATATCCCGTAAATCATACACGCACACATACACATACACACATACACATACGCAC	10.9258
seq03-pos4->C	GCGCACATCTCCCGTAAATCATACACGCACACATACACATACACACATACACATACGCAC	10.9032
seq03-pos4->G	GCGCACATGTCCCGTAAATCATACACGCACACATACACATACACACATACACATACGCAC	10.8697
seq03-pos5->A	GCGCACATTACCCGTAAATCATACACGCACACATACACATACACACATACACATACGCAC	10.9271
seq03-pos5->C	GCGCACATTCCCCGTAAATCATACACGCACACATACACATACACACATACACATACGCAC	11.0242
seq03-pos5->G	GCGCACATTGCCCGTAAATCATACACGCACACATACACATACACACATACACATACGCAC	10.9498
seq03-pos6->A	GCGCACATTTACCGTAAATCATACACGCACACATACACATACACACATACACATACGCAC	10.8665
seq03-pos6->G	GCGCACATTTGCCGTAAATCATACACGCACACATACACATACACACATACACATACGCAC	10.9096
seq03-pos6->T	GCGCACATTTTCCGTAAATCATACACGCACACATACACATACACACATACACATACGCAC	11.0582
seq03-pos7->A	GCGCACATTTCACGTAAATCATACACGCACACATACACATACACACATACACATACGCAC	10.9286
seq03-pos7->G	GCGCACATTTCGCGTAAATCATACACGCACACATACACATACACACATACACATACGCAC	10.8891
seq03-pos7->T	GCGCACATTTCTCGTAAATCATACACGCACACATACACATACACACATACACATACGCAC	10.9239
seq03-pos8->A	GCGCACATTTCCAGTAAATCATACACGCACACATACACATACACACATACACATACGCAC	10.9076
seq03-pos8->G	GCGCACATTTCCGGTAAATCATACACGCACACATACACATACACACATACACATACGCAC	10.9929
seq03-pos8->T	GCGCACATTTCCTGTAAATCATACACGCACACATACACATACACACATACACATACGCAC	10.9228
seq03-pos9->A	GCGCACATTTCCCATAAATCATACACGCACACATACACATACACACATACACATACGCAC	10.9682
seq03-pos9->C	GCGCACATTTCCCCTAAATCATACACGCACACATACACATACACACATACACATACGCAC	10.9018
seq03-pos9->T	GCGCACATTTCCCTTAAATCATACACGCACACATACACATACACACATACACATACGCAC	10.975
seq03-WT	GCGCACATTTCCCGTAAATCATACACGCACACATACACATACACACATACACATACGCAC	10.9633

## Sheet: STAT3
Name	Sequence	Signal
seq01-pos1->A	GCATACAGCTGACGTCAGCCACATACGCACACATACACATACACACATACACATACGCAC	7.71553
seq01-pos1->C	GCATACCGCTGACGTCAGCCACATACGCACACATACACATACACACATACACATACGCAC	7.74278
seq01-pos1->T	GCATACTGCTGACGTCAGCCACATACGCACACATACACATACACACATACACATACGCAC	7.73415
seq01-pos10->A	GCATACGGCTGACGTAAGCCACATACGCACACATACACATACACACATACACATACGCAC	7.45541
seq01-pos10->G	GCATACGGCTGACGTGAGCCACATACGCACACATACACATACACACATACACATACGCAC	7.41689
seq01-pos10->T	GCATACGGCTGACGTTAGCCACATACGCACACATACACATACACACATACACATACGCAC	7.5261
seq01-pos11->C	GCATACGGCTGACGTCCGCCACATACGCACACATACACATACACACATACACATACGCAC	7.53394
seq01-pos11->G	GCATACGGCTGACGTCGGCCACATACGCACACATACACATACACACATACACATACGCAC	7.5608
seq01-pos11->T	GCATACGGCTGACGTCTGCCACATACGCACACATACACATACACACATACACATACGCAC	7.56972
seq01-pos12->A	GCATACGGCTGACGTCAACCACATACGCACACATACACATACACACATACACATACGCAC	7.4877
seq01-pos12->C	GCATACGGCTGACGTCACCCACATACGCACACATACACATACACACATACACATACGCAC	7.37466
seq01-pos12->T	GCATACGGCTGACGTCATCCACATACGCACACATACACATACACACATACACATACGCAC	7.50967
seq01-pos13->A	GCATACGGCTGACGTCAGACACATACGCACACATACACATACACACATACACATACGCAC	7.66614
seq01-pos13->G	GCATACGGCTGACGTCAGGCACATACGCACACATACACATACACACATACACATACGCAC	7.53904
seq01-pos13->T	GCATACGGCTGACGTCAGTCACATACGCACACATACACATACACACATACACATACGCAC	7.53331
seq01-pos14->A	GCATACGGCTGACGTCAGCAACATACGCACACATACACATACACACATACACATACGCAC	7.67109
seq01-pos14->G	GCATACGGCTGACGTCAGCGACATACGCACACATACACATACACACATACACATACGCAC	7.69949
seq01-pos14->T	GCATACGGCTGACGTCAGCTACATACGCACACATACACATACACACATACACATACGCAC	7.70895
seq01-pos2->A	GCATACGACTGACGTCAGCCACATACGCACACATACACATACACACATACACATACGCAC	7.58885
seq01-pos2->C	GCATACGCCTGACGTCAGCCACATACGCACACATACACATACACACATACACATACGCAC	7.55412
seq01-pos2->T	GCATACGTCTGACGTCAGCCACATACGCACACATACACATACACACATACACATACGCAC	7.57461
seq01-pos3->A	GCATACGGATGACGTCAGCCACATACGCACACATACACATACACACATACACATACGCAC	7.62
seq01-pos3->G	GCATACGGGTGACGTCAGCCACATACGCACACATACACATACACACATACACATACGCAC	7.56079
seq01-pos3->T	GCATACGGTTGACGTCAGCCACATACGCACACATACACATACACACATACACATACGCAC	7.60084
seq01-pos4->A	GCATACGGCAGACGTCAGCCACATACGCACACATACACATACACACATACACATACGCAC	7.55473
seq01-pos4->C	GCATACGGCCGACGTCAGCCACATACGCACACATACACATACACACATACACATACGCAC	7.4831
seq01-pos4->G	GCATACGGCGGACGTCAGCCACATACGCACACATACACATACACACATACACATACGCAC	7.58446
seq01-pos5->A	GCATACGGCTAACGTCAGCCACATACGCACACATACACATACACACATACACATACGCAC	7.50311
seq01-pos5->C	GCATACGGCTCACGTCAGCCACATACGCACACATACACATACACACATACACATACGCAC	7.50728
seq01-pos5->T	GCATACGGCTTACGTCAGCCACATACGCACACATACACATACACACATACACATACGCAC	7.48294
seq01-pos6->C	GCATACGGCTGCCGTCAGCCACATACGCACACATACACATACACACATACACATACGCAC	7.49381
seq01-pos6->G	GCATACGGCTGGCGTCAGCCACATACGCACACATACACATACACACATACACATACGCAC	7.45551
seq01-pos6->T	GCATACGGCTGTCGTCAGCCACATACGCACACATACACATACACACATACACATACGCAC	7.50931
seq01-pos7->A	GCATACGGCTGAAGTCAGCCACATACGCACACATACACATACACACATACACATACGCAC	7.53703
seq01-pos7->G	GCATACGGCTGAGGTCAGCCACATACGCACACATACACATACACACATACACATACGCAC	7.51671
seq01-pos7->T	GCATACGGCTGATGTCAGCCACATACGCACACATACACATACACACATACACATACGCAC	7.49346
seq01-pos8->A	GCATACGGCTGACATCAGCCACATACGCACACATACACATACACACATACACATACGCAC	7.42932
seq01-pos8->C	GCATACGGCTGACCTCAGCCACATACGCACACATACACATACACACATACACATACGCAC	7.43045
seq01-pos8->T	GCATACGGCTGACTTCAGCCACATACGCACACATACACATACACACATACACATACGCAC	7.4647
seq01-pos9->A	GCATACGGCTGACGACAGCCACATACGCACACATACACATACACACATACACATACGCAC	7.49698
seq01-pos9->C	GCATACGGCTGACGCCAGCCACATACGCACACATACACATACACACATACACATACGCAC	7.38619
seq01-pos9->G	GCATACGGCTGACGGCAGCCACATACGCACACATACACATACACACATACACATACGCAC	7.58059
seq01-WT	GCATACGGCTGACGTCAGCCACATACGCACACATACACATACACACATACACATACGCAC	7.84218
seq02-pos1->C	CGCGCCCTCTGTGGTTGCGCACATACGCACACATACACATACACACATACACATACGCAC	7.28581
seq02-pos1->G	CGCGCGCTCTGTGGTTGCGCACATACGCACACATACACATACACACATACACATACGCAC	7.29752
seq02-pos1->T	CGCGCTCTCTGTGGTTGCGCACATACGCACACATACACATACACACATACACATACGCAC	7.40052
seq02-pos10->A	CGCGCACTCTGTGGATGCGCACATACGCACACATACACATACACACATACACATACGCAC	7.3093
seq02-pos10->C	CGCGCACTCTGTGGCTGCGCACATACGCACACATACACATACACACATACACATACGCAC	7.27894
seq02-pos10->G	CGCGCACTCTGTGGGTGCGCACATACGCACACATACACATACACACATACACATACGCAC	7.15829
seq02-pos11->A	CGCGCACTCTGTGGTAGCGCACATACGCACACATACACATACACACATACACATACGCAC	7.28607
seq02-pos11->C	CGCGCACTCTGTGGTCGCGCACATACGCACACATACACATACACACATACACATACGCAC	7.31909
seq02-pos11->G	CGCGCACTCTGTGGTGGCGCACATACGCACACATACACATACACACATACACATACGCAC	7.28447
seq02-pos12->A	CGCGCACTCTGTGGTTACGCACATACGCACACATACACATACACACATACACATACGCAC	7.40529
seq02-pos12->C	CGCGCACTCTGTGGTTCCGCACATACGCACACATACACATACACACATACACATACGCAC	7.63595
seq02-pos12->T	CGCGCACTCTGTGGTTTCGCACATACGCACACATACACATACACACATACACATACGCAC	7.47896
seq02-pos13->A	CGCGCACTCTGTGGTTGAGCACATACGCACACATACACATACACACATACACATACGCAC	7.36668
seq02-pos13->G	CGCGCACTCTGTGGTTGGGCACATACGCACACATACACATACACACATACACATACGCAC	7.28266
seq02-pos13->T	CGCGCACTCTGTGGTTGTGCACATACGCACACATACACATACACACATACACATACGCAC	7.42011
seq02-pos14->A	CGCGCACTCTGTGGTTGCACACATACGCACACATACACATACACACATACACATACGCAC	7.37152
seq02-pos14->C	CGCGCACTCTGTGGTTGCCCACATACGCACACATACACATACACACATACACATACGCAC	7.29911
seq02-pos14->T	CGCGCACTCTGTGGTTGCTCACATACGCACACATACACATACACACATACACATACGCAC	7.32446
seq02-pos2->A	CGCGCAATCTGTGGTTGCGCACATACGCACACATACACATACACACATACACATACGCAC	7.36203
seq02-pos2->G	CGCGCAGTCTGTGGTTGCGCACATACGCACACATACACATACACACATACACATACGCAC	7.26681
seq02-pos2->T	CGCGCATTCTGTGGTTGCGCACATACGCACACATACACATACACACATACACATACGCAC	7.40646
seq02-pos3->A	CGCGCACACTGTGGTTGCGCACATACGCACACATACACATACACACATACACATACGCAC	7.2257
seq02-pos3->C	CGCGCACCCTGTGGTTGCGCACATACGCACACATACACATACACACATACACATACGCAC	7.19487
seq02-pos3->G	CGCGCACGCTGTGGTTGCGCACATACGCACACATACACATACACACATACACATACGCAC	7.29846
seq02-pos4->A	CGCGCACTATGTGGTTGCGCACATACGCACACATACACATACACACATACACATACGCAC	7.36923
seq02-pos4->G	CGCGCACTGTGTGGTTGCGCACATACGCACACATACACATACACACATACACATACGCAC	7.36225
seq02-pos4->T	CGCGCACTTTGTGGTTGCGCACATACGCACACATACACATACACACATACACATACGCAC	7.36909
seq02-pos5->A	CGCGCACTCAGTGGTTGCGCACATACGCACACATACACATACACACATACACATACGCAC	7.302
seq02-pos5->C	CGCGCACTCCGTGGTTGCGCACATACGCACACATACACATACACACATACACATACGCAC	7.30138
seq02-pos5->G	CGCGCACTCGGTGGTTGCGCACATACGCACACATACACATACACACATACACATACGCAC	7.29032
seq02-pos6->A	CGCGCACTCTATGGTTGCGCACATACGCACACATACACATACACACATACACATACGCAC	7.27804
seq02-pos6->C	CGCGCACTCTCTGGTTGCGCACATACGCACACATACACATACACACATACACATACGCAC	7.25548
seq02-pos6->T	CGCGCACTCTTTGGTTGCGCACATACGCACACATACACATACACACATACACATACGCAC	7.33988
seq02-pos7->A	CGCGCACTCTGAGGTTGCGCACATACGCACACATACACATACACACATACACATACGCAC	7.38191
seq02-pos7->C	CGCGCACTCTGCGGTTGCGCACATACGCACACATACACATACACACATACACATACGCAC	7.3467
seq02-pos7->G	CGCGCACTCTGGGGTTGCGCACATACGCACACATACACATACACACATACACATACGCAC	7.25214
seq02-pos8->A	CGCGCACTCTGTAGTTGCGCACATACGCACACATACACATACACACATACACATACGCAC	7.51224
seq02-pos8->C	CGCGCACTCTGTCGTTGCGCACATACGCACACATACACATACACACATACACATACGCAC	7.45943
seq02-pos8->T	CGCGCACTCTGTTGTTGCGCACATACGCACACATACACATACACACATACACATACGCAC	7.4554
seq02-pos9->A	CGCGCACTCTGTGATTGCGCACATACGCACACATACACATACACACATACACATACGCAC	7.24445
seq02-pos9->C	CGCGCACTCTGTGCTTGCGCACATACGCACACATACACATACACACATACACATACGCAC	7.51164
seq02-pos9->T	CGCGCACTCTGTGTTTGCGCACATACGCACACATACACATACACACATACACATACGCAC	7.47514
seq02-WT	CGCGCACTCTGTGGTTGCGCACATACGCACACATACACATACACACATACACATACGCAC	7.41127
seq03-pos1->A	GCGCAAATTTCCCGTAAATCATACACGCACACATACACATACACACATACACATACGCAC	15.0589
seq03-pos1->G	GCGCAGATTTCCCGTAAATCATACACGCACACATACACATACACACATACACATACGCAC	15.1115
seq03-pos1->T	GCGCATATTTCCCGTAAATCATACACGCACACATACACATACACACATACACATACGCAC	15.0223
seq03-pos10->A	GCGCACATTTCCCGAAAATCATACACGCACACATACACATACACACATACACATACGCAC	13.6933
seq03-pos10->C	GCGCACATTTCCCGCAAATCATACACGCACACATACACATACACACATACACATACGCAC	13.9122
seq03-pos10->G	GCGCACATTTCCCGGAAATCATACACGCACACATACACATACACACATACACATACGCAC	15.9837
seq03-pos11->C	GCGCACATTTCCCGTCAATCATACACGCACACATACACATACACACATACACATACGCAC	14.4128
seq03-pos11->G	GCGCACATTTCCCGTGAATCATACACGCACACATACACATACACACATACACATACGCAC	9.57939
seq03-pos11->T	GCGCACATTTCCCGTTAATCATACACGCACACATACACATACACACATACACATACGCAC	13.7959
seq03-pos12->C	GCGCACATTTCCCGTACATCATACACGCACACATACACATACACACATACACATACGCAC	13.892
seq03-pos12->G	GCGCACATTTCCCGTAGATCATACACGCACACATACACATACACACATACACATACGCAC	13.5427
seq03-pos12->T	GCGCACATTTCCCGTATATCATACACGCACACATACACATACACACATACACATACGCAC	13.7345
seq03-pos13->C	GCGCACATTTCCCGTAACTCATACACGCACACATACACATACACACATACACATACGCAC	15.0963
seq03-pos13->G	GCGCACATTTCCCGTAAGTCATACACGCACACATACACATACACACATACACATACGCAC	15.2358
seq03-pos13->T	GCGCACATTTCCCGTAATTCATACACGCACACATACACATACACACATACACATACGCAC	15.0053
seq03-pos14->A	GCGCACATTTCCCGTAAAACATACACGCACACATACACATACACACATACACATACGCAC	14.5488
seq03-pos14->C	GCGCACATTTCCCGTAAACCATACACGCACACATACACATACACACATACACATACGCAC	15.2813
seq03-pos14->G	GCGCACATTTCCCGTAAAGCATACACGCACACATACACATACACACATACACATACGCAC	14.6881
seq03-pos15->A	GCGCACATTTCCCGTAAATAATACACGCACACATACACATACACACATACACATACGCAC	14.8114
seq03-pos15->G	GCGCACATTTCCCGTAAATGATACACGCACACATACACATACACACATACACATACGCAC	15.0803
seq03-pos15->T	GCGCACATTTCCCGTAAATTATACACGCACACATACACATACACACATACACATACGCAC	14.9308
seq03-pos2->C	GCGCACCTTTCCCGTAAATCATACACGCACACATACACATACACACATACACATACGCAC	14.95
seq03-pos2->G	GCGCACGTTTCCCGTAAATCATACACGCACACATACACATACACACATACACATACGCAC	15.0731
seq03-pos2->T	GCGCACTTTTCCCGTAAATCATACACGCACACATACACATACACACATACACATACGCAC	14.6837
seq03-pos3->A	GCGCACAATTCCCGTAAATCATACACGCACACATACACATACACACATACACATACGCAC	14.977
seq03-pos3->C	GCGCACACTTCCCGTAAATCATACACGCACACATACACATACACACATACACATACGCAC	15.2353
seq03-pos3->G	GCGCACAGTTCCCGTAAATCATACACGCACACATACACATACACACATACACATACGCAC	15.2033
seq03-pos4->A	GCGCACATATCCCGTAAATCATACACGCACACATACACATACACACATACACATACGCAC	12.7512
seq03-pos4->C	GCGCACATCTCCCGTAAATCATACACGCACACATACACATACACACATACACATACGCAC	11.5852
seq03-pos4->G	GCGCACATGTCCCGTAAATCATACACGCACACATACACATACACACATACACATACGCAC	12.3736
seq03-pos5->A	GCGCACATTACCCGTAAATCATACACGCACACATACACATACACACATACACATACGCAC	12.3998
seq03-pos5->C	GCGCACATTCCCCGTAAATCATACACGCACACATACACATACACACATACACATACGCAC	8.66669
seq03-pos5->G	GCGCACATTGCCCGTAAATCATACACGCACACATACACATACACACATACACATACGCAC	12.5954
seq03-pos6->A	GCGCACATTTACCGTAAATCATACACGCACACATACACATACACACATACACATACGCAC	15.3167
seq03-pos6->G	GCGCACATTTGCCGTAAATCATACACGCACACATACACATACACACATACACATACGCAC	10.9427
seq03-pos6->T	GCGCACATTTTCCGTAAATCATACACGCACACATACACATACACACATACACATACGCAC	11.9904
seq03-pos7->A	GCGCACATTTCACGTAAATCATACACGCACACATACACATACACACATACACATACGCAC	10.2312
seq03-pos7->G	GCGCACATTTCGCGTAAATCATACACGCACACATACACATACACACATACACATACGCAC	12.1756
seq03-pos7->T	GCGCACATTTCTCGTAAATCATACACGCACACATACACATACACACATACACATACGCAC	13.3847
seq03-pos8->A	GCGCACATTTCCAGTAAATCATACACGCACACATACACATACACACATACACATACGCAC	14.294
seq03-pos8->G	GCGCACATTTCCGGTAAATCATACACGCACACATACACATACACACATACACATACGCAC	15.5113
seq03-pos8->T	GCGCACATTTCCTGTAAATCATACACGCACACATACACATACACACATACACATACGCAC	13.5617
seq03-pos9->A	GCGCACATTTCCCATAAATCATACACGCACACATACACATACACACATACACATACGCAC	13.2006
seq03-pos9->C	GCGCACATTTCCCCTAAATCATACACGCACACATACACATACACACATACACATACGCAC	11.3594
seq03-pos9->T	GCGCACATTTCCCTTAAATCATACACGCACACATACACATACACACATACACATACGCAC	9.73937
seq03-WT	GCGCACATTTCCCGTAAATCATACACGCACACATACACATACACACATACACATACGCAC	15.0597
