# Supplementary material for: QBiC-Pred: quantitative predictions of transcription factor binding changes due to sequence variants
Source: Nucleic Acids Res. 2019 May 22;47(W1):W127–35. doi: 10.1093/nar/gkz363 (PMC6602471; doi:10.1093/nar/gkz363)
Supplement: gkz363_Supplemental_Files [file gkz363_supplemental_files.zip › Supplementary_Table_2_ELK1_mutation_file_in_sequence_format.txt]

CGGAAGTGTCGTAAACG A
CGGAAGTGTCGTAAACG C
CGGAAGTGTCGTAAACG G
GGAAGTGTCGTAAACGT A
GGAAGTGTCGTAAACGT T
GGAAGTGTCGTAAACGT G
GAAGTGTCGTAAACGTC A
GAAGTGTCGTAAACGTC T
GAAGTGTCGTAAACGTC C
AAGTGTCGTAAACGTCG A
AAGTGTCGTAAACGTCG C
AAGTGTCGTAAACGTCG G
AGTGTCGTAAACGTCGG T
AGTGTCGTAAACGTCGG C
AGTGTCGTAAACGTCGG G
GTGTCGTAAACGTCGGA T
GTGTCGTAAACGTCGGA C
GTGTCGTAAACGTCGGA G
TGTCGTAAACGTCGGAT T
TGTCGTAAACGTCGGAT C
TGTCGTAAACGTCGGAT G
GTCGTAAACGTCGGATA A
GTCGTAAACGTCGGATA T
GTCGTAAACGTCGGATA G
TCGTAAACGTCGGATAT A
TCGTAAACGTCGGATAT T
TCGTAAACGTCGGATAT C
CGTAAACGTCGGATATC A
CGTAAACGTCGGATATC C
CGTAAACGTCGGATATC G
GTAAACGTCGGATATCC A
GTAAACGTCGGATATCC T
GTAAACGTCGGATATCC G
TAAACGTCGGATATCCG A
TAAACGTCGGATATCCG T
TAAACGTCGGATATCCG C
AAACGTCGGATATCCGG A
AAACGTCGGATATCCGG T
AAACGTCGGATATCCGG C
AACGTCGGATATCCGGT T
AACGTCGGATATCCGGT C
AACGTCGGATATCCGGT G
ACGTCGGATATCCGGTT A
ACGTCGGATATCCGGTT C
ACGTCGGATATCCGGTT G
CGTCGGATATCCGGTTC T
CGTCGGATATCCGGTTC C
CGTCGGATATCCGGTTC G
GTCGGATATCCGGTTCT A
GTCGGATATCCGGTTCT C
GTCGGATATCCGGTTCT G
TCGGATATCCGGTTCTT A
TCGGATATCCGGTTCTT T
TCGGATATCCGGTTCTT G
CGGATATCCGGTTCTTC A
CGGATATCCGGTTCTTC T
CGGATATCCGGTTCTTC G
GGATATCCGGTTCTTCT A
GGATATCCGGTTCTTCT T
GGATATCCGGTTCTTCT C
GATATCCGGTTCTTCTG A
GATATCCGGTTCTTCTG T
GATATCCGGTTCTTCTG C
ATATCCGGTTCTTCTGT A
ATATCCGGTTCTTCTGT C
ATATCCGGTTCTTCTGT G
TATCCGGTTCTTCTGTC A
TATCCGGTTCTTCTGTC C
TATCCGGTTCTTCTGTC G
ATCCGGTTCTTCTGTCT A
ATCCGGTTCTTCTGTCT T
ATCCGGTTCTTCTGTCT G
TCCGGTTCTTCTGTCTT A
TCCGGTTCTTCTGTCTT C
TCCGGTTCTTCTGTCTT G
CCGGTTCTTCTGTCTTG A
CCGGTTCTTCTGTCTTG C
CCGGTTCTTCTGTCTTG G
CGGTTCTTCTGTCTTGA A
CGGTTCTTCTGTCTTGA T
CGGTTCTTCTGTCTTGA G
GGTTCTTCTGTCTTGAT A
GGTTCTTCTGTCTTGAT C
GGTTCTTCTGTCTTGAT G
