# Supplementary material for: QBiC-Pred: quantitative predictions of transcription factor binding changes due to sequence variants
Source: Nucleic Acids Res. 2019 May 22;47(W1):W127–35. doi: 10.1093/nar/gkz363 (PMC6602471; doi:10.1093/nar/gkz363)
Supplement: gkz363_Supplemental_Files [file gkz363_supplemental_files.zip › Supplementary_Table_3_MAFK_ASB_mutation_file_in_VCF_format.vcf]

chr1	8257960	loss	T	C
chr1	27866999	gain	T	C
chr1	48473010	gain	A	G
chr1	61063225	gain	G	A
chr1	62212604	gain	G	C
chr1	173929988	gain	C	T
chr1	224590582	loss	T	C
chr1	228997165	gain	T	C
chr1	235614378	loss	G	A
chr10	91681262	gain	C	T
chr10	112368017	gain	A	T
chr10	113571480	loss	T	C
chr10	115129305	loss	C	T
chr10	115387738	loss	G	A
chr11	17285487	loss	G	A
chr11	45618861	gain	G	A
chr11	71962297	loss	C	T
chr11	77313583	gain	G	A
chr12	85412083	loss	T	C
chr12	102286740	gain	A	G
chr12	106474725	gain	C	T
chr12	109037310	loss	T	C
chr12	123611248	loss	A	G
chr12	125424718	gain	C	G
chr12	133224657	gain	C	T
chr13	99063471	gain	C	A
chr13	111032833	gain	C	T
chr15	21927430	gain	A	G
chr15	33360483	loss	G	A
chr15	39198018	loss	C	T
chr15	39745916	gain	C	A
chr16	10914566	loss	A	G
chr16	31402105	gain	C	T
chr16	81400076	loss	A	G
chr16	84115279	loss	T	C
chr16	89909401	loss	T	C
chr17	8042860	loss	T	G
chr17	72762753	loss	A	G
chr18	3723405	loss	T	C
chr18	19400149	gain	A	G
chr18	21003030	loss	A	G
chr19	16427111	gain	A	G
chr19	33023353	loss	A	G
chr19	34432242	loss	A	G
chr2	61927799	loss	C	T
chr2	97536853	gain	C	T
chr20	12796624	gain	G	T
chr20	30160659	gain	T	C
chr20	30200751	gain	C	T
chr20	48931266	gain	T	G
chr20	51056046	loss	A	G
chr20	58463300	gain	C	T
chr3	31398578	gain	T	C
chr3	32917508	loss	T	C
chr3	181842690	loss	G	A
chr5	54469459	gain	C	G
chr5	94715056	loss	G	A
chr5	95253108	gain	C	G
chr5	135313329	loss	A	G
chr5	144876832	gain	G	A
chr5	173281685	loss	T	C
chr7	2306597	loss	C	G
chr7	6035428	loss	A	C
chr7	21254472	loss	A	G
chr7	37942013	gain	T	A
chr7	42465953	loss	C	T
chr7	47140630	gain	T	C
chr7	47709244	loss	C	T
chr7	53726826	gain	C	T
chr7	53951632	gain	T	C
chr7	116105992	loss	T	C
chr7	132906015	gain	A	G
chr7	134976851	gain	C	A
chr8	8745369	loss	C	A
chr8	10123027	loss	C	T
chr8	40030560	loss	A	G
chr8	42125208	loss	T	C
chr8	62632147	gain	G	A
chr8	121069382	gain	G	T
chr8	121097002	gain	T	C
chr8	124821713	gain	G	A
chr8	125283887	loss	T	C
chr8	145010752	loss	C	T
chr9	18755459	gain	T	G
chr9	21415687	gain	G	A
chr9	22992992	gain	C	T
chr9	30597793	loss	G	C
chr9	38393745	loss	C	G
chr9	75454327	gain	T	G
chr9	91638871	gain	C	G
chr1	10448260	nonasb	T	G
chr1	15256136	nonasb	C	T
chr1	15335548	nonasb	C	T
chr1	47234335	nonasb	G	A
chr1	62579437	nonasb	A	G
chr1	74800085	nonasb	G	T
chr1	80239307	nonasb	A	G
chr1	98854284	nonasb	T	C
chr1	145397942	nonasb	A	T
chr1	163505385	nonasb	T	G
chr1	169281580	nonasb	A	G
chr1	185831593	nonasb	C	T
chr1	245130641	nonasb	T	G
chr1	246622178	nonasb	C	T
chr10	29324879	nonasb	A	G
chr10	33690581	nonasb	C	T
chr10	79884113	nonasb	T	C
chr10	105001325	nonasb	G	A
chr10	121050018	nonasb	C	T
chr10	127836991	nonasb	A	G
chr10	127854772	nonasb	T	C
chr10	133154905	nonasb	G	A
chr10	134133883	nonasb	T	C
chr11	6285128	nonasb	C	T
chr11	8208199	nonasb	G	A
chr11	9336450	nonasb	G	A
chr11	9385906	nonasb	G	A
chr11	17435214	nonasb	G	A
chr11	33655110	nonasb	G	T
chr11	34449089	nonasb	A	G
chr11	65190379	nonasb	G	T
chr11	83424952	nonasb	C	T
chr11	83493425	nonasb	G	A
chr11	95902015	nonasb	G	C
chr12	26103441	nonasb	T	A
chr12	42100413	nonasb	A	G
chr12	61464968	nonasb	A	G
chr12	66422374	nonasb	G	A
chr12	71519937	nonasb	A	G
chr12	95806843	nonasb	G	A
chr12	130150167	nonasb	T	A
chr13	43566373	nonasb	A	C
chr13	73137109	nonasb	G	A
chr13	74894607	nonasb	A	G
chr13	77668088	nonasb	T	C
chr13	103862936	nonasb	C	T
chr14	43511815	nonasb	A	G
chr14	51428676	nonasb	T	C
chr14	52794234	nonasb	T	C
chr14	52794381	nonasb	G	A
chr14	73129120	nonasb	C	A
chr14	86889727	nonasb	G	A
chr14	98171617	nonasb	G	A
chr15	32296687	nonasb	T	C
chr15	41159606	nonasb	C	T
chr15	41573612	nonasb	C	A
chr15	50044970	nonasb	T	C
chr15	52385827	nonasb	A	G
chr15	66587041	nonasb	G	C
chr15	70722685	nonasb	A	G
chr15	71864977	nonasb	C	T
chr15	79170990	nonasb	A	G
chr15	80110357	nonasb	T	C
chr15	101710986	nonasb	A	G
chr15	101740199	nonasb	A	G
chr16	7445100	nonasb	T	C
chr16	87979162	nonasb	G	A
chr16	87979260	nonasb	T	C
chr17	599811	nonasb	A	G
chr17	30894372	nonasb	T	G
chr17	35800754	nonasb	C	T
chr17	53761117	nonasb	T	G
chr18	2981398	nonasb	C	T
chr18	9643749	nonasb	G	A
chr18	26206874	nonasb	C	T
chr18	48346024	nonasb	G	T
chr18	67196583	nonasb	C	T
chr19	44146930	nonasb	C	A
chr2	23506782	nonasb	G	A
chr2	56112440	nonasb	C	A
chr2	61372174	nonasb	A	G
chr2	111950541	nonasb	T	C
chr2	169284018	nonasb	T	C
chr2	174058828	nonasb	T	G
chr20	8381467	nonasb	A	G
chr20	19974225	nonasb	A	G
chr20	31340800	nonasb	C	T
chr20	50134593	nonasb	A	G
chr21	31489003	nonasb	G	A
chr21	38603675	nonasb	A	C
chr21	41540088	nonasb	A	G
chr22	22024150	nonasb	C	T
chr22	31011906	nonasb	C	T
chr3	5309180	nonasb	A	G
chr3	28993448	nonasb	T	C
chr3	64177029	nonasb	T	C
chr3	159459178	nonasb	C	T
chr3	162650452	nonasb	G	A
chr3	167776365	nonasb	A	G
chr4	8230456	nonasb	T	G
chr4	54053351	nonasb	A	G
chr4	68296891	nonasb	C	T
chr4	69961127	nonasb	T	C
chr4	121033187	nonasb	T	C
chr4	182515074	nonasb	T	C
chr5	5770079	nonasb	A	G
chr5	13771249	nonasb	A	G
chr5	58829777	nonasb	G	A
chr5	59069305	nonasb	A	G
chr5	106501202	nonasb	A	G
chr5	119418247	nonasb	A	G
chr5	136836569	nonasb	T	C
chr5	156503785	nonasb	C	T
chr5	167364735	nonasb	C	T
chr6	27436245	nonasb	G	A
chr6	30685420	nonasb	A	C
chr6	68203662	nonasb	T	C
chr7	4707757	nonasb	T	G
chr7	44705293	nonasb	A	G
chr7	89232475	nonasb	G	A
chr7	92264410	nonasb	T	C
chr7	115872081	nonasb	C	T
chr7	150681210	nonasb	C	T
chr8	6495316	nonasb	G	A
chr8	50331617	nonasb	T	C
chr8	111929209	nonasb	C	T
chr8	131054647	nonasb	C	T
chr9	110242876	nonasb	T	C
